# Supplementary material for: Comparative analysis of transcriptome remodeling in plaque-associated and plaque-distant microglia during amyloid-β pathology progression in mice
Source: J Neuroinflammation. 2022 Sep 24;19:234. doi: 10.1186/s12974-022-02581-0 (PMC9508749; doi:10.1186/s12974-022-02581-0)
Supplement: Supplementary file 13 — Additional file 13: Table S1. Summary of the preliminary tests performed to establish the protocol for tissue preparation. Optimized conditions used in the present suty are highlighted in green. [file 12974_2022_2581_MOESM13_ESM.xlsx]

## Sheet: Table-S1-LCM conditions
Table S1: Summary of the preliminary tests performed to establish the protocol for tissue preparation. Optimized conditions used in the present suty are highlighted in green.
Preparations	Brain samples preparation					Cryostat slices		GFP+ cells visualization	RNA extraction
	Perf. PBS	Perf. Sucr. 20%	Perf. PFA	Imm. Sucr. 30%	Freezing	T°	State		Kit	Rendement	Qualité
#1	-	-	-	-	SnapFreezing in -45°C IsoPent.	-20°C	ü	Low	Rneasy Micro	7 ng / 1000 pulses	ü
#2	-	-	-	-	SnapFreezing in -45°C IsoPent.	-20°C	ü	Low	Rneasy Micro	70 ng/slice	ü
#3	-	-	-	-	Slow @ -80°C	-20°C	Low	Low	Rneasy Micro	70 ng/slice	Low
#4	-	-	-	ü	SnapFreezing in -45°C IsoPent.	-20°C	ü	Superficial layers only	Rneasy Micro	70 ng/slice	Low
#5	-	-	-	ü	Cong. lente -80°C	-20°C	ü	Superficial layers only	Rneasy Micro	70 ng/slice	Low
#6	-	-	0.04	-	SnapFreezing in -45°C IsoPent.	-20°C	ü	ü	Rneasy Micro	Low	ND
#7	ü	ü	0.01	-	SnapFreezing in -45°C IsoPent.	-20°C	ü	ü	Rneasy Micro	12 ng/slice	ü
#8	ü	-	0.005	-	SnapFreezing in -45°C IsoPent.	-20°C	ü	Low	Rneasy Micro	34 ng/slice	ü
#9	ü	ü	0.005	-	SnapFreezing in -45°C IsoPent.	-20°C	ü	Low	Rneasy Micro	ND	ü
#9	ü	ü	-	-	SnapFreezing in -45°C IsoPent.	-20°C	ü	Low	Rneasy Micro	35 ng/slice	ü
										3 ng/1000 pulses	Low
#10	ü	ü	-	-	SnapFreezing in -45°C IsoPent.	-20°C	ü	Low	ExpressArt	15 ng/slice	ü
										3 ng/1000 pulses	Low
#11	ü	ü	-	ü	SnapFreezing in -45°C IsoPent.	-20°C	very low	ü	Rneasy Micro	6 ng/1000 pulses	ü
										110 ng / coupe	ü
#12	ü	ü	-	ü	SnapFreezing in -45°C IsoPent.	-20°C	very low	ü	ExpressArt	4 ng/1000 pulses	Low
										10 ng / coupe	ü
#13	ü	ü	-	ü	SnapFreezing in -45°C IsoPent.	-30°C / -25°C	ü	ü	Rneasy Micro	90 ng / coupe	ü
										8 ng / 1000 pulses	ü
#14	ü	ü	-	ü	SnapFreezing in -45°C IsoPent.	-30°C / -25°C	ü	ü	Rneasy Micro	80 ng/ slice	ü
#15	ü	ü	-	ü	SnapFreezing in -45°C IsoPent.	-30°C / -25°C	ü	ü	Rneasy Micro	95 ng/slice	ü
