# Supplementary material for: Comparative analysis of transcriptome remodeling in plaque-associated and plaque-distant microglia during amyloid-β pathology progression in mice
Source: J Neuroinflammation. 2022 Sep 24;19:234. doi: 10.1186/s12974-022-02581-0 (PMC9508749; doi:10.1186/s12974-022-02581-0)
Supplement: Supplementary file 14 — Additional file 14: Table S2. List of the samples included in the study. [file 12974_2022_2581_MOESM14_ESM.xlsx]

## Sheet: Table_S2
Table S2: List of the samples included in the study
Samples ID	Sex	Age	Genotype	Sample type	RINs (slices)	Number of slices used	Number of Cells	RINs (MD cells)
4 mois
1037	F	4 mo	APP/PS10/0:CX3CR1+/eGFP	Parenchyma microglia	9.2 - 10.0	3	417	10
1038	F	4 mo	APP/PS10/0:CX3CR1+/eGFP	Parenchyma microglia	8.4 - 8.5	2	403	8.5
1039	F	4 mo	APP/PS10/0:CX3CR1+/eGFP	Parenchyma microglia	8.3 - 8.6	3	410	8.3
1135	F	4 mo	APP/PS10/0:CX3CR1+/eGFP	Parenchyma microglia	8.3 - 9.1	3	397	9.1
1192	F	4 mo	APP/PS1Tg/0:CX3CR1+/eGFP	Plaque distant microglia	8.4 - 9.3	3	410	8.5
1193	F	4 mo	APP/PS1Tg/0:CX3CR1+/eGFP	Plaque distant microglia	8.6 - 8.8	2	391	8.6
1212	F	4 mo	APP/PS1Tg/0:CX3CR1+/eGFP	Plaque distant microglia	8.7 - 9.3	4	442	8.8
1130	M	4 mo	APP/PS1Tg/0:CX3CR1+/eGFP	Plaque distant microglia	8.8 - 9.0	3	407	OK
8 mois
1087	F	8 mo	APP/PS10/0:CX3CR1+/eGFP	Parenchyma microglia	8.8 - 9.4	3	404	9.2
1090	F	8 mo	APP/PS10/0:CX3CR1+/eGFP	Parenchyma microglia	7.7 - 8.8	4	485	8.3
1115	F	8 mo	APP/PS10/0:CX3CR1+/eGFP	Parenchyma microglia	8.7 - 8.7	3	437	8.7
1116	F	8 mo	APP/PS10/0:CX3CR1+/eGFP	Parenchyma microglia	9.2 - 9.3	2	377	9.2
1089	F	8 mo	APP/PS1Tg/0:CX3CR1+/eGFP	Plaque distant microglia	7.9 - 8.4	2	386	8.4
1088	F	8 mo	APP/PS1Tg/0:CX3CR1+/eGFP	Plaque distant microglia	8.2 - 9.0	4	404	8.2
1129	F	8 mo	APP/PS1Tg/0:CX3CR1+/eGFP	Plaque distant microglia	8.1 - 8.9	5	395	8.4
1190	F	8 mo	APP/PS1Tg/0:CX3CR1+/eGFP	Plaque distant microglia	8.3 - 8.9	4	424	8.6
1089	F	8 mo	APP/PS1Tg/0:CX3CR1+/eGFP	Plaque associated microglia	7.6 - 8.9	5	440	8.2
1088	F	8 mo	APP/PS1Tg/0:CX3CR1+/eGFP	Plaque associated microglia	7.9 - 9.1	3	350	9.1
1129	F	8 mo	APP/PS1Tg/0:CX3CR1+/eGFP	Plaque associated microglia	8.0 - 9.4	5	401	9.4
1190	F	8 mo	APP/PS1Tg/0:CX3CR1+/eGFP	Plaque associated microglia	8.5 - 8.7	3	408	8.5
12 mois
1100	F	12 mo	APP/PS10/0:CX3CR1+/eGFP	Parenchyma microglia	7.8 - 9.0	4	610	7.8
1101	F	12 mo	APP/PS10/0:CX3CR1+/eGFP	Parenchyma microglia	7.9 - 8.4	3	470	8.4
1170	F	12 mo	APP/PS10/0:CX3CR1+/eGFP	Parenchyma microglia	8.3 - 8.6	2	414	8.3
1171	F	12 mo	APP/PS10/0:CX3CR1+/eGFP	Parenchyma microglia	8.3 - 8.6	2	465	8.3
1032	F	12 mo	APP/PS1Tg/0:CX3CR1+/eGFP	Plaque distant microglia	7.8 - 9.0	4	382	7.5
1033	F	12 mo	APP/PS1Tg/0:CX3CR1+/eGFP	Plaque distant microglia	7.9 - 8.4	3	463	9.1
1107	F	12 mo	APP/PS1Tg/0:CX3CR1+/eGFP	Plaque distant microglia	8.3 - 8.6	3	401	8.4
1108	F	12 mo	APP/PS1Tg/0:CX3CR1+/eGFP	Plaque distant microglia	8.2 - 10.0	4	400	9
1032	F	12 mo	APP/PS1Tg/0:CX3CR1+/eGFP	Plaque associated microglia	7.6 - 8.9	4	396	8.9
1033	F	12 mo	APP/PS1Tg/0:CX3CR1+/eGFP	Plaque associated microglia	8.3 - 8.6	3	397	8.7
1107	F	12 mo	APP/PS1Tg/0:CX3CR1+/eGFP	Plaque associated microglia	8.3 - 8.8	3	397	8.3
1108	F	12 mo	APP/PS1Tg/0:CX3CR1+/eGFP	Plaque associated microglia	8.2 - 9.5	3	409	9.4
