# Supplementary material for: Comparative analysis of transcriptome remodeling in plaque-associated and plaque-distant microglia during amyloid-β pathology progression in mice
Source: J Neuroinflammation. 2022 Sep 24;19:234. doi: 10.1186/s12974-022-02581-0 (PMC9508749; doi:10.1186/s12974-022-02581-0)
Supplement: Supplementary file 15 — Additional file 15: Table S3. Expression values for all expressed genes (in pseudocounts), related to Fig. 2. [file 12974_2022_2581_MOESM15_ESM.xlsx]

## Sheet: Table-S3
Table S3: Expression values for all expressed genes (in pseudocounts), related to Figure 2
		Control microglia (CM)												Plaque distant microglia (PCM)												Plaque associated microglia (PAM)
Gene Name	GeneID	ct_4m_1037	ct_4m_1038	ct_4m_1039	ct_4m_1135	ct_8m_1087	ct_8m_1090	ct_8m_1115	ct_8m_1116	ct_12m_1100	ct_12m_1101	ct_12m_1170	ct_12m_1171	pa_4m_1130	pa_4m_1192	pa_4m_1193	pa_4m_1212	pa_8m_1088	pa_8m_1089	pa_8m_1129	pa_8m_1190	pa_12m_1032	pa_12m_1033	pa_12m_1107	pa_12m_1108	pl_8m_1088	pl_8m_1089	pl_8m_1129	pl_8m_1190	pl_12m_1032	pl_12m_1033	pl_12m_1107	pl_12m_1108
Trh	22044	0	2.66377	0	0	22.8013	0	47.9844	0.0295084	29.4268	184.386	96.0389	99.9341	81.915	0	40.5707	380.836	0.0393743	146.382	23.8769	0.0307085	2.32931	61.2059	0	2.78942	0.131471	8.27327e-06	0.0657411	32.0608	2974.88	0.117021	0.0614509	28.6516		11302
1500015O10Rik	78896	11.4754	0	0	35.1422	0	0	0.0072522	30.809	0	0.0431995	0	0	0	13.2366	34.0396	0	0.0360171	0	0	0.0281231	60.7526	28.5482	0	43.3358	0.130101	890.017	0.0651179	0.12032	100.894	0.115826	51.3547	19.3523		11409
Got1l1	76615	0	0	0	0	0	0	0	0	0	0	0	0	0	0	0	0	0.00895022	6.20613	0	0.00705471	0.0125915	0.00203681	0	0	0.125433	7.95987e-06	0.0629851	0.116059	194.8	38.0156	86.4769	0		11555
Irs4	16370	0	50.6998	0	0	54.5386	108.246	0.00873783	0.029018	88.6454	0.052697	46.5327	0	0	0	0	0	77.4467	108.275	0	300.608	0.0556521	0.00849799	0	0	0.130403	8.2182e-06	0.0652551	0.120595	1240.71	0.116089	0.0609996	0		11909
Flnc		0	0	0	0	0	0	0	0	0	0	0	0	0	0	0	0	0.0102337	0	4.74154	0.0080628	0.0144094	3.04182	0	0	0.115373	7.4256e-06	0.05834	0.106862	23.9753	0.102943	27.2665	65.5692		13612
Sh3rf2	269016	0	0	7.92846	0	0.99065	0	0.00341617	0.0111167	2.6612	0.0197272	0	0.999266	0	265.021	7.52144	0	652.204	21.8205	83.6996	0.0309628	0.0570337	0.00869319	0	0	0.120058	7.67631e-06	149.658	0.111147	0	0.107047	0.0565919	20.2642		13654
Sostdc1	66042	0	20.7546	81.9045	0	0	145.115	112.286	145.377	32.8846	47.3567	0	32.9777	29.873	0	74.6635	0	0.0378685	56.2001	0	0.0295496	45.2054	13.2694	49.7086	47.9757	0.130325	1189.02	0.0652197	0.120524	0	0.116021	0.0609667	0		13830
Nlrc5	434341	0	0	0	0	0	0	0	0	0	0	0	0	0	0	0	0	0.0292545	0	58.709	0.0228967	0.0417214	0.00648905	0	0	0.128191	8.1037e-06	0.064247	32.037	71.9244	255.039	0.0600632	191.26		15565
Oasl1	231655	0	0	0	0	0	0	0	0	0	0	0	0	0	0	0	30.1423	0.0355554	0	3.64007	0.027767	0.0509268	0.0078249	0	126.467	0.129113	8.15149e-06	0.0646674	0.119418	0.998463	173.246	377.914	166.603		26368
Alas2	11656	40.3357	8.99231	126.303	453.389	0	255.907	8.17904	177.549	156.909	0.055175	0	15.9889	0	0	0	0	137.842	18.7055	0	0.0279696	9.09835	6.1292	0	0	1283.67	12.0002	0.0652886	0.120662	0	0.116153	0.0610307	0		30934
Steap4	117167	0	0	0	0	224.131	71.1797	108.18	0.0292537	0	0.0531416	0	0	0	0	0	0	0.0273812	0	0	0.0214445	0.0390001	47.7636	0	0	0.110615	7.16747e-06	0.0561196	0.102505	0	0.0987685	0.0525074	86.3793		56229
Myh13	544791	0	0	0	138.846	201.292	27.668	0.00902783	412.548	0	0.0545789	0	0	37.6292	0	0.917003	0	0.035904	2.33967	30.4236	0.0280359	0.0514385	0.00789819	0	102.816	0.0419067	3.00592e-06	0.0223142	0.0391072	0	0.0378041	0.0209473	7.1295		56369
Mcoln3	171166	0	0	0	0	0	0	0	0	0	0	0	0	0	0	0	0	0.0243069	0	0	0.0190571	0.034549	34.5219	0	0	0.125439	7.96016e-06	0.0629876	0.116064	89.9067	89.6096	121.68	18.5232		56447
4930465K10Rik	67640	0	49.9971	0	0	0	0	0.00811348	0.0268795	31.3601	28.0555	0	40.9739	0	0	0	0	0.00314612	0	0	0.00248482	0.00440919	0.000721289	0	1.9323	0	0	0	0	0	0	0	0		66599
Cdc25c	12532	0	42.3566	0	0	0	0	0.00633811	0.0208551	0	0.0374719	0	3.99728	0	0	0	0	71.6538	49.2015	31.3706	0.0275776	0.0505664	0.00777321	0	0	0.12421	202.004	0.0624241	0.114942	0	65.631	0.0583696	0		67064
Cd28	12487	0	74.2096	0	0	0	0	0.00719308	0.023746	0	0.0428265	0	0	0	0	0	38.097	0.030061	0	0	0.0235212	0.0428952	26.4603	0	0	104.042	13.0003	735.198	127.736	35.9616	49.5224	327.004	141.095		67092
Pydc4	623121	0	0	0	0	0	0	0	0	0	0	0	0	0	0	0	0	0.0313386	0	0	0.02451	0.0447574	22.403	0	54.9198	0.116992	7.51262e-06	0.0590921	0.108344	74.9248	31.4746	0.0552723	25.4083		67241
Klrb1c	17059	0	0	0	0	0	0	0	0	0	0	0	0	0	0	0	7.82729	0.0341378	0	88.9168	0.0266732	0.0488487	23.4411	0	0	222.898	115.002	245.666	38.4151	0	0.114548	0.0602523	0		67511
Areg	11839	24.712	0	0	0	0	0	0.00794216	0.0262946	25.273	32.4729	0	45.9712	0	0	0	0	0	0	0	0	0	0	0	0	0.108268	76.0013	0.0550191	0.100355	0	0.0967076	0.0514833	0.772037		70620
Ccna1	12427	28.0921	97.8996	171.762	0	0	0	0.00871609	0.0289434	0	37.1698	0	0	0	0	38.2131	0	0.0256167	0.739627	0	0.0200749	0.0364431	0.0057081	0	0	0.10802	7.02523e-06	0.0549026	77.3184	0	0.0964898	0.051375	0		75705
Adamtsl3	269959	0	0	0	10.4955	0	0	0.00529573	0.0173561	17.8826	0.0310449	0	0	0	0	0	0	0.0392164	0	0	0.030587	561.17	0.00859143	58.0969	34.7573	0.129325	86.0016	4.67429	0.119611	106.888	261.655	0.0605436	313.042		75770
AB124611	382062	22.1963	0	0	0	50.6196	1.81367	0.0071987	0.023765	0	0.0428619	0	0	0	0	0	0	0.0130545	0	0	0.0102751	0.0184156	11.1337	0	0	4.05418	164.003	0.0629764	0.116042	0	73.2561	53.5356	23.6054		76499
Rab19	19331	18.586	66.7506	0	0	0	0	0.00741336	0.0244939	0	0.0442184	0	0	0	48.4455	0	0	45.5531	0	20.3017	0.026511	0.0485412	2.04974	0	0	327.476	8.10239e-06	0.0642354	0.118554	70.9255	0.114136	75.218	73.5245		77767
Gp49a	14727	0	0	0	0	10.9372	0	0.00372739	0.0121437	3.55871	0.0215777	0	0	0	0	0	25.7203	0.0234376	0	0	0.0183812	0.0332939	0.00523687	4.70805	0	0.125072	40.0008	0.0628193	0.115729	60.9365	132.307	69.4274	0		140580
Ccdc125	76041	77.6943	0	27.6343	96.5607	0	0.886642	0.00838705	0.0278153	0	0.050433	0	0	1.91233	16.1577	0	7.11113	10.8634	3.18672	0.884738	0.0236734	0.0431815	26.4621	0	0	0.014999	1.12223e-06	0.00814111	0.0140346	0.999183	1.1892	0.00765292	0		170936
Ccdc36	434438	0	0	0	0	0	34.2045	99.978	114.159	0	0.0513993	0.985122	0	0	0	0	0	5.50812	12.8918	0	195.856	335.271	0.00853928	0	0	0.110075	12.0002	0.0558669	0.102011	0	0.0982948	73.3133	0		213350
Magel2	27385	0	0	151.102	0	0	0	0.00823126	0.0272822	16.4712	2.31776	0	0	57.8241	0	97.2856	160.451	0.038901	51.9784	0	0.0303444	102.846	55.081	0	0	0.127951	6.00012	0.0641374	0.118358	511.471	0.113949	0.0599614	0		213980
Ibsp	15891	0	0	23.6901	0	0	0	127.429	0.026885	0	0.0486869	0	0	58.8425	107.14	60.5123	0	0.037101	15.3785	0	0.0289585	0.0531974	0.00814938	0	0	0	0	0	0	0	0	0	0		217430
Spdl1	70385	22.8809	0	0	0	0	44.4655	0.00824647	105.474	0	0.0495294	0	0	0	0	0	0	0.0232038	29.8191	0	0.0181992	0.0329565	0.00518614	0	0	29.9665	7.97718e-06	198.292	109.378	0	0.112038	0.0590316	0		223433
Pdzd7	100503041	32.5135	0	0	0	0	0	0.00572163	0.0187823	0.818522	0.0336576	0.986519	0	152.44	0	41.5605	41.8519	0.0377368	39.8643	0	0.0294482	0.0541328	18.3669	0	6.54853	0.0856651	5.75398e-06	0.0442269	2.62433	0	0.0767786	0.0414288	27.7521		223838
Atp6v0d2	242341	0	0	0	0	0	0	0	0	0	0	0	0	0	0	0	0	0.0275706	0	0	0.0215914	0.0392748	48.7825	0	0	437.6	8.25706e-06	43.7615	122.666	217.771	46.9936	745.099	519.894		231293
Zmynd15	574428	0	0	0	0	0	0	34.5462	0.0186503	0	0.0334154	0	0	0	0	0	24.1002	0.0228866	0	3.69354	0.0179525	0.032499	0.00511729	0	0.920801	139.766	8.01855e-06	4.67701	0.117084	130.864	0.11273	29.6825	81.215		231633
Agt	11606	191.383	1097.13	758.803	320.995	415.439	726.81	67.3962	18.2224	277.266	1087.5	430.634	463.69	441.324	200.547	695.681	448.113	236.96	1032.84	240.962	129.695	4385.39	233.606	211.745	1323.5	115.765	182.003	483.986	1277.8	14265	221.709	0.0617094	125		240690
Fbn1	14118	55.7523	0	0	48.3107	7.92954	0	0.0080262	0.0265814	0	1.18769	0	24.9839	2.90601	5.75532	0	0	0.0162518	0.77463	3.73648	0.0127775	0.0229749	0.00366433	0	1.88527	0.126027	191.004	54.0072	106.873	0	0.112268	0.0591436	0		240752
4930405A21Rik	74846	0.845197	0	0	0	1.98254	0	0.00469532	0.0153532	18.9225	0.0273922	0	0	0	0	0	0	0.0328881	0	0	0.0257079	33.6096	27.503	0	36.8404	81.537	7.26974e-06	0.0569974	0.104225	0	17.6596	0.0533241	0		269181
Slc5a11	233836	0	0	0	0	0	0	0.00139341	0.00450012	3.69777	0.00791969	0	0	56.913	0	46.3151	45.9164	0.0370601	0	71.0189	0.028927	0.0531372	18.3641	0	0	0	0	0	0	0	0	0	0		320522
Dnmt3b	13436	38.0513	0	54.323	0	8.92213	0	0.00787559	0.0260675	0	0.047156	19.8062	0	16.3982	0	20.8146	0	0.0339306	0	0	49.0304	0.0485455	0.00748247	30.0955	0	0.128442	345.006	0.0643614	2.69005	98.8964	88.6018	0.0601695	52.352		331004
Alpk1	71481	0	0	0	0	0	0	0.00824614	0.0273331	105.703	64.9579	0	1.99833	21.2475	0	0	0	0.0326507	63.7658	1.80251	0.0255245	0.0466732	6.12488	0	0	0.128235	8.10598e-06	0.0642671	0.118617	270.719	222.271	63.8423	0		338521
Zfp947	210853	0	0	0	0.919983	0	0	0.00692769	62.4646	0	0.0411563	0	0.999045	0	0	0	0	167.438	25.1917	50.6952	0.0289655	0.0532107	0.00815128	0	0	92.4358	7.61194e-06	0.0599525	11.5868	0	0.105989	1.20743	48.3722		380713
Slamf7	75345	0	0	0	0	0	0	0	0	0	0	0	0	0	0	0	0	68.3099	0	0	0.0268746	0.0492309	4.08911	0	54.7472	196.117	575.011	89.7165	134.088	165.826	57.1109	0.061038	90.3672		574428
Gpnmb	93695	126.66	0	0	50.9857	96.1841	31.3744	0.00892245	178.456	17.2667	0.0538939	0	40.9725	0	0	60.3814	18.0046	0.0403297	133.883	505.05	547.505	3.45785	416.183	732.876	1237.18	2722.75	1463.03	3171.29	2798.03	2279.61	4305.96	19678.1	7956.33
Slc45a3	212980	0	0	0	0	0	0	0.00417524	0.0136258	0	18.4058	0	0	0	91.8239	0	0	0.0388921	73.1735	46.9114	0.0303375	158.128	58.1399	1.84273	93.1139	142.713	8.13736e-06	35.703	482.343	0	0.114725	0.0603382	0
Dlk1	13386	13.9852	145.747	77.9552	16.9655	88.2476	126.602	25.5341	0.0298792	19.8647	112.601	0	42.9711	0	3.75638	8.46485	84.3523	87.3063	297.992	7.31526	0.0306416	133.409	0.00860622	1.84312	64.8585	45.6272	52.001	0.0653555	113.7	1193.75	0.116281	0.0610928	10.0604
Clic6	209195	0	111.261	159.861	112.368	103.118	98.8193	28.5981	0.0301919	0	0.0549138	319.788	53.9637	127.192	0	0	0	208.493	22.6299	52.3919	0.0312199	906.982	1.0293	0	362.913	200.193	2643.05	0.0658419	0.121772	1419.51	0.117214	0.0615445	56.5396
Krt2	16681	0	103.205	76.9721	93.5209	47.5918	0	0.00892545	0.0296627	0	226.032	0	0	0	0	0	12.5301	0.037049	224.555	0	0.0289184	0.0531208	0.00813847	0	0	0.00787978	5.96334e-07	0.0042988	0.00737832	0.999291	0.00714377	0.00404251	0
Iigp1	60440	108.374	0	0	0	2.9706	0	0.00781157	3.24088	0	0.0467477	0	0	0	0	0	33.8698	0.0382328	1.52954	27.5827	0.0298301	3.46491	0.00838618	116.365	186.424	0.128393	8.11416e-06	0.064339	0.118761	0	396.304	118.458	65.8971
Klrb1b	80782	0	0	0	0	0	0	0.00040099	1.04274	0	0.00226168	0	0	0	0	0	0	39.9226	13.1659	0	0.0236924	0.0432171	14.2594	0	0	91.0627	1.00003	484.833	355.914	160.831	54.5843	336.109	17.6636
Apoc4	11425	0	0	0	0	0	0	0	0	0	0	0	0	0	0	0	0	0.0213315	0	0	0.0167417	26.222	0.00477892	0	0	52.0932	43.0008	319.258	63.9278	72.9231	39.3833	68.4297	201.258
Hsf2bp	74377	0	0	0	0	0	0	0.00797911	1.10302	39.2916	0.0478169	92.1384	0	96.4615	125.102	1.8594	57.7387	0.0377155	0	0	0.0294318	0.0541014	17.3473	0	0	0	0	0	0	0	0	0	0
Cd244	18106	0	0	0	0	0	0	0	0	0	0	0	0	0	0	13.2135	0	10.9327	18.7369	0	0.0274723	0.0503662	0.00774448	23.4685	81.1593	44.3199	1.00003	338.854	93.2626	359.624	169.605	8.0511	23.5779
Tcfl5	277353	0	0	0	0	0	75.5598	0.00724001	0.0239052	0	0.0431226	0.985478	0	0	3.75713	0	0	40.2806	52.3418	37.803	0.0283456	0.0520285	0.00798257	0.906781	57.477	0	0	0	0	0	0	0	0
Msr1	20288	33.9339	25.6246	0	0	0	0	1.02987	0.0226006	0	0.0407001	0	0	65.5852	0	0	0	0.0375204	5.58535	0	153.889	0.0538143	54.0412	0	0	122.164	107.002	598.365	145.533	0	2.6598	99.1957	77.6888
Map4k1	26411	0	21.8274	0	0	0	0	0.0076058	46.7815	0	0.0454386	0	29.9814	3.83816	0	14.1695	0	72.6336	13.0097	22.1434	0.0268451	0.0491749	0.00757318	0	0	0.129334	383.007	131	137.775	0	20.4037	0.0605475	103.103
Ccdc42	276920	0	0	0	14.1547	0	0	30.6131	0.0275093	5.1357	0.0498583	106.976	25.983	0	5.64758	0	3.82561	67.6488	14.5197	25.7266	51.4269	305.865	9.19143	0	26.2971	26.7413	20.0004	0.053262	0.096935	0	18.7441	0.0498479	0
Tbc1d2	381605	0	0	0	0	46.6055	111.053	106.122	0.0288562	0	46.1407	0	9.993	0	287.065	0	22.7659	106.833	0	0	0.0301158	27.2025	0.00846369	0	0	0.0641268	4.4469e-06	0.033613	0.0597092	0	0.0576594	0.0315192	14.9477
Kdelr3	105785	0	0	0	0	0	0	0.000771659	2.0751	0	0.0043648	0	0	0	0	33.9722	71.0355	0.0386809	0	0	4.32419	309.139	29.5872	0	15.0101	0.128473	8.11832e-06	196.324	0.118834	273.715	0.114404	92.2954	30.35
Cxcr3	12766	0	0	0	76.0939	0	0	0.00722766	0.0238633	0	0.0430446	0	0	27.0033	0	37.83	31.6982	0.0359826	0	0	0.0280965	0.0515539	21.416	0	59.3823	0	0	0	0	0	0	0	0
Grifin		0	0	0	0	0	0	11.1443	0.010734	0	1.1333	0	0	0	0	0	0	0	0	0	0	0	0	0	0	32.4326	73.0013	0.0613338	0.112777	34.9635	27.8563	26.2208	8.37391
Kif20b	240641	0	16.7772	0	0	0	0.906376	1.02519	0.014126	0	0.0251632	0	0	0	0	0	0	8.71677	24.8048	40.8551	0.0243342	0.0444258	0.00688492	0	0	1.44431	7.84378e-06	0.06197	0.11404	56.941	78.1135	1.20718	98.3726
Vit	74199	37.7484	0	0	0	0	129.456	0.00886849	0.0294668	79.8458	96.7632	123.766	0	0	0	68.8975	0	37.1617	31.5735	17.4334	0.0309127	690.456	19.3922	27.1427	65.7837	0.129178	8.15487e-06	0.0646972	0.119477	614.361	0.11502	119.64	0
2610305D13Rik	112422	52.7903	0	90.8098	0	0	100.867	0.00868317	0.0288304	0	70.8166	0	0	0	0	21.0119	0	0.02429	12.5915	0	0.019044	0.0345246	0.0054215	0	0	0.127886	46.0009	0.0641074	0.118298	0	45.6591	328.762	89.6272
Dmrtb1	56296	0	0	0	0	0	41.0368	0.00704257	0.0232357	0	0.0418783	0	26.984	0	0	0	10.0489	0.0181322	0	0	0.0142466	0.0256655	8.11966	0	0	0.12212	7.78563e-06	105.314	0.113033	28.9696	3.93767	26.224	44.026
Neb	17996	103.859	204.893	44.4053	0.917474	0	48.9674	2.05259	0.0292632	0	0.0531595	0	0	0	0	0	0	0.0301973	0	66.0913	0.0236268	0.0430937	0.00669028	0	0	53.8737	7.43846e-06	0.058451	0.107081	0	0.103152	0.0546761	65.5583
Cd300ld	217305	0	0	0	0	0	0	0	0	0	0	0	0	0	0	0	0	0.0101988	0	0	0.00803541	0.01436	0.00231728	0	7.71826	52.0575	15.0003	164.221	0.118962	167.825	108.81	60.4376	48.9633
Ccdc24	381546	0	28.7377	0	0	0	0	0.00531194	0.0174102	0	0.031144	0	0	0	0	2.90811	0	0.0045443	0	0	0.00358737	0.00637455	0.00103998	0	0	0.12294	37.0007	0.0618403	15.4288	61.936	45.4683	69.349	0
Gm13293	100503147	16.7295	7.20658	0	0	5.94594	0	0.00793607	0.0262738	37.5534	60.3177	0	0	0.946625	0	0	0	0.0333436	22.145	0	0.0260599	3.4515	78.3939	0	0	42.8907	31.0006	217.765	1.40951	3.99525	7.74006	5.7735	31.2258
Mdh1b	76668	0	20.0086	0	0	0	46.5091	0.0075405	0.0249262	23.6105	0.0450241	2.96563	0	25.0502	0	0	1.46846	176.313	31.6848	37.7387	0.0295081	0.0542472	35.6977	2.77834	0	0.114835	7.39657e-06	0.0580896	0.106369	112.889	0.102471	0.05434	0
Tnmd	64103	0	0	0	59.6762	0	26.8485	0.00810969	0.0268666	10.3721	48.1443	0	4.99636	300.876	0	31.1332	77.32	67.6536	4.77059	0	0.0303499	0.0558583	14.2913	0	31.941	190.153	7.75436e-06	6.97274	0.112492	0	0.108335	0.057223	0
Cxcl10	15945	0	0	0	0	0	0	0.00637338	0.020974	0	48.4474	0	0	0	0	0	0	107.998	0	0	0.0305262	154.818	0.00857495	0	353.804	0.131849	1457.03	1802.1	90.7798	141.85	1160.88	107.206	1380.24
Tnc	21923	0	11.756	0	0	0	0	0.00793968	116.989	0	0.047565	0	0	0	0	0	174.933	0.0372039	11.2926	59.9239	0.0290378	0.0533487	0.00817094	2.77845	0	0.121608	7.75856e-06	0.0612269	0.112565	61.9363	0.108404	98.7547	36.389
Marveld3	73608	0	0	127.34	6.57997	0	18.447	0.00867606	0.028806	86.9534	0.0522973	43.5635	27.9813	0	0	50.2251	64.8587	0.0342707	0	5.48907	0.0267758	0.0490434	2.04985	0	0	0.123173	7.84118e-06	226.531	0.113995	0	0.109773	0.0579265	8.3711
Epn3	71889	0	0	0	0	0	63.3883	11.2221	0.0241056	0	0.0434954	1.97555	2.99774	0	0	0	11.0208	0.0342704	3.9763	0	0.0267756	0.049043	45.8417	0	62.3192	31.2129	160.003	0.062353	64.8806	0.998448	0.110545	5.773	0
Foxd2	17301	0	64.2165	0	0	0	0.890073	0.00697567	0.023009	0	0.0414576	0	0	0	0	22.7466	0	65.9271	0	0	0.0252054	0.0460699	0.00712418	0	0	0.113748	7.33783e-06	0.0575833	1.40931	28.9705	41.3068	0.0538691	34.0024
Mmp19	58223	0	11.7863	14.8092	0	0.987596	0	16.3192	26.6082	13.9367	0.044892	0	7.99462	0	0	0	0	0.0232139	3.25969	0	0.0182071	0.0329711	27.409	0	0	116.661	5.0001	35.6877	159.12	153.84	0.113574	0.0597793	0
AI607873	226691	0	0	0	0	0	0	0	0	0	0	0	0	0	0	0	7.76582	0.0380864	0	10.0787	49.2527	21.5419	0.00835557	235.685	22.544	603.852	14.0003	224.191	168.615	422.556	76.1127	270.138	1083.79
Clec1b	56760	0	0	13.8805	0	0	0	0.00360256	0.0117315	0	0.0208343	0	0	0	0	25.8175	0	0.023806	0	6.49847	0.0186677	0.0338256	0.0053167	0	0	0.126141	16.0003	0.0633093	44.6997	97.8982	75.825	110.367	14.2874
Pyhin1	236312	0	0	0	3.79778	0	0	12.19	0.0157098	0	7.69933	0	0	0	0	0	0	0.0391501	22.6465	28.4832	0.030536	0.0562151	25.5105	100.316	444.16	119.571	12.0002	158.619	1.40444	202.787	107.691	0.0609413	550.633
Il1b	16176	32.9473	0	0	0	0	0	0.00713134	7.48303	30.7851	0.0424372	0	0	0	0	0	31.0755	45.5757	0	0	0.0267696	0.0490318	46.8597	0	0	85.8309	81.0015	0.0650742	108.552	231.757	429.842	43.3796	36.2581
Oas1g	23960	0	0	0	0	0.994653	0	0.000399746	0.00128625	0	0.00225465	0	0	0	0	14.2265	0	0.029749	0	22.2782	0.0232797	1.1871	2.04791	0	22.7141	178.64	34.0006	51.7461	39.6545	0	63.299	1.20598	82.0284
Ckap2	80986	61.6367	0	158.94	0	6.93619	61.9774	0.00863466	0.0286639	0	0.0520297	0	0	0	0	2.8066	1.47302	0.0332734	15.5282	0	0.0260056	13.5377	0.00734354	0.90769	69.0093	0.129802	422.008	310.11	0.120046	0	58.3567	79.8215	58.247
Dennd3	105841	123.922	0	0	0	395.658	0	0.00902024	3.24511	4.26307	229.597	0	0	0	0	0	0	18.5777	52.1878	71.9183	72.7112	0.0535393	45.885	0	0	0.129948	8.19469e-06	687.776	0.120179	49.947	180.962	36.5438	34.5675
AW551984	244810	12.2285	360.092	283.204	120.842	45.6048	131.125	0.00915768	0.0304619	430.12	255.758	8.90438	0	60.6899	0	132.141	191.429	0.0401034	435.517	87.3542	5.39363	945.549	51.014	0	0	0.131333	8.26617e-06	0.0656784	185.191	2286.61	0.1169	0.0613927	89.5019
Cd300lb	217304	0	0	0	0	0	0	0	0	0	0	0	0	0	0	0	0	0.0391981	17.766	69.0028	0.0305729	310.605	24.4908	143.469	78.9762	0.12954	142.003	460.395	202.734	21.9763	1.39045	2.34698	5.83519
Fam132b	227358	62.4321	0	0	0	0	0	2.05091	0.0239179	0	12.3235	0	0	0.946162	0	68.9741	12.5046	37.1068	20.2407	25.7423	170.02	0.0546755	2.05035	12.1525	0	10.2654	12.0002	0.0495882	0.0898337	0	19.7961	0.0464264	5.04349
Fbxw10	213980	0	0	0	0	0	42.2089	0.00614343	0.0201994	0	0.0362632	0	0	37.5748	0	0	13.2806	22.9646	27.5414	94.8308	0.0303098	181.805	56.1	77.8187	0	0	0	0	0	0	0	0	0
Sfrp5	54612	0.820716	85.0709	110.529	0	0	50.7887	38.802	24.6355	65.8946	138.41	61.3794	0	9.61658	75.6721	1.86108	0	121.185	34.0024	22.9523	0.0311075	708.91	37.7529	154.635	152.289	0.130954	64.0012	11.5721	97.1409	1341.6	101.411	131.116	43.0161
Oas3	246727	0	0	0	0	0	0	0	0	0	0	0	0	59.775	0	0	0	0.038137	25.949	0	0.0297564	0.054722	0.00836616	0	268.411	0.128799	8.1352e-06	132.112	0.119131	67.9284	110.09	84.3427	256.4
Btc	12223	64.2914	34.395	0	50.0913	0	0	0.00862219	0.0286211	0	0.0519491	134.683	0	15.4469	0	0	0	0.0321291	30.548	0	0.0251214	0.0459112	19.3561	20.7054	0	0.0839015	5.65009e-06	0.04337	0.0779645	28.9749	0.0752178	0.0406296	0
Gm15880	100504375	0	0	0	0	0	0	0.00567877	34.7452	0	0.0333938	0	0	0	0	0	11.7624	0.0361099	32.6466	65.5549	12.8726	36.0754	24.4735	0	0	0.12903	8.14719e-06	322.589	3.96961	73.9221	69.6992	146.942	82.8049
Fam179a	320159	1.70613	0	0	0	0	0	0.00689744	0.0227442	21.1079	31.0556	0	8.99426	79.1086	0	0	0	0.0372779	11.2912	0	0.0290948	0.0534576	76.4572	0	89.4784	0.128256	8.10705e-06	2.37271	0.118636	295.693	101.205	136.649	23.5842
Bche	12038	20.132	0	0	11.2991	328.215	0	70.4511	0.0301664	44.1434	348.957	5.93447	122.918	6.72582	0	0	0	622.657	21.0099	55.1687	32.1801	43.0639	14.292	13.0843	97.766	60.4668	6.73213e-06	0.0524093	0.0952807	0	0.0918418	0.0490539	0
Ccl2	20296	0	0	0	0	0	0	0	0	0	0	0	0	0	31.2026	0	0	102.542	9.64065	34.0094	0.0304895	329.717	0.00856501	51.5359	37.5821	32.6217	8.13826e-06	129.821	119.899	0	354.882	0.0603456	26.9639
Ankrd66	100043332	0	0	0	0	0	0	0.0068254	0.0225004	22.8982	37.6465	0	0	0	0	0	0	0.0313231	10.629	0	0.024498	0.0447347	11.2116	0	54.9207	0.117588	7.54455e-06	0.0593684	0.108889	82.9167	25.2475	0.0555292	29.6587
Spef2	320277	0	0	0	0	0	0	0.00520691	0.0170592	11.5832	15.3453	0	0.999135	0	0	0	0	0.0360874	1.529	0	0.0281773	40.5638	69.2979	0	71.6465	0.118968	75.0014	0.0600075	0.110151	78.9201	0.106093	0.0561234	0
E030019B06Rik		6.12309	0	0	0	0	48.395	0.00746769	0.0246786	26.2709	7.89515	0	0	0	0	0	0	60.9076	12.9483	25.7888	95.026	0.0520591	0.00798695	0	0	103.269	7.35008e-06	0.0576888	0.105582	4.99427	0.101717	0.0539672	0
Itih2	16425	0	122.421	0	0	0	0.886778	0.00870212	0.0288954	52.0943	42.778	107.935	0	21.2311	0	15.1218	0	0.0340105	0	0	0.0265749	0.0486623	0.00749932	0	81.2552	0.0781174	5.30549e-06	24.5692	0.0726325	0	0.0700928	0.0379932	0
Tacr3	21338	0	134.988	0	0	0	0	0.0088584	0.0294321	72.026	155.154	0	93.9381	0	0	0	0	0.0268273	5.73142	0	0.0210148	1.18051	23.3835	0	14.2147	0.119765	145.003	0.0603763	0.11088	19.9789	0.106791	0.0564663	0
Mapk13	26415	28.987	40.7431	51.3217	0	31.7294	0	0.00864667	89.6915	52.9904	0.0521073	0	0	0	0	0	0	0.0377302	32.5084	0	3.25205	0.0541231	8.17057	256.449	0	0.1168	25.0005	12.6806	0.108168	0	0.104194	92.8215	0
Mia	12587	0	0	0	46.4925	0	10.1644	0.0076182	0.0251905	15.6808	26.8223	0	0	1.90875	0	30.2076	0	17.4986	0.722244	16.5291	0.0295664	45.2071	6.13096	201.906	0	70.1038	25.0005	40.2737	0.117734	275.715	0.113352	23.9988	9.21163
A430105I19Rik	214239	0	0	0	0	0	0	57.9977	0.0222315	0	0.0400162	0	0	0	0	89.895	1.46802	0.0366722	55.5689	0	59.8535	0.052567	6.13006	0	0	0.128936	8.14235e-06	0.0645869	6.52856	305.682	111.366	161.727	93.8121
Rfx2	19725	0	0	76.988	41.5657	171.579	0	17.3636	0.0288369	0	9.07943	0	0	13.4748	0	0	0	0.0380322	18.6125	0	0.0296757	0.0545677	65.262	211.271	30.0767	0.102358	6.71106e-06	38.5478	0.094935	0	0.0915102	0.0488878	19.6297
Mnda	381308	0	0	19.8135	0	0	0	0.0045367	0.0148256	0	1.1526	0	0	3.84002	0	0	0	0.0330534	0	0	0.0258357	84.8754	0.007297	0	12.2353	31.1778	1.00003	0.0618029	5.25168	12.9859	42.954	37.5835	95.8454
Zfp366	238803	0	0	0	0	74.3842	72.2158	0.0085127	93.8953	0	0.0512424	0	0	0	0	0	29.3656	0.0353144	0	0	92.7834	0.0505733	30.5795	0	0	0.11787	7.55963e-06	0.059499	142.267	0	0.105131	0.0556507	0
Lox	16948	0	0	0	147.683	0	0	77.5326	0.0280857	0	0.0509414	0	0	67.4685	0	0	0	0.0388751	0	0	0.0303244	0.0558095	110.139	210.153	129.827	1561.88	139.003	272.467	116.306	326.657	307.739	381.812	413.259
Il1rl1	17082	0	0	0	31.2574	0	19.4465	0.00784438	0.0259611	0	68.0523	0	0	39.5058	0	0	3.03938	137.34	52.0023	16.5198	0.0301928	72.3506	26.5282	0	121.373	13.1508	604.011	260.84	0.120613	0	52.0483	325.812	0
A2m	232345	0	0	0	0	0	0	0.000774554	0.00249573	0	2.13395	0	0	0	0	0	3.03884	51.2115	48.9062	0	23.576	0.0536042	138.622	0	0	0.131299	779.015	428.692	58.8702	538.435	164.702	388.604	106.408
Tg	21819	0	0	0	0	0	0	0.00345036	0.0112294	0	0.0199301	0	12.9945	0	83.4242	46.3168	62.6464	0.0370154	42.3984	0	0.0288925	0.0530715	0.00813144	0	0	93.5511	7.54e-06	0.059329	0.108811	0	45.2177	0.0554926	0
Myzap	102371	0	0	0	0	0	0	0.00744281	0.024594	49.2111	34.5434	0	3.99709	18.5255	0	0	0	0.0180955	0	0	0.014218	0.025613	0.00407055	0	0	0.112532	7.27189e-06	0.057016	0.104261	27.9717	0.100451	32.8625	36.5964
Rttn	246102	96.8842	96.0853	0	99.2718	31.7284	0	9.19931	0.028937	0	0.0525443	0	0	0	14.2136	0	12.6593	0.0332828	3.98395	0	62.808	0.0475973	9.18144	0	0.911917	6.65207	375.007	0.0647855	182.334	0	222.531	0.0605634	0
Gpr182	11536	46.5587	114.136	0	90.7095	0	118.362	0.00885063	53.4705	23.3512	0.0534278	0	0	0	0	0	31.2713	0.0324904	29.6811	0	0.0254006	0.0464389	29.5346	0	0	1.44411	7.87416e-06	0.0622353	0.114567	251.743	0.110321	0.0581942	0
Aurkb	20877	70.7228	0	0	0	0	0	0.00821696	0.0272332	76.8376	19.1343	0	0	0	0	28.2994	0	0.038881	25.0977	27.5678	0.0303289	334.082	45.9038	0	59.2312	88.239	101.002	293.667	0.11812	0	5.20508	0.0598509	0
Tll1	21892	56.2334	0	9.86023	0	0	0	0.00888425	0.029521	96.3554	210.224	0	114.924	0	0	0	0	77.046	20.3869	48.0449	0.0274088	0.0502456	0.00772717	0	0	0.121454	7.75041e-06	0.0611559	0.112424	193.804	0.10827	0.057191	0
Fam109b	338368	0	62.48	0	314.009	0	0	0.00877507	0.0291459	0	0.0529381	0	0	0	118.344	48.1396	0	0.0389492	0	54.2789	0.0303815	0.0559188	35.7073	204.506	80.874	1.44258	7.32926e-06	63.8381	0.10523	0	0.101379	0.0538005	39.1351
Slc5a7	63993	0	0	20.7233	0	0	9.20639	4.09444	0.027665	0	0.0501506	0	158.9	0	14.1625	0	0	0.039349	0	0	428.143	166.174	118.312	0	0	0.127362	8.06058e-06	0.0638681	40.9277	180.812	171.68	0.0597113	59.9998
Prlr	19116	54.4155	133.016	92.7553	119.939	183.441	0	0.00904647	146.499	84.9411	29.3655	0	0	0	1.86497	0	0	0.0362482	156.821	0	0.0283013	27.0988	0.0079705	0	3.72942	19.6503	711.013	0.0650157	0.120115	154.838	0.11563	0.0607772	72.6243
Ifi44	99899	66.0602	0	0	0	6.94055	0	0.00716944	0.0236658	0	0.0426774	0	0	0.946077	0	49.152	63.419	15.3089	0	0	0.0289813	0.053241	28.557	0	86.6621	329.805	259.005	420.556	0.121017	14.9837	121.648	0.0611952	525.902
Rorc	19885	0	0	110.596	0	0	0	0.00830525	1.10352	0	0.049907	0	72.9536	0	0	0	0	0.0183397	0	0.902023	0.0144086	0.0259628	18.2463	0	0	127.199	97.0018	0.0646097	164.451	5.99315	0.114852	247.062	48.9565
4930447K03Rik	432745	6.30991	0	0	0	0	0	1.0254	0.0144303	0	6.58663	5.9518	0	20.2498	0	17.0004	19.7662	3.32003	9.69547	6.40678	41.6518	0.0506464	11.2243	24.4056	0	0.124566	7.00014	0.0625873	0.115267	64.9325	152.324	0.0585213	56.6942
A430093F15Rik	403202	0	0	39.578	0	0	0	0.00604215	0.0198587	0	0.0356359	0.986258	0	0	88.4689	0	0	0.0332463	2.3479	0	0.0259847	0.047544	12.2362	0	0	57.1922	101.002	0.063992	53.6575	0	98.6253	171.848	0
Plk1	18817	0	0	0	0	0	0	0.00686143	26.5171	30.8741	0.0407404	3.95769	0	0	85.374	0	0	0.0363101	33.4494	43.3488	0.028349	0.0520349	30.5884	0	0	237.49	196.004	350.322	0.120216	0	0.115726	177.748	46.4045
Mmp12	17381	0	0	0	0	0	0	0.00769731	0.0254599	104.55	0.0460203	0	0	0	0	0	0	66.4501	54.6087	0	0.0293214	158.822	0.00824803	4.65221	0	0.128023	29.0006	0.0641702	44.7655	233.757	193.229	0.0599918	26.9696
Angptl2	26360	109.301	0	0	0	0	53.6362	0.00864766	81.1589	0	29.2961	3.95456	18.9871	0	117.417	212.641	108.25	0.0387257	34.8809	0	0.0302095	0.0555894	0.0084891	0	0	0.127589	394.007	0.0639718	0.118027	0	0.113632	0.0598076	81.1696
Sytl1	269589	0	0	0	39.7827	0	0	11.232	0.026356	40.1761	0.0476958	0	38.9754	28.9122	0	0	0	0.0375703	0	29.445	0.0293199	130.701	37.734	0	57.4108	0	0	0	0	0	0	0	0
Arhgef5	54324	0.834066	0	11.8657	0	0	1.82706	0.00576214	0.0189182	20.4777	0.0339071	0	0	0	0	0	0	133.067	16.9537	130.729	346.747	0.0562354	0.00858048	0	0.911623	0.129328	49.0009	0.0647657	309.585	3.99527	183.383	228.901	0
Dnah2	327954	0	0	0	0	108.121	0	55.0884	0.0277111	0	0.0502372	0	32.9785	32.7713	0	0	0	0.0375971	7.21199	19.299	0.0293406	71.0744	26.5217	129.595	0	0.121359	7.74535e-06	0.0611119	0.112337	186.811	0.108186	0.0571501	4.98901
Esco2	71988	0	0	0	0	0	0	13.2658	0.0253373	62.3067	26.8327	0	0	0	0	0	9.40731	52.1129	24.5203	51.7658	0.0272193	0.0498854	0.00767542	0	0	0.0764469	5.20486e-06	0.0397242	0.0710914	0	0.0686111	23.2765	0
Ctxn3	629147	33.3689	0	0	13.1923	0	75.8235	0.00876492	51.3162	36.4069	48.4128	60.3957	49.9669	0	0	0	23.5129	58.9951	66.5048	0	271.013	802.791	168.305	0	14.0663	79.3247	8.17876e-06	0.0649075	0.119898	582.393	70.9925	0.0606768	136.09
Syt15	319508	8.14088	0	0	0	0	0	0.00443885	0.0145005	0	11.9884	0	0	39.5443	73.9558	3.74692	45.9704	0.0366896	0	31.3198	0.0286415	19.2453	0.00806313	0	0	0.104616	6.83696e-06	0.0532988	0.0970065	0	62.9552	0.0498821	2.46466
Scube3	268935	0	0	175.759	0	0	22.1707	0.0084388	0.0279925	19.0598	0.0507662	0	0	39.5361	0	0	0	59.8858	31.742	25.7677	0.0289479	0.0531771	4.09069	11.2206	68.7498	10.3872	17.0003	0.0542972	0.0989482	0	0.0953587	0.0508115	43.6226
Kif27	75050	0	0	0	0	0	102.863	0.00843153	0.0279676	83.6633	0.0507193	0	27.9816	0	0	0	0	0.0366617	53.9289	16.5468	0.02862	45.1039	48.9328	2.77872	45.1967	0.125916	7.98515e-06	0.0632064	1.40947	84.9117	0.112171	247.761	10.9041
5930438M14Rik	328324	36.0113	96.0508	0	54.7942	0	27.6917	0.00876855	72.6665	0	0.0528959	84.1625	0	0	64.8592	0	0	0.0300305	0	0	0.0234976	0.0428508	0.00665471	0	0	0	0	0	0	0	0	0	0
Spin4	270624	59.8369	0	0	106.845	0	0	0.00870611	0.0289091	28.5918	29.3081	0	103.932	0	0	0	0	0.0382283	0	0	0.0298266	267.168	45.8963	57.2044	0	0.117921	65.0012	0.0595227	0.109193	0	0.105176	0.0556727	75.6901
Ceacam9	26368	0	0	0	0	0	0	19.3131	11.6278	1.70003	0.0326298	0	0	27.9515	0	0	0.68619	0.0372458	21.9122	15.6157	0.02907	53.0292	10.2093	45.0374	79.1102	0	0	0	0	0	0	0	0
Defb1	13214	0	0	0	0	49.5787	0	0.00877552	0.0291474	26.8389	157.282	91.0942	52.965	0	0	0	0	0.0345342	52.6261	25.843	0.0269792	0.0494295	50.9364	0	0	0.0824462	5.56395e-06	0.0426614	0.0766236	0	0.0739292	0.0399685	26.9534
Mtbp	105837	35.9989	0	155.95	0	59.4949	0	32.674	0.0292997	35.5228	0.0532282	0	95.937	2.87225	0	0	2.25584	46.9624	39.7325	5.47611	0.0305737	0.0562873	103.012	418.401	25.3518	0.123332	51.0009	0.0620204	0.11414	0	0.109912	188.425	0
Elf5	13711	0	0	0	0	0	57.7216	7.14924	0.0247119	0	0.0446246	24.7675	0	3.85212	0	21.9104	0	19.3784	0	0	0.0210575	0.0382766	0.00598064	0	0	0.122607	83.0015	77.9172	45.8183	0	0.109278	0.0576847	13.4553
Dna2	327762	81.0056	0	0	0	0	0	0.00752235	0.0248644	8.66636	2.31054	0	0	2.8724	0	0	0	0.0359934	3.9657	0	133.362	0.0515699	0.00791699	0	38.6182	0.130301	324.006	319.383	169.751	0	129.188	233.568	0
Plau	18792	0	0	0	2.8043	97.2172	0	15.3149	0.0272374	32.2044	0.0493478	19.8018	0	0	24.595	57.6461	37.0983	1.13617	9.65438	36.8227	8.60717	5.728	10.2099	39.3852	60.2337	922.976	84.0016	433.286	52.4882	131.861	226.703	402.273	192.638
Cd209f	69142	37.1373	0	0	0	0	0	0.00795207	0.0263284	11.2589	81.4823	0	0	0	0	0	0	0.0185708	0	0	0.014589	0.0262941	4.06803	0	15.3151	0.119703	59.0011	38.9793	28.026	38.9598	0.106737	0.0564397	0
Zfp300	245368	76.484	0.859041	0	89.7503	98.1691	0	87.7843	0.0295488	77.2216	67.5659	0	0	8.653	128.681	108.553	122.904	0.0398286	36.4422	0	0.0310578	723.505	74.4706	0	0	174.602	8.0178e-06	0.0634927	0.117071	210.782	0.112717	0.0593625	0
Phf11a	219131	0	0	0	0	0	0.891479	0.00665173	0.0219133	16.7213	0.0394273	0	36.9791	0	0	0	0	0.0245256	0	0	26.3841	0.0348651	9.15532	0	0	84.1982	7.98319e-06	0.0631893	0.116466	73.9229	39.2891	36.4975	109.238
Ttc22	230576	0	65.2588	0	0	0	0	0.0086357	135.544	38.1857	51.7278	0	0	0	0	9.42356	0	31.5601	24.4745	35.9888	0.0277339	0.0508638	0.00781586	0	57.5205	0.0451445	3.22207e-06	0.0239831	0.042115	0	0.0407055	0.0225103	8.0056
Zbp1	58203	9.69404	0	0	0	0	0	0.00724095	0.0239084	0	36.6909	0	30.9814	0	0	0	15.6431	0.0391094	0	47.8231	68.5618	75.7888	47.9456	0	348.166	0.130993	24.0005	186.241	164.743	113.88	238.037	324.764	795.664
Lrrc23	16977	11.5298	7.26007	0	0	0	7.40947	0.00672926	0.0221753	30.0296	0.0399122	0	0	40.4679	52.0426	4.68971	43.3102	7.69196	8.82952	26.6478	0.0302928	279.918	28.5684	9.33682	3.72812	0.128041	218.004	0.0641783	0.11844	210.781	0.114027	91.1395	9.21156
Mastl	67121	52.0116	1.76023	0	0	20.8219	0	0.00843964	0.0279954	0	143.37	0	0	46.2478	34.9889	0	48.0199	119.986	28.3418	0	264.363	0.0562035	15.3116	60.9143	0	0.0885829	34.0005	0.0456397	0.0822752	0	0.079359	0.0427463	0
Lgals2	107753	0	0	0	0	23.8103	0	0.00750268	20.2396	0	11.2381	36.6613	0	0	0	0	0	0	0	0	0	0	0	0	0	0.111627	7.22267e-06	0.0565931	0.103432	29.9698	37.4923	26.082	0
Nt5e	23959	172.449	141.269	48.3492	0	0	0	186.776	0.0296785	5.12789	0.0539434	0	0	0	36.8917	0	0	254.936	29.1786	81.9425	0.0301911	0.0555542	65.2741	0	0	0.0203944	1.51289e-06	0.011027	0.0190729	0	0.0184558	0.0103629	2.69764
Fgf3	14174	0	0	0	0	65.5219	0	0.00697057	0.0229918	0	0.0414256	0	0	0	50.1911	0	0	90.3805	10.4693	0	0.0293756	120.595	20.4055	0	0	0.114724	7.3906e-06	0.0580381	0.106268	51.9479	37.6208	0.0542921	22.883
B3gnt5	108105	0	0	0	0	0	0	9.19954	0.0290883	169.616	149.404	0	35.976	61.7755	0	33.0914	0	0.0360471	28.5449	0	0.0281463	0.0516487	57.0731	0	0	0.11892	7.61573e-06	0.0599854	116.064	0	0.106051	0.0561029	38.1492
Pbk	52033	165.332	37.1717	0	0	0	0	0.00838691	0.0278148	0	0.0504321	0	0	0	54.8732	0	28.2703	37.1469	59.2806	0	0.03053	151.433	127.482	95.6255	63.9244	120.894	704.013	46.0578	0.12072	0	62.173	348.606	63.3079
AI317395	215929	3.44818	0	0	0.917445	0	85.0713	105.117	100.427	0	2.31899	42.5703	48.9675	8.70069	0	15.2201	0	0.0269982	14.1573	2.74138	0.0211474	0.0384445	3.06391	0	0.916399	0.0829807	5.59563e-06	0.0429218	0.0771161	9.99063	11.0605	7.88745	0
Afp	11576	0	0	0	0	0	0	0.00484433	0.0158494	0	0.0282954	23.827	0	19.257	0	0	44.1239	31.6797	11.2696	9.15593	59.9744	275.289	0.0084693	0	0	244.782	94.0018	23.0658	39.6801	62.9337	0.114227	88.8739	9.21163
D330045A20Rik	102871	3.50898	0	0	32.4795	0	0	0.00593092	0.0194849	0	2.28245	0	0	0	111.769	0	23.5711	0.0383114	66.7507	33.1107	0.0298906	0.0549789	6.13115	0	141.196	0.128142	1.00003	0.0642245	1.40753	251.738	136.51	148.014	4.9889
Car9	230099	0	0	0	0.919188	0	47.5382	2.05082	0.0237743	0.806612	16.7534	0	6.99532	1.90872	0.920149	0	5.40479	2.23036	12.1105	107.04	100.45	0.0532385	14.2869	0	0	0.123537	7.86032e-06	0.0621144	0.114327	97.8993	0.110091	119.279	27.8653
Cyp4f18	72054	0	0	25.6766	0	0	3.66252	0.00764284	0.0252744	46.4668	0.0456739	24.7645	0	0	0	34.1684	0	0.0318244	9.78408	0	0.0248857	0.0454663	38.6836	0	0	501.069	206.004	172.452	66.5226	98.8956	101.411	461.434	187.59
Slc38a4	69354	11.3517	56.9971	0	0	33.7091	124.809	27.5735	0.0295696	0	230.469	21.775	0	0	0	21.7257	14.1505	0.0360622	64.7177	0	0.0281578	0.0516708	36.699	43.2055	0	0.0994153	6.54573e-06	0.0508337	0.0922336	0	18.6344	0.0475866	32.6278
B230312C02Rik	320485	0	0	0	0	0	0	13.2517	48.7283	2.55145	0.0412028	0	0	30.8397	45.4474	0	0	0.0377297	16.1754	0	0.0294427	0.0541223	61.1792	71.3216	75.3057	0.117111	7.519e-06	0.0591473	0.108452	0	0.104466	133.496	0
Cd5	12507	0	0	0	0	0	0.936306	3.036	0.00458723	0	0.00807387	0	0	0	0	0	50.3396	0.0344553	0	25.8455	0.0269183	0.0493139	26.4984	0	24.4988	213.109	43.0008	373.526	525.675	6.99214	297.532	374.916	377.821
Sdcbp2	228765	0	0	0	0	0	0	0.00852732	0.0282958	103.66	59.5218	82.1957	0	0	0	130.493	33.1164	101.275	1.52903	26.6719	0.0294884	0.0542097	14.2888	0	0	0.0794348	5.38451e-06	0.0411902	0.0738476	0	0.071261	0.0385958	24.3895
Zfp229	381067	45.937	1.76091	0	0	7.92912	39.8445	60.1677	0.0270029	0	0.0489078	0	0	72.324	16.0637	6.57815	1.46864	12.0511	0	0	1.10607	1.19571	94.8203	0	124.282	0.128493	8.11937e-06	4.67547	49.8732	347.639	5.20372	95.7096	92.9861
Baiap3	545192	9.59801	735.434	166.753	135.935	537.403	86.7672	0.00921445	0.0306575	643.213	139.813	316.79	379.746	85.7424	2.81324	301.11	150.349	665.895	761.825	0	186.476	1477.78	21.4321	0	440.852	0.131614	82.0016	2.36728	3.95811	3648.18	7.72468	0.0615109	6.68699
Dll4	54485	0	0	0	0	0	0	0.00858924	126.983	50.4021	88.6859	3.95459	0	47.2505	87.1906	0	22.8287	6.59681	0	58.0626	0.0291973	0.0536533	45.8861	0	0	208.28	7.79139e-06	0.061513	0.113132	0	3.93774	0.0575229	0
Kif18a	228421	160.062	0	61.178	2.8039	0.987487	150.659	1.03091	0.029824	0.80391	90.0977	42.5662	123.918	0.946147	0	0	1.46863	0.0356906	31.8627	83.176	0.0278714	0.0511253	47.8996	0	0	0.129218	398.007	0.0647153	0.119514	0	342.4	3.4891	0.773554
9630013A20Rik	319903	0	0	272.404	0	25.7756	49.8647	60.2347	0.02971	0	0.0540028	0	161.893	33.7188	0.920496	0	33.0341	29.5042	0	0	328.415	0.0556699	64.2558	0	0	0.124035	7.88654e-06	0.0623435	0.114782	0	197.4	0.0582947	64.3522
Grb7	14786	0	0	2.9533	0	0	7.34641	0.0088721	0.0294792	41.5927	128.218	153.473	138.909	45.3439	0	0	89.9196	7.68164	34.259	0	0.0284421	0.0522124	20.3995	0	0.911038	0.0804798	5.44695e-06	0.0417014	0.074811	0	0.0721871	0.0390728	25.2445
Gna14	14675	0	0	13.8805	0	0	0	0.00360256	0.0117315	0	0.0208343	0	0	0	0	0	21.1877	191.739	0	0	0.0300644	216.628	0.00844976	0	0	255.55	132.002	274.511	0.11995	0	92.4815	135.605	0
Rad54b	623474	117.937	10.8031	0	37.7637	5.94445	47.1109	0.00883664	199.729	0	0.0533371	0	12.991	0	46.4052	102.137	42.6818	0.0374514	55.4456	0	13.9552	0.0537127	0.00822275	0	10.3129	0.0209596	3.00003	0.0113281	0.0196003	0	0.0189658	0.0106455	0
Armc4	74934	0	0	0	0	0	0	111.161	0.0276241	0	0.0500738	79.2355	0	27.9499	0	85.1067	37.1285	93.606	0	0	0.0291641	1.19586	19.3848	0	0	0.120705	152.003	0.0608102	0.111739	27.9707	0.107614	0.0568697	0
Smyd1	12180	0	70.6836	117.466	39.6735	54.5401	0	0.00868706	3.24603	8.59907	0.0523685	0	22.9845	10.5957	21.7991	0	0	0.03463	9.71181	0	1.10555	0.0495698	0.00763003	0	88.7672	0.120411	7.69508e-06	0.0606746	162.848	0	0.107356	0.0567436	13.4668
6720468P15Rik	78073	0.826878	0	0	0	0	0	0.00664666	0.0218962	0	0.0393956	0	53.97	0	59.7567	82.372	24.5179	0.0359455	8.86526	0	0.0280679	0.0514994	0.00790691	0	0	0.125641	44.0008	0.0630805	0.116249	135.86	17.8492	109.201	22.7563
Vgll3	73569	44.9829	0	0	0	0	0	23.4758	2.1749	48.7773	0.0500201	68.339	0	64.5944	0	0	3.82497	0.0382733	96.9859	50.6285	160.434	0.0549228	0.00839464	0	0	0.0806025	1.00003	0.0417614	0.0749242	0	0.0722959	0.0391288	24.3641
Spp1	20750	89.5088	318.34	0	674.188	329.179	374.018	214.412	314.529	128.195	850.74	398.958	27.9809	70.325	176.894	304.865	220.436	199.842	622.699	2200.4	318.283	584.104	241.767	6633	1116.67	11049	2180.04	16520.5	2364.08	6358.32	7257.2	29398.4	24110.7
Brwd3	382236	0	0	3.94292	4.70757	12.8955	0	53.9713	0.023795	0	0.0429176	0	0	0	0	3.74605	13.297	106.748	37.3856	0	75.9708	0.0545542	24.4853	7.46379	68.6919	9.72311	4.17434e-06	0.0314442	4.90309	0	0.0538092	0.0294918	0
9930014A18Rik	320469	17.5036	0	0	198.459	0	75.7633	4.095	58.8288	78.9372	27.0985	47.5178	41.9719	27.9268	0	0	76.392	10.968	42.9591	28.4759	505.318	115.4	52.0298	39.3305	0	0.106396	1.00003	0.0541386	0.0986393	38.9621	5.15548	7.99942	17.0001
Odf3l2	382384	0	0	0	0	64.4785	39.8413	28.5685	23.4973	0	2.31729	0	0	12.5272	0	0	34.2385	0.0347008	12.9982	0	62.9135	0.0496737	11.2224	0	0	0	0	0	0	0	0	0	0
Ntf3	18205	50.9828	104.199	0	85.0533	0	0	0.00879495	44.9162	17.2771	36.0673	54.4531	0	0	0	17.9077	3.04008	28.4185	114.744	12.8358	0.0303864	323.983	33.6679	10.2738	0	0.107905	7.01889e-06	0.0548484	1.40546	0	7.65528	67.5965	0
Bbox1	170442	0	0	0	0	94.2103	0	64.3007	0.0290364	36.4129	49.5273	108.922	0	0	85.1993	0	40.9417	45.8527	0	0	0.0302603	0.0556866	0.00850287	253.352	66.7651	149.07	8.1005e-06	0.0642188	0.118521	392.593	0.114104	0.060037	0
Cxcr4	12767	0	0	0	0	0	0	0.0057624	0.0189191	11.5079	0.0339087	23.8085	0	0	1.87098	0	0	15.1564	0	12.0314	0.0230904	0.0420854	24.4222	0	7.53418	106.545	60.0011	48.346	123.804	36.9606	187.226	253.977	54.0208
Klhl10	66720	0	0	0	0	0	0	0.00564189	0.0185149	33.101	0.0331671	0	0	0	0	0	0	0.0368104	40.7824	42.3991	79.0724	0.0527702	3.07057	56.3387	0	0.123128	7.83881e-06	0.0619266	0.113953	0	108.204	92.0381	33.8121
Apoc2	11813	0	0	0	0	56.5953	0	0.00670622	0.0220974	0	0.0397681	0	0	0	16.383	0	0	0.0169046	0	0	0.0132877	0.0239082	0.00380837	0	0	28.7272	118.002	0.0644365	142.767	60.9357	48.2075	78.6461	138.705
Gm1966	434223	0	0	0	0	0	0	0.00798185	0.02643	132.335	0.0478344	0	0	49.1716	0	0	0	0.0377725	0	0	0.0294757	0.0541853	52.0065	0	204.416	94.957	45.0009	98.9143	12.9113	521.454	259.48	139.079	344.927
Gm128	229588	0	0	39.5436	0	0	0	1.02987	0.0225927	0	21.1152	0	0	0	0	0	24.4886	0.0363469	0	23.0168	3.25098	111.29	33.6455	0	0	139.75	69.0013	0.0634549	39.6285	0	0.112645	131.973	0
Gpr64	237175	0	140.434	0	0	56.5188	3.65341	0.00885322	0.0294143	79.8562	169.744	0	0	0	27.4316	0	302.363	0.0380339	2.33819	3.63696	0.029677	1.19567	0.00834461	0.906895	0	0.127219	8.05312e-06	0.0638027	0.117689	170.823	27.9684	200.221	40.5228
Wdr16		29.8727	0	233.98	0	0	0	0.00862794	0.0286409	22.5149	0.0519863	0	0	0	17.0114	22.6433	6.18913	0.0379105	3.95944	21.1373	0.0295819	107.151	22.4457	122.039	0	0.123874	25.0005	0.0622697	0.114635	98.8981	0.110386	122.706	9.21605
Kbtbd12	74589	0	126.946	0	0	47.5966	0	0.0087188	0.0289527	35.5495	59.6177	0	66.9561	0	0	1.86046	0	94.2793	0	2.721	0.0269002	1.19436	24.4616	3.71963	0	0.111742	7.22897e-06	1.22077	0.103538	91.9104	0.0997586	0.0529983	0
Treml2	328833	0	0	0	0	0	0	0.0063323	0.0208355	29.269	0.0374358	13.877	2.99786	31.8094	0	0	0	0.0373995	28.4452	0	35.3311	64.2966	66.2689	0	41.398	132.568	282.005	466.409	21.8524	73.9219	40.6606	88.9528	227.383
Rnf43	207742	0	0.858406	0	0	0	0	215.221	0.0283741	13.8218	0.0514841	0	23.984	26.9674	0	26.4085	36.9708	15.3315	19.3974	201.721	0.0304079	0.0559695	9.19151	217.639	0	0.129332	300.006	342.154	0.119618	0	0.115154	0.0605466	131.879
Zbtbd6		1.69644	18.0382	397.741	0	0	0	129.64	0.0298765	0	0.0543173	13.8541	107.928	10.5802	19.8429	84.0464	171.476	80.739	74.782	0	47.1533	0.0560099	0.0085486	74.9938	0	0.107409	6.99156e-06	0.0546152	0.0995676	24.9751	49.6295	0.0511074	0
Slc26a4	23985	42.1567	0	108.564	83.1459	0	8.27029	93.9011	21.4231	35.5162	34.9559	14.8447	0	0	25.5186	6.57739	0	29.52	36.4615	10.0745	43.9566	514.02	43.8696	78.7197	0	0.125311	25.0005	28.7782	143.531	0	0.111642	112.588	4.143
Slc22a18	18400	0	0	95.8099	0	0	0	0.00800455	0.0265075	0	33.606	6.92638	0	0	0	0	0	0.0364168	9.67444	18.3974	0.0284312	111.306	60.1361	0	0	202.474	102.002	374.402	18.0231	84.9105	14.0729	109.429	50.6343
Flt4	14257	81.9445	0	0	0	0	151.868	0.00862947	1.10358	0	0.0519961	0	51.9659	85.7932	85.1956	0	42.5176	3.32308	4.77051	77.3211	191.552	0.0557734	19.3904	0	0	2.37186	1.59146e-06	0.0116108	0.0200961	0.999094	0.019445	0.0109109	0
4632428C04Rik	100043102	0	0	0.980401	0	0	48.0303	0.00886438	214.704	82.4574	1.1881	22.7654	92.9387	16.3864	0	42.5911	0	0.0353395	12.9776	12.8718	0.0276006	0.0506102	0.00777949	0	67.9205	97.3756	12.0002	0.0593253	26.7056	0	2.66686	0.0554891	0
Btn2a2	238555	66.7796	0	0	68.9432	0	0	0.00892794	0.0296712	0	90.0664	151.487	173.886	64.664	0	106.033	0	0.0363061	21.9621	0	0.0283459	0.0520291	0.00798266	0	0	0.122222	7.79101e-06	0.0615097	0.113126	0	0.108941	210.953	0
4930513N10Rik	319960	0	0	0	43.5349	0.987421	0	0.00820945	0.0272076	58.458	1.18829	60.419	0.999011	37.6151	97.6934	57.6971	0	0.0365997	14.5768	0	0.0285722	0.0524604	0.00804427	0	0.911028	0.0906844	6.04671e-06	10.2383	0.0842089	0	0.0812161	1.19635	25.0246
Cytip	227929	0	0	0	124.001	100.178	0	0.00846286	0.0280749	0	0.0509211	0	0	3.8357	80.5914	34.0176	0	0.0368128	0	0	24.6322	0.0527736	62.1814	0	16.9103	377.883	214.004	10.4214	182.609	0	425.248	617.504	163.061
Dcstamp	75766	0	0	23.7712	0	0	0	0.00484031	0.015836	0	0.028271	0	0	7.68912	0	0	0	0.0392736	21.0165	53.3415	0.030631	229.374	170.314	81.5441	119.431	1918.18	676.013	882.75	523.429	244.742	1178.62	549.361	453.784
Il17rb	50905	6.96199	0	106.606	59.5408	129.92	0	6.13688	0.0288413	7.73109	0.052364	0	0	0	0	0	48.7997	125.45	32.4057	0	0.0306008	246.288	48.9667	160.352	0	0.0596321	4.16327e-06	0.0313564	14.2754	0	0.0536537	0.0294097	0
Tsku	244152	0	6.28975	0	85.2518	0	0	63.2317	0.027221	0.802713	0.049317	2.96486	7.99441	23.123	79.59	137.141	0	1.13618	7.212	0.881351	0.0293397	0.0539255	0.00825301	0	36.6806	1.44369	2.00005	4.67735	0.115436	129.866	149.844	1.20686	0
Chad	12643	19.2976	70.7323	0.98033	0	78.3488	0	51.0261	45.9418	0	0.0516906	0	0	28.9679	0	35.0511	0	0.0339175	2.34531	49.0467	0.0265031	0.0485262	0.00747969	0	0	0.00787978	5.96334e-07	0.0042988	0.00737832	0.999291	0.00714377	0.00404251	0
E2f2	242705	0	0	134.34	0	0	0	0.00801274	0.0265355	2.53407	0.0480319	0	0	0	0	5.65114	0	0.032161	18.0707	38.0061	0.025146	0.0459578	15.2856	9.37852	0	1.44228	73.0014	0.0636043	109.496	106.889	49.4043	63.8019	0
Wdr65		0	148.77	0	0	0	101.792	0.00868423	0.028834	0	65.2092	0	0	0	0	5.64649	0	0.0333246	0	0	0.0260452	69.3232	3.06904	27.2836	0	0.127176	8.0509e-06	34.5358	0.11765	184.808	74.6371	142.254	0
BC030476		20.1621	0	0	0	119.999	0	0.00872226	0.0289645	97.368	0.0525962	101.001	0	0	0	36.8473	0	0.037164	0	0	0.029007	121.598	24.4803	0	64.9737	0.104122	6.80951e-06	0.0530657	0.0965537	0	64.1425	0.0496651	0
Cntnap5c	620292	11.3559	0	2.95326	0	0	0	0.00878248	0.0291713	45.9697	150.559	172.299	0	76.1949	0	68.0512	0	0.0376967	76.6837	0	5.39515	21.53	48.9476	0	0	0.12262	8.00016	200.175	7.80027	0.998446	3.93794	0.0576901	0
7630403G23Rik	77119	0	0	0	0	0	0	0.00727391	0.0240203	22.7912	31.1671	24.7712	0	0	0	0	0	10.7894	0	0	0.0202066	15.5226	0.00574467	14.1936	0	0.11858	50.0009	0.0598278	0.109796	44.954	0.105753	54.4733	0
Cenpe	229841	0	0	0	0	88.2642	26.7793	50.0107	0.0287177	0	0.0521309	132.699	0	0	63.4394	39.6559	29.1211	0.0381815	16.9773	11.9199	0.0297906	199.572	0.00837545	0.906936	0	272.709	48.0009	0.0635884	3.97362	0	72.0884	0.0594515	4.98778
Bik	12124	7.17544	0	0	0	0	0	0.00503266	0.0164774	17.9393	0.02944	0	0	0	23.6916	11.3203	0	0.0350565	4.78763	10.1028	0.0273822	67.3458	27.5217	0	0	32.5878	8.05183e-06	62.0648	35.8345	0	93.5437	167.26	47.2986
2810408I11Rik	69941	18.3975	0	89.8166	0	87.267	123.978	24.5082	0.0290775	17.2809	0.0528091	0	0	0	54.1037	0	22.1903	42.3731	22.8636	0	0.0273221	0.0500808	0.00770349	0	0	0.0735961	5.03196e-06	0.0383197	0.0684602	0	18.0296	0.0359162	3.38739
4930486L24Rik	214639	33.7522	0	0	0	0	0	51.9531	0.0244854	0	0.0442026	0	0	0	68.2481	0	0	0.0369143	0	1.799	0.0288146	0.0529229	55.0505	0	103.657	0.129269	8.15956e-06	253.789	197.588	4.99421	65.9203	82.0824	153.892
Rxfp2	140498	20.1554	50.6866	66.1228	9.41272	3.9615	0	0.00878219	96.1539	0	0.0529842	92.0841	43.9708	56.8665	245.356	41.5335	0	54.5607	0	55.217	0.0301477	0.055471	0.00847234	0	0	0.0270852	1.98813e-06	0.014575	0.0253133	0	0.0244868	4.33239	0
Nxnl2	75124	0	33.7638	0	0	0	0	0.00740154	32.9531	18.3553	0.0441436	0	0	0	0	0	25.3423	0.0269087	18.3916	0	0.0210779	0.0383147	0.00598629	0	0	0.116321	7.4766e-06	0.0587805	0.10773	50.9485	30.206	0.0549826	44.1845
Angptl3	30924	25.5132	38.9977	0	97.5203	0	0.886654	32.6551	0.0277137	0	0.0502422	0	0	0	0	0	0	50.8752	0	2.72421	0.0256548	7.9353	21.3959	0	14.1291	0.109379	7.09986e-06	0.0555405	0.101373	33.9663	48.5109	0.0519686	0
Tnfsf8	21949	0	0	0	0	0	0	18.254	0.0137337	0	0.0244523	0	0	46.3036	0	0	10.1602	29.4348	21.1232	0	22.4931	0.0525614	83.5745	0	0	417.892	237.004	224.113	127.725	52.9438	0.116271	185.77	160.555
Lrrc2	74249	68.3322	0	0.98049	12.2817	0	0	6.13236	0.0257866	0	13.4953	0	11.9921	28.9147	47.356	0	0	42.5127	9.65819	0	7.53578	0.0536142	26.5203	103.303	0	31.2531	204.004	29.9273	0.116149	58.9384	0.111835	0.0589328	0
Ddr2	18214	0	180.167	0	0	20.8173	0.887502	153.115	137.919	0	156.465	40.5855	1.99833	21.1802	369.204	83.0676	10.9105	108.057	71.4284	52.4071	0.0308712	0.0568579	120.359	0	66.7265	958.534	74.0014	0.0653579	80.5445	9.98896	0.116285	132.24	165.628
Slc43a3	58207	0	0	0	0	116.099	0	0.00782003	0.025878	0	0.0468016	0	0	0	0	0	91.343	0.0369798	0	0	0.0288651	0.0530191	141.661	0	0	412.854	308.006	49.5078	338.144	422.557	88.7571	54.7806	97.9639
Ctse	13034	0	0	0	0	7.96066	0	0.00246766	0.00800154	0	0.0141436	0	0	0	0	0	0	5.50493	17.8346	99.666	3.25164	13.6222	72.3747	14.0381	8.43257	157.332	494.009	614.909	792.507	185.804	305.217	790.848	434.386
Osmr	18414	5.20594	48.0316	0	0	29.7472	0	0.00855645	0.0283957	0	173.755	0	0	12.5077	0	0	0	100.357	22.6499	0	0.0304543	0.0560585	163.165	0	278.529	0.130761	649.012	51.8052	0.120921	96.8978	151.997	315.618	284.868
Gm17296	212728	0	8.11053	64.1913	0	65.4746	0	0.00806836	6.44534	0	0.0483877	0	0	1.90873	0	0	13.3041	1.13615	25.1549	98.6497	109.065	0.0541314	52.006	0	0	0.128176	14.0003	3.52462	16.7432	200.791	0.114145	236.717	76.0645
Gpr151	240239	28.9905	0	0	0	0	76.8035	0.00862938	0.0286458	107.044	74.1468	0	0	0	0	0	25.9452	67.6039	52.052	87.5124	150.821	0.054983	0.00840319	0	0	0	0	0	0	0	0	0	0
Rbm46	633285	45.3249	9.04918	0	0	0	0	0.00748949	0.0247527	0	0.0447006	35.6705	0	18.3007	0	0	0	0.0374277	0	0	0.0292102	83.4252	77.4798	65.7033	25.38	0.0969727	6.4074e-06	0.0496695	0.08999	27.9737	0.0867658	0.0465021	17.9792
Slc10a4	231290	0	0	0	0	0	0	0.00860648	70.4784	0	9.07649	0	197.873	0	50.1371	0	73.306	88.3864	0	76.3722	102.812	126.611	79.5584	0	44.1649	0.128677	8.12888e-06	0.0644684	439.031	187.804	0.114582	0.0602689	1.61551
Slc35d3	76157	0	0	415.44	0	329.191	240.153	253.187	0.0304588	52.7972	3.44363	112.854	228.847	45.2722	185.465	70.7753	0	978.534	30.7522	10.0752	0.031131	0.0573567	13.2719	0	46.9685	0.125503	7.96353e-06	0.063017	0.116123	211.782	110.994	0.0589206	0
Stc2	20856	0	8.20815	10.8705	0	9.92395	0	0.00622175	3.21996	0	12.2078	0	0	0	0	11.3783	0	26.9603	16.579	0	0.022683	0.0413203	2.04749	0	0	74.7697	7.74135e-06	0.0610771	0.112268	36.9616	34.1142	0.0571178	45.7481
Ret	19713	51.0241	0	0	0	0	0	0.0086881	0.0288473	0	237.862	0	29.98	0	0	0.917096	0	116.568	62.6859	62.6211	0.0298042	0.0548136	0.00837916	20.5955	100.706	0.126755	146.003	0.0635902	0.117265	0	0.112903	213.802	40.5309
Lpar4	78134	0	18.0501	0	179.652	0	26.7647	0.00878606	106.829	0	4.57601	0	49.9669	0	23.6345	0	9.33946	90.4957	34.0766	69.0478	207.531	1.19531	2.05028	0	0	0.106312	6.00012	63.5235	0.0985624	0	0.0949888	0.0506271	0.772534
Npsr1	319239	19.2608	11.7056	0.980442	1.86054	0	0	0.0089439	204.109	135.416	2.31807	132.672	69.9535	10.5815	0.92033	3.74603	98.0829	0.0383027	4.77053	15.603	188.228	18.1612	28.5652	0	13.1311	0.0617358	1.00002	0.0324143	9.63091	0.998686	3.70576	0.0303988	0
Cldn23	71908	0	0	0	0	195.425	0	0.00835375	0.0277012	0	0.0502187	0	0	0	84.3442	18.8676	0	0.0374207	21.0863	29.4495	88.737	0.0536676	26.5205	0	0	66.0383	56.001	0.0625775	88.9767	69.9274	0.110972	0.0585122	0
Tpcn2	233979	13.1226	0	20.7185	0	0	0	77.5544	0.0287394	0	0.0521719	137.651	51.9659	63.6095	32.1522	0	82.8563	85.0885	92.7358	36.7772	63.2004	0.0558797	2.0502	74.061	0	0.130299	187.004	627.08	0.1205	37.9596	0.115998	180.051	141.122
Efhc1	71877	28.9659	0	133.253	135.206	0	20.2918	43.8957	0.0290786	0	0.0528112	0	0	50.2182	0	0	43.0462	0.0348464	0	0	0.0272201	0.049887	26.5015	0	17.8803	0.123251	7.84526e-06	0.0619829	0.114065	93.9035	0.109841	143.069	0
Prr15	78004	0	0	0.98116	0	0.98794	0	7.14206	0.0222557	27.3566	3.41264	17.8391	0	0.946879	0	0	19.9514	0.0325136	3.99057	0	63.8114	0.0464729	2.04922	0.90808	0	80.0157	49.0009	58.479	20.4972	0	0.109176	10.3242	0
Vwa5b1	75718	13.4803	0	0	5.69554	0	0	0.0055621	0.0182475	0	0.0326768	0	12.9929	23.114	8.48623	39.6447	115.429	0.0385907	18.5944	14.6793	52.4848	97.1472	48.9593	0	21.5962	0.125255	7.95055e-06	0.0629034	0.115896	215.778	69.4713	16.0217	9.21358
2310014L17Rik	381845	45.0223	0	0	0	0.98742	0	0.00822117	0.0272476	36.5764	0.049367	0	84.9465	68.438	0	107.699	0	83.9773	8.83013	129.876	68.5369	0.0555792	5.11112	0	0	0	0	0	0	0	0	0	0
Slc44a4	70129	0	25.3176	0	41.572	0	0	0.00864112	0.0286861	69.5498	0.0520714	85.1603	70.9537	0	26.5035	0	0	0.0369364	12.1149	0.881281	0.0288316	121.54	0.00811487	0	69.7025	0.117776	7.55461e-06	0.0594555	0.109061	0	141.173	0.0556102	0
Fam160a1	229488	1.69722	0	0	0	0	37.1271	0.0078128	0.0258534	48.1438	27.9824	0	0	22.1537	132.645	61.4079	1.46883	37.107	88.8559	0	0.0297352	0.0546815	6.13106	0	0	37.7451	218.004	0.0634873	0.11706	112.883	0.112707	0.0593574	15.1322
A330076C08Rik	100503592	0	175.667	0	0.917801	105.107	0.887402	0.00897013	0.0298163	25.0722	113.708	181.188	26.9817	9.61862	0	0.91701	0	208.931	0.72219	0	0.0295032	0.0542379	1.02975	89.1663	0	0.12262	7.812e-06	202.46	0.113489	17.9808	0.109289	0.0576899	0
Slc16a8	57274	0	0	0	0	0	0	0.00551875	0.0181023	0	15.394	0	16.991	0	0	0	0	27.2317	16.2435	0	72.5877	0.0513099	9.18714	46.0394	0	0.127533	154.003	0.0639463	98.1439	79.9163	107.44	0.0597839	31.2054
Nkx3-1	18095	49.2045	87.8446	0	0	0	0	0.00884006	18.2168	42.4717	0.0533593	0	237.845	66.4952	114.536	0	21.1647	148.323	21.0193	57.9519	199.108	0.0562375	0.00858078	0	0	0	0	0	0	0	0	0	0
1190002F15Rik	381822	16.8332	22.8047	0	0	0	0	7.14677	0.0238243	28.106	0.0429722	0	0	0	0	0	0	0.0328485	9.75609	4.57155	77.6426	0.0469624	5.10657	0	0	27.3081	78.0014	0.0617126	69.8412	0	35.4131	0.0577084	11.7601
1700009P17Rik		5.21813	25.413	11.84	66.3427	0	0	0.00801428	0.0265407	8.63263	0.0480417	0	18.9876	15.4081	26.4991	44.418	0	14.221	0	0	2.17959	77.7609	5.11065	62.8991	0	0.127458	252.005	0.0639121	2.69168	71.9246	69.6118	64.9586	1.61444
Card11	108723	1.69561	0	0	133.689	0	0	11.2338	0.0267916	0	0.0485119	0	0	61.7185	0	0	58.5351	0.0377046	0	0	32.1347	0.0540854	50.9862	0	94.1548	264.414	8.14717e-06	229.66	14.1932	0	69.6992	22.8688	99.733
Capsl	75568	28.0525	0	69.0743	45.3101	29.7419	0	0.00895971	0.0297805	206.664	194.632	34.6456	0	0	0	25.4664	0	24.0537	60.1449	1.79966	0.0302586	358.824	22.4496	0	0	0.128688	140.003	0.0644735	16.7451	389.595	0.114592	6.91273	76.046
Pnpla1	433091	58.1682	0.858387	7.88768	0	27.7642	0	19.4007	0.0282232	0	95.3357	2.96469	25.9827	0	215.952	0	82.89	0.0387841	0	0	0.0302544	0.0556754	38.7651	96.594	55.4708	0.117335	7.531e-06	0.0592511	0.108657	0	0.104663	135.773	0
Gypc	71683	10.4756	11.7092	0	0	65.4458	0	0.00880666	10.7337	46.8307	170.794	0	87.9422	53.0156	0	68.9598	0	1.13593	0	61.6874	1.10594	0.0550606	1.0297	206.503	0	0.118733	7.60577e-06	0.059899	0.109936	0	0.105888	151.718	0
Irf4	16364	0	0	0	0	0	0	35.6689	0.0248044	0	56.7452	0	0	33.7171	2.81055	0	69.4062	74.1917	0.723334	0	0.0303523	168.288	97.9054	6.52535	76.1705	0.114912	7.40078e-06	0.0581258	0.106441	0	0.102539	0.0543737	112.619
4930427A07Rik	104732	47.3986	88.6749	0	0	118.989	0	182.708	113.337	0	0.0542845	105.934	0	56.8704	101.328	0	0	0.0385005	150.827	0	0.0300361	0.0552574	69.3485	0	41.362	0.127342	8.05953e-06	0.0638589	433.261	0	19.1272	0.0597027	0
Nek2	18005	134.553	102.282	0.980447	52.8711	0	0	0.00895323	0.0297582	0	3.4472	295.062	5.99563	74.3065	0	0	0	72.8846	26.0371	0	0.0286447	0.0525988	38.7438	0	2.78884	1.44376	122.002	36.7895	2.69433	0	10.2663	108.003	1.61279
Pld6	194908	0	0.858447	0	157.064	0	0	0.00860517	0.0285628	0	31.5306	0	86.9436	54.9705	38.8192	24.5416	91.9922	0.0374529	52.1706	8.24	0.0292295	0.053715	0.00822307	0	0	0.122671	7.8147e-06	0.0617163	158.242	63.934	0.109334	0.0577118	0
A630001G21Rik	319997	33.5777	0	15.7909	0	13.882	0	28.5609	0.0264211	39.2915	1.18751	0	0	33.7401	95.7322	16.977	53.8268	0.0373564	16.1872	16.5364	0.0291552	0.0535729	0.00820286	0	29.1498	0.128823	44.0008	282.4	169.513	0	0.114709	127.585	32.8848
Cd200r4	239849	0	0	0	0	0	0	21.3062	0.0149323	0	0.0266268	0	0	0	0	0	0	0.0360598	20.3348	1.79926	0.028156	0.0516673	83.5581	0	75.4242	861.157	312.006	473.605	434.08	535.437	998.829	994.871	704.008
Zfp607	545938	4.40276	0	6.91472	5.68354	2.97331	17.7748	0.00602653	1.09484	0	0.0355393	0.98627	0	56.8444	0	0	0	129.861	63.2972	67.1385	179.922	0.056808	132.595	235.342	8.42687	22.1119	7.70513e-06	0.060762	0.111643	0	0.107522	153.026	4.14398
Irgc1	210145	47.7114	0	0	0	0	0	73.4177	0.0269925	33.976	0.0488884	0	0	38.5707	84.3677	79.4468	0	39.2354	0	0	0.0289505	0.0531821	0.00814721	0	0	1.44456	7.61551e-06	0.0599834	117.32	0	0.106047	0.056101	35.5948
Kank4	242553	0	0	0	0	0	11.9848	2.05258	0.0276806	12.0975	1.18859	159.477	6.99503	0	22.6895	74.6306	66.3369	0.0384084	43.8788	20.2075	0.0299652	0.0551217	0.00842285	156.723	15.9528	190.567	8.12928e-06	0.0644719	121.152	288.7	0.114589	0.0602721	29.5024
Sh2d1b1	26904	31.6922	0	0	0	75.3815	0	30.6172	68.2755	0	0.0504934	0	0	0	15.1286	26.4508	0	0.0365486	0	0	3.25121	0.0523853	12.2466	48.8284	99.92	0.0983318	6.48449e-06	49.68	0.0912385	0	0.0879639	0.047106	0
Atp2a1	11937	0	0	0	0	34.7135	0	0.00819159	0.0271465	68.9755	59.3442	0	0	0	0.926739	0	14.7146	0.0250843	20.2199	0	0.0196613	0.0356728	0.00559322	0	0	0.123412	7.85375e-06	0.062057	66.1023	75.9216	69.3441	26.2387	4.98773
Cenpf	108000	15.751	14.4244	244.791	15.0803	10.9022	0	38.7975	3.24596	19.879	21.462	7.91436	36.9753	8.65853	3.75718	13.2036	3.04129	30.5057	56.4578	5.48087	0.0283129	39.4549	13.265	6.53107	10.3199	185.511	365.007	24.2189	23.1264	15.9826	58.3382	2.3473	83.6422
Cybrd1	73649	0	0	0.982147	0	0	0	1.02812	0.0188433	0	33.9749	0	0	0	0	16.0216	0	122.064	29.1889	0	96.3272	0.055293	56.0953	0	106.326	0.130138	113.002	214.874	63.9478	407.574	184.783	0.0608874	97.1456
Mamdc2	71738	0	0	0	0	0	0	97.8469	0.0262947	0	31.3584	0	0	0	74.7192	0	0	173.586	21.8181	0	0.0312529	623.25	391.677	432.102	110.897	522.338	567.011	404.676	1234.36	2657.21	2637.06	2567.57	1555.07
Chaf1b	110749	0	0	0	0	0	0	0.00848677	91.7517	46.9582	0.0510753	93.0938	0	0	0	36.8521	0	34.8826	21.925	27.6164	0.0288773	0.0530424	2.05036	110.866	0	0.112645	7.27805e-06	0.0570689	0.104365	20.9785	78.4257	0.0533906	0
Sytl5	236643	9.61792	0	0	0	0	0	159.072	0.0275749	18.2052	0.0499813	0	0	0	0	0	0	61.0068	103.759	33.1377	0.0292654	0.0537835	0.00823282	0	78.149	0.12843	8.11606e-06	210.082	0.118794	0	187.004	97.9822	91.2956
Cilp2	68709	29.8322	61.5511	91.7845	0	0	0	25.5307	154.893	24.2222	0.0533204	4.94444	36.9753	28.9422	0	47.3248	0	45.6576	7.23597	15.642	0.0277263	0.0508493	13.2626	0	0.911169	0	0	0	0	0	0	0	0
Mroh7	381538	0	5.37637	16.7707	0	0	0	0.00860725	0.0285699	123.639	0.0518526	0	130.916	0	86.2111	53.8534	40.2519	99.1073	8.83762	10.0801	0.0295302	1.19575	14.2889	0	0	0.11558	7.43675e-06	0.0584363	15.337	103.897	0.103125	0.0546625	0
Wdr62	233064	0	0	0	26.4833	0	124.432	0.00811865	0.0268972	0	0.0487098	0	0	0	0	25.4742	69.5406	0.0382507	24.3118	3.63694	0.0298438	0.0548894	68.3243	0	180.769	214.094	315.006	203.344	0.119938	0	0.11546	101.451	50.637
Gm16197		0	0	7.88667	262.79	0	8.26988	78.6	0.0295473	92.0017	0.0536956	47.5187	0	0	0	19.7995	108.278	80.7021	3.14888	11.917	7.53922	70.0869	7.1513	38.4156	106.315	0.0718821	3.00006	0.0374725	0.0668775	6.99361	0.0645581	10.0251	0
Thsd4	207596	65.0535	8.08802	276.374	36.8164	0	0	0.00885528	0.0294214	47.6825	18.0895	0	0	0	57.7186	0	0	187.514	0	0	0.0304348	73.5192	0.00855017	47.7861	201.347	147.852	6.00012	386.728	0.118947	73.9222	0.114513	0.0602353	0
4930515G01Rik	67642	1.69464	0	0	0	11.8956	0.886645	1.03111	0.0277844	69.7229	39.3087	52.487	23.9842	0	0	0.918889	1.4796	0.03113	8.1431	0	9.62283	0.0444531	8.15807	0	46.3931	1.42732	6.4744e-06	1.21482	1.39547	0	39.3335	3.46582	3.32626
A930013F10Rik	68074	3.4495	0	2.95334	0	13.8789	0	19.3992	0.0279978	24.2906	35.97	117.861	0	0.946805	0	4.70111	0	5.48422	21.3559	1.80238	0.0255972	40.2841	0.00723165	20.6925	0	22.0449	7.54326e-06	9.25428	79.4835	0	28.995	0.0555189	0
Zkscan2	210162	7.83864	157.716	4.92654	0.917471	0	159.124	12.2621	48.122	0	7.95697	0	4.9963	0	52.0212	0	55.8743	125.494	5.58338	34.9196	0.0308179	403.421	4.09067	40.2693	122.23	0.123326	7.84924e-06	0.0620177	0.114134	167.829	0.109907	62.5569	8.37081
Melk	17279	44.7764	94.1446	0	280.723	0	0	0.00892146	0.0296489	57.2162	0.0538875	0	62.9581	53.9751	0	50.9879	0	123.16	36.5232	0	104.886	0.0553559	0.00845603	0	65.8358	0.100366	6.59928e-06	0.0512856	0.0931063	0	0.0897559	0.0480075	52.4769
Nlrp1b	637515	0	16.5838	0	0	0	0	0.0056811	0.0186464	0	7.76907	0	9.99432	0	18.9441	0	7.81131	0.0349417	0	48.9804	1.10569	2.32822	0.00769573	0	61.3324	27.3699	40.0008	0.062905	67.4952	0	123.535	20.572	32.9291
AF529169	209743	61.69	9.90736	0	48.2148	0	0	4.09482	8.59038	0	0.0513615	0	113.927	4.79954	0.920144	52.0018	78.6129	1.13621	0	60.8703	0.0287997	9.11096	6.13026	0	13.1412	508.702	191.004	0.0653886	273.061	0.998471	237.978	121.992	151.246
Stk36	269209	97.5204	0	0	239.962	438.297	0	9.20029	0.0300216	0	1.18711	0	0	89.6479	59.6167	0	25.1221	0.0389189	47.0871	57.9658	153.061	0.0558741	64.2582	0	34.7634	72.4595	66.0012	0.0624638	0.115021	100.896	0.110756	0.0584065	31.2476
Th	21823	41.2071	70.4944	16.7672	767.784	93.1977	0	0.00918716	83.4779	42.3907	738.975	48.5029	290.806	28.8942	0	30.185	0	0.0391292	32.4115	166.669	278.267	0.0561843	44.8866	0	30.9963	225.409	8.1118e-06	0.0643182	0.118719	252.737	60.8262	0.0601294	34.5816
Col16a1	107581	0	2.66809	0	0	0	2.73454	0.00781475	5.37405	39.3555	63.5852	0.985239	0.999018	0	0	0	34.6264	5.50811	87.0915	2.71806	1.10581	283.189	31.6263	8.39988	0	0.128563	79.0015	10.4267	1.40703	187.804	166.845	62.7126	99.7563
AI839979	100740	34.5422	0	59.2719	0	12.8916	0	1.03079	0.0255728	0	0.0462312	0	0	0	37.9814	33.1531	35.1386	0.0338989	7.26096	0.882086	0.0264888	0.048499	0.00747577	0	0	0.126001	68.0013	60.8823	151.248	1.99738	43.0732	25.1272	0.772036
Gm20337	100504661	3.45184	0	0	0	0	51.9013	34.6879	40.5402	6.87828	30.3155	0	0	0	0	0	0	18.4537	5.64244	11.9914	0.0250844	29.1006	21.3909	0	0	0	0	0	0	0	0	0	0
Hist1h2ac	319164	0	9.03127	0	52.15	0	0	0.00782395	0.0258914	0	0.0468266	0	54.9661	30.8266	33.1026	31.1363	18.8097	87.2469	21.0325	0	1.10576	6.86246	19.3901	221.447	5.60731	0.12302	50.0009	1.22171	0.113855	52.9451	0.109639	2.35075	123.038
Crhr2	12922	0	312.491	0	0	98.1644	104.412	0.00898075	77.0071	31.1457	29.3569	0	0	0	0	44.4489	102.736	0.0363336	44.9437	0	0.0283671	0.0520694	0.00798842	0	0.911046	0.125551	116.002	0.0630389	0.116166	85.9108	0.111852	0.0589409	121.988
Zfp558	72230	25.47	0	0	0	0	0	0.00858902	170.692	73.0712	0.0517349	0	0	60.7037	0.920833	4.69017	84.3242	244.296	43.785	0	270.863	5.72975	51.0082	0	0	37.7581	104.002	0.0636803	0.117445	0	0.113075	0.0595368	273.664
Cd300lf	246746	0	0	0	0	0	0	0.00571731	0.0187678	0	0.033631	0	34.982	27.0175	0	0	0	0.0349993	1.53017	0	3.24898	5.71285	21.4101	79.9981	3.7314	194.841	138.003	231.003	21.8522	220.768	331.511	191.464	71.7618
Rbm20	73713	150.355	3.5678	155.925	0	0	0.887478	0.00899075	0.0298872	0	30.4839	295.054	39.9731	9.61669	31.2074	19.7981	1.47021	0.0387982	168.65	0	10.7532	7.99437	49.9814	194.211	0	0.119703	147.003	0.0603474	0.110823	0	14.0104	0.0564395	3.29926
Acacb	100705	97.8952	70.7412	0	8.47114	47.6007	0	12.2597	0.0284192	0	21.4262	0	0	0	62.4772	0	25.935	0.0384907	31.6367	67.2105	0.0300286	138.839	48.958	43.1126	0	0.128353	8.11208e-06	0.0643206	207.568	323.664	43.1473	0.0601316	0
Nkapl	66707	0	23.5306	87.8693	16.0418	0	0	8.17692	20.3247	35.6357	0.0506886	0	21.9854	0	9.44076	16.9868	2.25338	23.9947	0	23.0137	79.0421	0.052271	14.2849	0	32.9429	123.162	8.08384e-06	27.656	72.7429	257.733	0.113825	0.0599011	20.203
Eda	13607	0	245.224	0	0	424.393	155.18	0.00910838	0.0302921	101.389	82.3033	0	152.898	97.4016	0	35.8742	0	93.712	87.2044	45.101	0.0297867	1.1956	0.00837441	0	0	0.126844	8.03356e-06	0.0636309	30.7379	0	0.112981	377.406	0
Met	17295	2.57103	156.917	20.7178	0	0	0	0.0087079	0.0289152	148.786	0.0525033	0	0	4.79863	23.6301	0	0	186.41	272.171	0	0.0303943	29.4746	30.6087	0.907265	0	1.43743	361.007	260.823	407.991	0	0.115996	20.5914	120.822
Rarres1	109222	0	98.6798	0	0	0	61.893	0.0089156	49.2109	0	286.673	35.6364	0	0	46.4166	88.911	22.0509	0.0371358	15.3774	17.462	0.0289853	0.0532485	54.0351	0	0	86.5542	7.86489e-06	0.0621544	0.114406	0	0.110167	89.7951	72.0121
Pdgfrl	68797	51.8761	0	0	41.5548	79.3323	0	0.00876374	0.0291069	28.5801	68.6195	98.0271	0	37.7037	0.921297	0.918126	0	0.0325174	8.11169	0	0.0254215	0.0464783	4.08747	0	39.6956	117.44	7.42455e-06	1.22157	0.106844	0	0.102926	0.0545645	0
Il18bp	16068	29.9492	0	0	0	0	59.3066	0.0082919	0.0274896	0	61.633	9.89643	20.9861	0	0	0	15.6793	116.49	0.722141	16.5312	0.0294402	0.0541175	91.7557	0	59.2874	0.129652	65.0012	0.0649132	139.089	36.9606	367.812	90.0645	175.017
Helq	191578	26.3002	0	54.2719	5.63476	55.5255	0	85.7452	0.0296052	53.7459	138.37	12.8643	88.9412	28.8923	328.553	10.3526	36.9427	8.78421	41.3489	0	5.39578	0.0565086	94.8579	75.9116	94.0203	1.43706	207.004	745.409	116.238	0	0.116149	80.9778	140.266
1700123M08Rik	100503636	72.2489	43.4775	10.8483	12.2515	2.97008	0.88668	14.301	0.0285553	34.7112	40.5022	42.5752	0	22.1827	0	0	22.9685	8.76082	15.4435	42.4783	0.0275589	0.050531	17.337	19.7014	1.84996	95.98	33.0006	0.0639393	270.863	25.9722	36.8121	0.0597774	7.52175
Gkn3	68888	19.2599	33.4306	98.6839	18.8554	0	241.327	0.00895617	11.8056	0	91.2107	34.6456	51.9652	83.8382	0	11.2965	58.2434	22.9744	0	101.21	26.8238	465.532	26.5318	0	43.216	0.122538	21.0004	153.329	0.113414	43.9543	0.109217	0.0576548	0
Iqca	74918	16.6209	52.4398	112.498	0	25.7752	228.326	34.7211	0.0299068	11.1929	105.86	0	102.932	0	0	78.613	0	0.0354995	7.23601	46.1687	0.0277239	0.0508448	26.5066	0	0	0.121352	7.745e-06	0.0611088	0.112331	191.806	0.10818	0.0571472	0
C130030K03Rik	100418235	36.8884	105.113	67.1098	0	0	0	75.5278	34.2361	13.804	51.789	0	0	0	72.299	0	0.688759	0.0329597	23.8293	0	0.0257633	0.0471248	1.02936	0	0	0.0816366	5.51586e-06	0.0422664	0.0758774	0	20.6153	0.0396	6.8408
Myh15	667772	0	0	0	0	0	78.7633	123.405	0.0277985	0	0.0504015	0	0	26.9773	47.3337	30.2051	18.0444	0.0380102	8.83586	0	0.0296587	180.361	24.4853	0	0	0.123037	10.0002	0.0618848	0.11387	97.8995	59.2799	52.3378	11.7587
Asb5	76294	0	22.639	17.7617	0	0	0	0.00829939	60.7892	30.4334	0.0498693	51.4993	0	27.9696	0	105.121	34.8962	0.0359476	5.59657	0	0.0280696	0.0515026	2.05024	0	0	0.116714	7.49772e-06	0.0589631	81.911	0	0.104119	0.0551524	47.5859
Olfr110	258325	0	0	0	0	0	6.44554	4.09212	45.7351	46.4554	0.0458253	0	0	0	0	0	0	0.0337919	35.3546	12.8933	32.0042	0.0483424	22.4205	0	10.3386	28.7314	240.004	86.2164	11.6396	36.9607	93.6877	110.522	67.5746
Dnajb13	69387	0	0	54.3061	0	0	42.6207	0.00819449	0.0271565	33.0861	0.0491959	0	32.9787	0	0	0	0	0.0363733	0	0	0.0283977	114.662	22.4372	0	60.3039	65.9471	117.002	0.0620106	0.11412	55.942	0.109893	0.0579853	0
Echdc3	67856	97.2459	0	0	0	0	0	3.07356	0.0275054	0	0.0498508	0	81.9481	0	0	0	34.0988	68.4661	0	57.2435	16.0738	0.0514846	0.0079048	0	0	0.128404	146.003	140.114	0.118771	75.9202	0.114344	196.942	22.7376
Gm20743	433374	44.9632	0	0	0	0	0	49.9914	18.1879	0	0.0503534	87.1579	0	0	0	0	29.0986	0.0385057	4.77038	59.8343	0.0300401	110.66	45.8996	41.235	129.87	0.128188	286.005	0.0642456	0.118574	0	73.4402	0.060062	189.566
Nphp3	74025	28.9524	3.56691	0	0	358.018	8.27047	10.2207	0.0293355	0	0.0532959	12.8646	3.99697	34.6838	0	64.2145	61.5254	0.0387268	126.241	9.15565	36.4425	0.0555909	0.00848932	0	141.142	14.4485	85.0016	29.947	14.1888	165.828	9.00753	0.0596775	126.946
Ermap	27028	0	0	0	2.80331	25.7792	0	142.826	95.0049	5.12974	1.18872	0	3.99698	4.79859	5.64766	0	41.7612	175.407	34.8959	12.8384	39.6458	9.12455	15.3103	0	85.6107	0.126737	8.02802e-06	0.0635823	14.1863	243.748	0.112888	0.0594458	140.554
A330023F24Rik	320977	64.9807	61.4903	190.466	85.9328	50.5648	39.683	2.05232	0.0299692	12.0594	0.0544926	220.788	10.9923	0	4.70903	0	4.63994	0.0340327	69.275	0	0.0265921	38.16	1.02954	0	0	1.44364	3.00007	0.0627113	0.115514	26.9714	0.111227	231.714	28.6964
Irf6	54139	36.1052	0	0.980328	0	83.3165	48.1341	0.00842123	0.0279323	0	43.8002	0	0	0	31.2192	0	87.0157	40.3758	72.4969	113.358	0.029777	0.0547616	13.27	0	0	0	0	0	0	0	0	0	0
Prob1	381148	0	0	75.0196	0	0.987406	0	3.07389	0.0285318	73.0664	0.0517809	0	119.923	0	59.5837	2.80424	0	224.811	38.8785	99.3352	0.0310853	191.2	251.931	0	395.888	0.117815	47.0009	2.37477	0.109097	59.9393	31.5008	0.0556273	0
Ngb	64242	73.7046	427.867	85.8392	177.491	151.698	222.558	58.2071	72.7832	429.104	541.935	102.952	131.912	78.0333	130.537	107.581	107.802	221.657	600.166	53.3074	204.689	2010.62	113.238	132.097	197.368	335.197	18.0003	0.0657601	125.237	2473.41	220.407	18.3069	26.117
BC147527	625360	0	0	0	184.39	99.1674	0	46.9579	0.0291488	0	47.2939	0	0	0	0	45.3461	0	0.0376821	30.8776	34.0539	102.649	0.0540523	17.3472	0	64.9433	0.129418	8.16732e-06	355.942	214.164	0	170.771	0.0605831	59.1006
Mettl11b	240879	25.464	0	0	40.6283	61.485	45.3053	78.5707	0.0286263	0	0.0519589	0	32.9781	0	0	0	25.4295	0.0260832	6.58875	0	0.0204371	0.0371184	8.14462	0	0	0.119603	7.65213e-06	0.0603013	0.110732	96.902	66.5655	0.0563966	0
Hpse	15442	0	78.6913	0	0	0	4.59504	0.00737453	0.024362	0	0.0439726	0	0	0	24.5705	0	0	0.0396597	21.0088	96.5919	0.0309279	312.027	85.6865	270.957	167.367	1118.42	409.008	1938.96	532.391	690.275	901.497	1190.94	1792.65
Dkk2	56811	10.5588	0	0	0	0	0	68.2557	0.0249246	14.8131	0.0450213	0	0	13.4717	1.86536	0	0	0.0389504	46.2691	122.467	0.0303824	14.782	70.3766	268.329	4.66767	239.128	430.008	83.9909	604.933	259.727	345.695	932.084	424.257
Mutyh	70603	66.4472	0	0	0	60.5176	0	0.00796116	0.0263594	0	3.44017	0	0	0	3.75589	28.3145	64.0389	0.0379948	13.7223	0	0.0296469	0.0545126	89.7247	74.1218	59.2737	0.110363	86.0015	0.0560016	0.102274	0	0.0985472	0.0523976	0
Bcl2a1d	12047	0.845386	1.79999	9.8981	0	0.989421	0	0.00467909	0.0152992	6.22069	0.0272939	1.9794	0	0	2.81105	13.207	7.79449	12.0282	15.4207	0	1.10601	83.1582	10.2065	11.2296	16.922	260.948	185.003	230.988	290.842	77.9177	84.9407	80.9777	77.6836
Colec12	140792	78.1189	33.4113	308.869	140.686	275.649	147.771	0.00913285	42.8276	7.72879	212.927	20.7837	92.9377	336.379	136.249	70.7769	187.599	0.0398784	81.9568	101.175	0.0310961	0.0572897	15.3121	255.9	103.389	1931.91	148.003	80.543	52.4864	796.164	169.791	367.007	249.253
Theg	21830	6.97498	32.6554	37.5136	46.3725	12.8882	0	7.15537	23.5055	0	0.0495129	4.94509	0	46.2857	7.54242	11.3041	8.56348	0.0373951	5.58602	22.0696	131.445	0.0536299	0.00821097	33.7568	0	5.15876	19.0003	0.0434195	0.0780582	0	0.0753078	0.0406757	5.09017
Crabp1	12903	0	75.25	0	0	0	0	29.6062	56.6199	0	0.0520078	109.921	16.9884	12.5179	0	0	0	55.4841	43.2959	7.32389	28.8916	0.0521282	13.2653	0	35.7753	27.3186	23.0004	0.0619048	0.11391	181.815	0.109692	0.057887	0
Serpinb1c	380839	0	0	0	0	0	0	0.000767431	0.00247272	0	0.00434074	0.992989	0.999535	0	0	0	0	46.1445	0	0.888049	0.0212842	0.0387003	0.00604342	0	0	100.058	75.0014	142.495	103.419	153.839	65.9332	74.1218	130.171
Tbx1	21380	0	14.4888	0	0	0	0	46.9012	46.8602	19.1404	0.0475131	0	0	7.69394	99.6277	0	46.0447	0.0361935	0	0	0.0282591	0.0518637	33.644	0	0	0.124953	7.93471e-06	124.954	0.11562	47.9498	0.111329	97.8078	26.1521
Pth2r	213527	0	0	0	103.89	0	0	88.8179	0.0299438	88.44	162.101	0	275.818	0	98.464	53.8158	108.234	151.511	12.8942	61.6605	0.0302457	0.0556588	0.00849893	0	0	0	0	0	0	0	0	0	0
Dram1	71712	20.3858	0	0	0	10.9096	0	0.00732263	49.8892	0	0.0436444	0	0	92.6164	0	0	0	139.261	7.2135	0	0.0292053	0.0536686	30.5977	0	0	0.127923	125.002	0.0641245	1.40777	59.9369	110.002	162.779	55.7502
Galnt3	14425	5.2304	0	0	0	0	0	0.00762949	0.025229	85.2366	9.02036	0	0	43.3496	96.5172	3.74689	50.3487	0.0395132	121.09	56.0926	21.4683	412.453	35.7111	0	0	246.279	8.14413e-06	0.0646026	39.6965	2.99633	140.405	99.1442	158.997
Enpep	13809	0	0	2.9537	335.267	749.624	0	0.00914393	54.5933	84.886	104.845	144.536	0	55.8782	0.92102	0	122.956	0.0396658	35.6366	362.708	250.598	153.841	2.04991	0	0	0.127575	8.07164e-06	0.0639653	175.641	0	285.1	0.0598015	15.1291
Atp8b1	54670	0	8.0967	0	69.063	0	0	53.057	78.9529	0	4.57292	0	9.99306	94.5286	0	0	0	0.0377652	34.14	41.4307	126.16	0.0541746	0.00828843	0	8.42967	153.533	7.89969e-06	1.22146	0.115011	0	117.129	0.0584015	0
Eln	13717	0	0	0	0.91741	0	26.8451	47.935	39.4596	33.98	4.56682	0	0	1.91296	0	0	3.8914	5.46241	14.0339	12.9621	0.0231313	14.5454	8.15413	0	0	0.104095	55.0009	0.0530525	0.0965283	5.99345	0.0930383	0.0496528	1.61706
Trpm1	17364	0	0	0	0	0	0	0	0	0	0	0	0	0	0	0	0	0.0377995	7.21039	0	81.2951	1.19577	41.8137	177.492	0	100.167	270.005	351.675	201.737	167.823	356.945	79.8499	428.587
A330033J07Rik	320614	38.0882	0.85943	0.980501	0	0	18.524	1.03082	0.0257037	50.8034	0.0464757	0	0	0	7.55627	0	0	72.5911	22.9297	0	0.0265482	0.0486117	0.00749202	0	14.1147	28.6535	26.0005	0.0627379	1.41006	111.884	87.0462	0.0586612	39.7184
Nuf2	66977	39.5832	167.935	0	0	0	0	0.00860573	10.7287	25.1303	32.6525	0	0	0	30.3249	56.7929	0	59.7721	17.888	0	0.0279122	2.32965	1.02972	0	0	62.3029	8.0184e-06	21.9075	0.117081	181.812	0.112727	75.1616	44.7707
Fgl1	234199	52.8911	46.2464	50.3432	0	0	0	46.9374	0.0280312	23.4168	0.0508389	0	0	0	0	0	15.7293	67.4252	5.5929	14.7049	0.0284052	0.0521421	0.00799882	0	93.3303	0.0917038	38.0006	0.0471444	0.0851466	0	0.0821165	0.044149	0
Morc4	75746	10.4712	0	0	0	650.494	67.3982	37.7857	0.0301736	29.3977	0.054879	0	165.89	0	324.712	70.7907	11.6981	136.401	61.6714	57.9326	0.0308363	98.4426	12.2519	0	89.3034	42.9638	1.00003	39.1351	140.116	126.868	125.125	14.8914	17.6654
Zfp92	22754	0	70.6081	0	0	0	0	0.00885823	319.314	45.9429	20.3398	0	0	108.927	98.4408	156.811	1.47106	101.452	53.5862	0	0.0304855	0.0561183	72.4184	0	0	0.127462	8.06578e-06	76.9817	0.117911	306.683	0.113521	0.0597537	78.6334
Olfm4	380924	18.4235	72.5808	0	0	0	0	0.00851747	0.0282621	0	151.309	0	0	0	0	0	0	0.0349801	21.2164	88.8146	0.0273233	0.0500831	31.5949	0	0	0.126947	8.03896e-06	0.0636783	128.558	83.9124	98.5609	83.1338	22.7463
A630023P12Rik	231603	43.0817	26.2165	151.031	54.8071	0	4.57664	0.00870198	33.1576	12.9408	0.0524649	0	0	16.3791	17.0282	0	62.7996	9.8575	12.1309	0	27.8219	0.0520004	16.3225	29.0874	0	0.0882104	3.00006	0.0454597	0.0819323	0	31.6263	0.0425784	0
Gm17769	100045653	12.2287	0	0	0	106.099	188.59	0.0089637	0.0297942	72.8333	16.9716	72.2702	146.903	0	52.986	45.3051	0	0.038942	12.8921	120.625	0.0303759	264.189	23.47	6.52535	14.0683	0.0764469	5.20486e-06	0.0397242	0.0710914	0	0.0686111	23.2765	0
Caprin2	232560	84.3645	0	8.87334	0	206.258	35.992	37.7822	0.0297965	17.264	0.0541663	226.737	0	6.72972	0	0	88.4618	0.0359826	65.5563	0	0.0280965	0.051554	9.18746	6.53208	0	90.5456	118.002	0.0627302	0.115552	0	0.111263	72.8269	12.599
Rnf17	30054	1.69741	127.564	320.729	91.5862	0	38.7522	0.00907079	0.0301627	144.817	31.6208	63.3554	125.916	16.4047	30.3897	0	0	0.0332049	0	35.1674	0.0259527	0.0474835	20.3806	0	0	122.508	113.002	0.0620055	0.11411	0	0.109884	0.0579806	3.29859
Myom1	17929	0.819925	0	0	0	129.966	22.2033	0.00813022	0.0269368	0	0.0487839	0	0	47.2319	0	0	21.9942	69.7703	0	46.0223	0.0298	86.9319	34.6816	57.2061	0	25.8733	7.51883e-06	0.0591458	0.10845	0	108.71	0.0553222	0
B3gnt8	232984	55.585	0	0	4.69301	0	5.50393	0.00836293	124.705	6.87274	0.0502778	0	0	109.013	68.2071	0	25.1945	0.0376464	0	88.5062	0.0293786	0.0539998	0.00826358	0	0	82.6074	9.00018	99.6397	0.113583	0	32.903	0.057734	0
4921504A21Rik	70832	101.999	133.115	5.91322	2.8037	29.7422	107.214	18.3877	46.0074	20.7377	56.3404	22.7649	2.99765	6.72625	14.162	102.882	104.736	91.7278	44.5648	83.6858	109.303	668.23	37.7529	9.33687	59.192	46.7274	62.0012	1.22127	5.25332	30.9672	134.81	2.35027	16.8319
4930451G09Rik	74684	1.69459	0	0	12.2508	0	0	0.00863127	1.10358	152.387	117.856	2.96465	0	0	51.1274	0	0	88.2432	24.327	46.0343	48.1772	0.0544439	0.00832668	0	69.6384	0.116778	7.50113e-06	0.0589926	39.2548	90.9092	0.104174	0.0551798	0
Gdpd2	71584	0	112.386	0	0	0	0	73.4852	0.0291125	170.475	12.4581	0	0	0	1.86517	42.4779	0	44.7571	153.2	73.6493	0.0301679	0.0555098	143.776	0	0	0.130357	163.003	198.821	58.8538	542.433	192.403	28.5693	26.9584
P2ry1	18441	0.819767	51.6383	0	136.217	0	0	0.00863859	0.0286774	0	103.295	0	0	79.0062	0	107.605	102.372	249.906	1.53457	76.3238	0.0311039	513.367	0.00873138	104.008	75.1774	0.1253	7.95292e-06	0.0629241	0.115938	134.861	0.111633	93.2842	83.819
Zfp953	629016	105.662	0	12.8213	0	0	0	126.538	0.02911	92.9767	30.4432	0	0	15.4238	0	0	0	91.101	3.97189	0	0.027273	0.0499875	0.00769008	21.5909	8.44326	0.12608	91.0017	0.0632813	0.116649	0	178.99	30.8148	54.1046
Serpina9	71907	63.1945	0	473.695	0	11.8934	115.453	0.00908591	0.0302147	0	0.0549568	242.559	115.923	39.4899	135.301	0	40.8527	601.119	28.316	118.662	0.0311053	207.036	86.7107	0	55.4313	0.12224	7.79196e-06	1.22182	0.113142	78.919	95.5726	0.0575275	35.5268
Fat4	329628	167.167	0	84.868	57.6009	0	29.5248	1.03095	0.0296712	167.602	30.4739	0	11.9916	9.61804	0	0	224.469	7.68988	70.0673	18.37	0.0296895	9.1215	0.00834802	0.906899	0	0.12172	36.0007	0.0612785	0.112667	0	0.108502	127.081	36.3868
Ammecr1	56068	19.3371	65.4137	0	0	0.987412	0	10.2162	0.0274682	71.5357	10.1828	0	1.99833	0	0	0	0	0.0373721	25.1759	0	0.0291673	0.0535961	67.2875	169.109	2.78855	0.126787	8.03062e-06	23.0568	84.1046	168.825	19.1225	67.2126	41.3774
Clec1a	243653	0	44.6052	0	0	0	0	0.00786973	0.0260475	75.3532	0.0471185	0	0	0	0	0	0	0.0335701	20.4754	0	0.0262349	0.0480178	87.5595	0.907554	0	224.617	197.004	160.923	213.087	0	57.1077	127.671	232.478
3110039I08Rik	73144	24.713	9.02563	0	0	0	12.0059	23.4635	0.0262779	30.5353	16.8598	10.8889	0	22.1699	94.8591	25.5063	0	0.0364353	2.33877	4.55916	0.0284455	0.0522188	14.2847	35.6661	0	0.0766613	5.21781e-06	0.0398297	0.0712893	0	0.0688013	18.8776	4.24901
9030612E09Rik	74530	29.9113	0	59.2302	0	0	85.2254	1.03112	26.7256	0	0.0508579	0	18.9873	55.8939	10.3782	39.6353	60.6943	0.0389647	8.82895	7.31527	195.855	137.841	29.5889	0	1.84999	3.98312	6.45445e-06	0.050065	0.0907515	0	14.9331	18.0382	11.9255
Actrt3	76652	0	220.944	17.7542	0	0	51.703	138.826	51.3623	38.087	0.0543548	0	163.892	33.7409	127.993	0	0	0.0373078	53.0106	0	0.0291177	0.0535014	43.8464	0	0	57.4268	7.24331e-06	1.22084	0.10378	0	0.0999897	0.0531129	36.6095
Itgae	16407	81.1464	38.0518	33.5555	0	46.6102	0	0.00850881	6.4532	0	0.0512173	32.6734	0	6.73169	0	0	53.422	0.03516	30.2637	0	52.2955	0.0503469	4.08966	0	0	1.35463	13.0002	0.0321433	0.0569974	0	0.0550483	0.0301454	0
Nxf7	170722	39.5169	79.684	0	59.5087	0	64.6908	49.0024	92.9763	0	0.0533507	0	48.9674	22.2231	0	0	0	0.0320442	0	0	0.0250557	0.0457872	11.2141	0	52.0356	0	0	0	0	0	0	0	0
Ano2	243634	0	0	0	0.917646	0	111.852	227.585	0.029593	0	0.053782	119.802	55.9627	68.4568	0	65.1875	0	117.652	43.0871	0	66.3621	0.0547778	0.00837407	0	0	0.123472	7.85694e-06	11.5665	0.114268	194.801	0.110035	0.0580544	36.3523
Acbd7	78245	5.20594	49.8483	154.015	0	0	14.7522	0.00855686	4.31558	0	28.1552	0	0	20.2965	0	9.45393	6.28214	0.0312586	18.1219	21.3016	0.0244481	0.0446406	0.00691624	0	0	47.9481	54.001	0.0621436	0.114385	20.9776	63.08	37.5967	24.4713
P2ry2	18442	0	0	0	180.516	312.382	0	0.00889872	0.0295707	13.7975	0.0537399	0	0	0	61.5439	0	33.0822	0.0381793	42.2701	134.575	4.32415	0.0547843	84.6329	0	0	0.127778	26.0005	0.064058	165.516	122.872	96.1166	0.0598877	87.0911
Wfdc17	100034251	0	0.859075	32.5586	37.7566	44.6173	72.9972	16.3459	0.0295823	0	94.5426	184.167	27.9811	9.61677	0	0	14.8611	16.42	8.83001	26.6497	0.0302203	324.962	64.2552	1.84261	11.248	76.8065	340.006	360.956	192.876	400.579	519.087	764.643	1104.81
Nnat	18111	1770.37	4412.55	4833.02	1511.57	2849.58	3492.62	1320.13	952.168	4557.61	7077.96	3747.02	2737.17	1700.78	2376.63	2880.92	2834.06	4522.05	7723.46	1371.48	3012.09	20048.5	3902.78	3185.11	2577.35	2243.46	3742.07	1880.52	2425.35	47817.8	1842.28	2971.16	1549.08
Gm11992	626870	124.316	0	0	115.39	0	0	0.00864329	1.10357	0.802708	0.0520855	0	51.9659	0	0	41.6071	0	0.0363429	21.96	21.1695	0.0283743	0.0520831	29.5698	0	80.1219	0.121743	7.76566e-06	0.0612888	0.112688	99.8981	49.1763	0.0573145	50.8366
Apoh	11818	0	0	0	56.7648	0	0	8.17671	42.7058	0	0.0504944	61.4014	36.9759	33.7719	23.6824	60.5948	2.25514	0.0355528	0	0	0.0277651	0.0509231	21.4134	18.756	0	0.120045	7.67565e-06	0.0605057	0.111136	0	130.312	28.4657	11.7713
Gas2l3	237436	2.57329	85.9326	171.71	0	0	207.938	91.8829	2.17407	90.1579	147.514	0	0.999019	0	0	51.0084	0.68666	108.924	23.5069	6.39664	0.0296726	82.3983	13.2697	0	52.6787	1020.32	217.004	160.984	301.268	68.927	179.889	142.523	423.456
Abcg3	27405	8.71874	128.729	0.980362	0	103.136	0	0.00875523	108.948	0	11.3325	0	0	90.649	51.1198	0	157.677	14.2329	36.5579	0.881504	4.32414	0.0547407	0.00836882	0	0	244.694	8.09242e-06	0.0641478	0.118379	0	0.113969	199.169	77.7659
S100a3	20197	19.4858	0	0	0	0	2.73884	20.3888	0.0243328	0	6.77537	0	33.9795	0	26.5167	34.0329	30.8736	16.3819	3.96445	0	0.0283064	0.0519539	24.4745	0	53.7053	0.119609	25.0005	0.0603041	0.110737	112.886	0.106654	0.0563991	24.5201
Fam129c	100037278	0	96.0378	1.96674	0	37.6776	8.27097	118.38	73.7407	52.0566	0.0530291	0	0	0	0.921275	11.342	0	0.0325635	19.7078	0	0.0254571	0.0465458	21.3942	38.6376	0	0.120602	97.0018	0.0607626	0.111645	0	0.107523	0.0568254	80.6625
D830031N03Rik	442834	7.84259	0	0	0	0	0.886706	51.0299	57.688	7.73253	60.6983	62.3816	42.9717	0	70.121	0	0	0.0373425	84.9569	0	22.5065	41.7859	40.7893	0	1.84936	0.121488	7.75219e-06	186.328	0.112455	8.99005	0.108299	0.0572055	0
Slc38a11	320106	92.3089	0	0	0	164.611	183.071	0.00893203	40.6656	25.077	51.8448	0	0	26.0163	0	24.5377	72.8427	1.13616	22.7074	72.8106	0.0294084	0.0540568	27.5416	0	47.0409	0.0713908	4.8972e-06	0.0372292	0.0664237	0	0.0641215	19.8998	0
Bend7	209645	53.5995	23.479	132.253	0	0	45.2552	0.00886393	0.0294512	36.3809	0.0535141	0	170.888	33.7202	30.2625	79.3417	20.3919	0.0386731	28.3655	47.8428	0.0301689	0.0555117	36.7248	182.969	0	0.128261	13.0003	126.339	0.118641	375.61	44.4078	0.0600929	0.773002
Aldh1a2	19378	102.933	0	0	0	97.1791	30.4564	137.78	0.0294425	0	0.0534977	0	90.94	0	75.7794	0	0	75.1804	6.39659	0	0.0295545	0.054336	84.6252	0	76.238	0.130032	115.002	49.4998	163.341	495.483	0.115765	144.734	59.9342
Foxs1	14239	0	0	0	0	46.6408	0	0.00744509	26.5981	0	0.0444193	0	14.9905	23.1262	38.8245	29.2748	0	26.1932	16.1899	0	88.7224	0.0534491	0.00818522	33.7603	0	0.0932595	6.19522e-06	1.21174	0.0865772	0	40.3025	0.0448458	0
Gbp6	100702	19.5296	51.2828	0	0	0	0	0.0071216	0.0235036	0	0.0423759	0	0	0	19.9428	0	0	0.0319856	14.7571	0	0.0250104	0.0457016	20.3727	0	29.2937	44.2562	8.08262e-06	82.7289	0.118207	121.873	63.3231	107.05	79.4673
Xrra1	446101	0	0	2.95327	0	40.6573	21.2319	0.00857185	185.599	12.0804	0.051624	0	0	50.1147	91.8394	153.084	25.1343	15.3287	33.2548	9.15581	8.61056	20.4283	47.9407	0	4.66758	202.5	7.91834e-06	27.6241	0.115335	0	0.111056	21.7047	32.9385
Ch25h	12642	31.9013	2.67004	5.91679	0	0	0	0.00763294	0.0252407	0	60.1451	0	0	0	53.902	37.7277	48.7282	68.8208	97.378	51.4722	157.511	271.538	142.81	192.119	503.041	2438.08	1107.02	2344.78	2547.66	640.327	1621.88	2763.62	1301.49
Tns4	217169	0	0	0	2.80604	0	51.0718	0.00787396	0.0260619	66.5626	0.0471456	0	0	0	0	0	0	187.303	69.215	79.2195	0.0298318	0.0548663	34.682	0	0	4.05399	110.002	0.0631397	1.40956	41.9558	44.3247	44.4528	90.5819
Pcdhga1	93709	35.0945	118.61	106.582	0	0	0	19.4085	0.0296803	157.165	54.0932	0	63.9574	51.0656	0	0.917569	63.8041	351.051	88.5763	76.3645	0.0306447	0.0564234	60.185	0	0	0.121543	7.75508e-06	0.0611966	0.112505	0	0.108347	0.0572288	194.661
3830403N18Rik	70691	0	112.77	0	0	0	12.9146	18.3757	0.0274555	19.9562	1.18846	13.8581	0	13.4817	29.3561	49.1739	41.9979	12.0369	0.721844	14.702	0.0285695	0.0524552	6.12999	40.3624	0	0.123707	7.86929e-06	119.141	0.114482	2.9963	0.11024	110.217	18.5348
4930412C18Rik	320152	19.2754	0	187.546	0	0	4.57642	83.6896	0.0291617	68.5935	14.7089	1.97485	0	0.946075	77.7284	0	0	0.0370524	37.4783	0	0.028921	0.0531258	122.305	0	0	0.123216	7.84343e-06	0.0619669	76.2052	35.9623	0.10981	85.2382	38.9041
Ccdc14	239839	169.646	60.5759	36.5034	0.918026	39.6568	71.1028	0.00904483	269.394	137.902	48.5051	0	3.99698	99.5467	0	0	0	12.0096	17.946	0	0.0269695	0.049411	0.00760718	0	0	0.12938	1.00003	343.311	0.119661	230.759	0.115196	212.975	0
Trim54	58522	8.71705	30.7317	225.05	0	27.76	11.9667	0.00882631	2.17504	18.1427	0.0532701	79.208	17.9877	11.5472	0	39.6677	0	20.7639	10.4673	12.8443	57.7865	82.357	39.7747	0	31.0242	0.109485	41.0007	0.0555902	0.10147	16.9826	17.6057	0.0520148	6.71193
Rnf207	433809	0	87.8358	0	0	66.4358	0	0.00885603	0.029424	23.3505	52.9405	222.793	0	57.8424	80.4964	0	29.1168	19.6835	50.4283	0	0.0298373	0.0548769	43.8575	0	89.3991	0.0982276	6.47859e-06	21.5616	0.0911428	0	14.9405	13.5675	0
Popdc3	78977	32.5849	67.1984	0	0	0	0	0.00836295	0.0277328	29.5434	0.050278	67.3464	0	0	0	0	26.8521	43.5603	24.3987	0	72.6595	0.0525911	46.8954	0	0	0.0804798	5.44695e-06	0.0417014	0.074811	0	0.0721871	0.0390728	25.2445
C1ql2	226359	42.9741	113.056	0	0	86.2596	29.511	0.00910488	0.03028	0	737.292	81.1752	47.9677	66.4877	55.8106	0	32.9912	0.0394265	169.165	22.0356	0.0307486	0.0566228	12.2518	206.289	209.74	112.935	138.003	119.491	61.3449	76.9191	0.11469	107.102	36.2687
Foxd1	15229	0	0	0	32.1015	167.606	0	59.1988	0.0290075	36.4152	29.3139	22.7668	0	17.3356	72.0101	16.9758	0	26.1993	10.472	6.39805	25.7158	95.808	4.09081	0	0	0.122457	7.8034e-06	0.0616177	167.036	49.9482	0.109146	0.0576202	0
Ccdc163	68394	36.0439	57.0847	90.8133	0	0	1.80808	59.1912	48.0878	0	0.052073	0	0	5.76364	0	0	6.98788	0.0368818	33.3977	0	162.31	0.052875	17.3441	0	0.911022	0.122179	49.0009	0.0614898	0.113086	0	1.39552	95.3879	63.5742
Slc12a8	171286	0.819727	96.1535	4.92671	0	0	0	0.00860961	49.1477	0	2.31922	0	124.919	0	86.189	56.677	0	79.5625	23.5005	90.2957	17.172	0.0547567	0.00837109	0	4.66769	0.117123	7.51965e-06	0.0591529	0.108463	7.99116	0.104477	125.592	0
Sec16b	89867	0	0	302.983	0	0	0	0.00900335	0.0299306	28.5389	0.0544196	196.036	180.88	35.6386	15.1084	169.988	109.591	0.0394731	59.2386	139.893	0.0307845	108.6	0.00864492	170.635	0	0.0355849	2.57757e-06	0.0190333	1.26215	0	1.25302	0.0178731	3.53921
Slc5a10	109342	0	7.18576	0	0	68.4262	100.872	71.4355	0.0287949	0	0.0522765	48.5153	12.991	55.0043	0	1.8595	47.6196	0.0363349	2.33892	76.6323	0.0283681	0.0520714	10.2075	0	0	0.109066	7.08267e-06	77.2312	3.94913	0	0.0974082	0.0518318	0
Gm4925	237433	0	34.4666	11.8377	1.86012	7.9287	6.43052	0.00828415	55.461	0	61.6286	0.985133	0	41.4755	73.9562	29.2878	0.686082	3.32236	8.03685	44.2533	2.17944	1.19581	8.16925	0	0.911025	0.0267964	1.00002	0.0144226	1.23532	0	1.22719	0.0135495	0.848713
Zfp618	72701	19.3198	5.37908	0	0	0	2.73094	0.00841042	0.0278953	100.284	0.0505834	0.985123	79.9488	0	0	136.025	34.5967	56.7641	54.4078	92.0486	0.0304404	161.556	34.6881	0	0	0.119973	7.67182e-06	0.0604724	0.11107	7.99111	0.106973	160.885	0
Brca1	12189	41.395	76.2449	0	0	0	0	0.00846331	60.8382	0	46.0551	0	0	0	0	100.107	0	65.4877	81.2874	0	23.6057	152.545	0.00856399	170.697	0	0.117517	7.54078e-06	0.0593357	138.443	0	0.104822	0.0554988	0
Zfp446	269870	83.5055	143.988	296.095	7.52283	0	0	6.13722	0.0296797	0	3.44739	0	13.9903	0	1.86595	0	0	176.747	153.64	72.6626	117.835	114.264	162.169	0	75.1933	4.04749	8.1701e-06	0.0648313	0.119746	562.414	87.412	0.0606059	160.646
Timp1	21857	0	38.7582	0	0	0.988379	0	0.0060232	0.019795	0	0.0355187	0	0	0	37.9172	0	0	0.0358881	0.721967	0	101.372	0.0514153	4.09012	0	30.1289	27.3964	47.0009	73.5071	14.1853	56.9403	118.666	6.91368	41.3819
Sdc1	20969	5.30444	0	0	0	0	0	0.00596275	0.0195919	32.9783	0.0351449	0	0	0	63.4307	151.234	37.0264	19.6855	24.3064	70.9085	0.0299298	0.0550538	25.5067	0	0	71.1545	7.889e-06	0.062365	0.114825	103.893	36.7149	0.0583147	51.6165
Slc44a5	242259	0	0	0	0	35.6971	160.217	0.00862158	0.028619	86.1261	0.0519452	0	0.99901	56.8512	241.441	0.917543	6.97339	94.9328	37.2872	45.9755	170.235	0.0563618	0.00859834	0.907441	14.067	0.125103	1.00003	0.0628338	0.115758	139.856	0.111461	1.20677	160.225
Ccnb1	268697	0	42.6159	13.8109	50.1275	0	0	0.00842969	0.0279613	107.255	0.0507074	0	0	0	33.2626	0	0	33.5894	18.0453	8.27564	0.025501	0.0466287	0.00720526	0	0	0.122659	73.0013	0.061711	0.113525	66.931	0.109324	57.9984	22.7847
4930507D05Rik	74706	35.0817	87.7612	187.508	0	0	11.0398	83.7137	1.10284	40.6899	192.448	54.4468	0.999017	2.87322	0.920446	52.0994	0	1.13547	1.53051	6.40994	22.451	0.0497752	47.8856	0	0.911354	0.121701	1.00003	150.962	0.112649	0.998445	8.99163	1.20736	36.3872
Ccdc77	67200	64.3872	10.8178	0	0	0	25.8769	0.00844709	0.0280209	53.086	19.1667	41.589	3.99699	0	80.4365	0	123.895	86.2119	34.0325	81.8945	106.028	0.0563554	76.5003	0	78.0325	2.74449	262.005	0.0647518	86.8412	0	1.3908	408.674	4.1466
Bcl6b	12029	0	221.19	0	8.46764	65.4449	0	68.3899	0.0293415	0	56.3013	0	7.9943	5.76209	0	0	7.76216	0.0386257	26.7384	111.451	217.165	0.0554419	0.00846822	79.7116	0	129.462	8.0256e-06	0.0635611	0.117207	188.805	75.864	0.0594261	2.45655
Adat3	100113398	98.8262	0	0.980326	0.917243	0.987402	2.73066	31.6418	3.24563	0.80256	2.31906	60.4061	35.9764	0	0.920253	0	4.62504	0.0356438	48.3282	1.79949	70.442	2.3295	34.6571	0.906878	0	108.871	1.00003	184.719	94.3029	48.9484	0.11331	2.34915	0.772506
Rslcan18	432770	0	67.9863	0	0	61.4849	24.0043	72.451	0.0286417	29.4791	0.0519878	0	30.9794	24.1286	0	40.7353	0	0.0342329	0	27.7059	0.0267466	30.3495	0.00754627	0	0	96.6837	7.24901e-06	0.0568193	0.103876	0	0.100082	0.0531584	0
Gm4890	234479	8.76005	50.9937	0	0	0	0	0.00787878	12.83	26.1653	14.6205	0	7.99451	18.3212	0	15.1099	7.01409	0.0350111	4.78801	4.56322	55.4816	0.0501285	10.2044	21.589	5.61498	0.125633	7.97033e-06	0.0630766	110.631	0	112.267	25.1241	82.106
Aspn	66695	123.928	41.5705	0	52.8619	294.51	105.32	11.2423	0.0299664	64.1235	0.0544874	0	42.9711	7.68912	0	35.851	0.688344	178.847	4.77131	69.0015	0.0305878	0.0563144	94.8546	261.689	0	0.104924	6.85408e-06	0.0534444	0.0972892	0	0.093768	20.3642	44.5424
Cst7	13011	0	10.8139	0	37.8016	0	0	21.4417	52.3294	11.2133	0.0513777	96.0621	17.9879	51.054	213.793	190.647	165.301	402.909	2418.84	3345.6	2735.6	2288.66	2769.48	7208.16	3393.29	20187.2	17790.3	26475.6	32135.1	9446.08	23448.9	34468.9	40639.3
Colq	382864	0	0	0	117.247	121.983	0	5.11605	93.9917	0	0.0525871	0	0	0	0	55.699	46.4604	183.139	108.221	71.7841	0.0303848	0.0559253	22.4502	0	55.4638	0.0999817	6.57766e-06	0.0511031	0.0927537	0	0.0894177	0.0478375	51.6282
Fam221b	242408	23.6769	85.1545	94.7501	0	0	0	26.5499	64.1314	0	89.9593	0	0	25.0816	0	103.294	0	0.0352368	8.05883	0	0.0275213	0.0504595	13.2617	0	0	0.116019	7.46039e-06	0.0586405	0.107454	0	0.10351	75.8448	46.7542
Uvssa	71101	42.227	20.7845	0	87.951	18.8366	5.50091	50.0085	7.5235	5.12958	3.44768	8.9049	30.9794	11.5436	20.7873	0	5.39979	0.0393021	7.20497	60.7073	216.258	59.9975	121.369	195.055	0	0.101032	5.0001	5.7766	5.17389	2.99643	22.3463	7.97685	6.74404
Il1rl2	107527	0	0	0	0	92.217	0	79.6244	212.638	57.2128	25.9736	86.1341	0	0	0	0	8.56497	43.5948	53.0134	0	0.0291033	0.0534738	78.4956	0	73.4506	367.967	8.15071e-06	55.2273	139.017	15.9826	0.11495	0.0604473	137.821
Trib3	228775	31.776	44.5402	0	68.2229	0	0	0.00807623	0.0267523	0	0.0484381	0	0	91.6719	0	54.8361	45.9216	0.0370242	15.3809	16.5412	0.0288993	0.0530844	0.00813328	11.221	0	0.126472	8.01417e-06	0.0634609	94.2323	48.9485	0.112657	166.057	71.0459
Zfat	380993	133.616	1.76181	14.7938	3.74757	0	0	0.00900589	151.815	174.432	235.19	0	0	4.79858	0	0	0	235.29	33.2623	20.2052	0.0300847	62.1811	38.7631	0	40.4189	0.123662	7.86692e-06	0.0621721	0.114441	108.888	0.110201	0.0581354	139.132
1810011O10Rik	69068	11.3735	27.1604	0	0	0.987402	58.3263	0.00845555	0.0280499	0	0.050874	123.803	0	32.7737	53.9921	40.6237	0	0.0374449	58.7218	28.5261	0.0292234	0.0537033	56.0783	0	0	394.418	68.0013	141.396	128.971	0	81.139	100.336	268.017
Cd163	93671	17.5231	0	0	0	89.2539	38.809	52.054	0.0288616	0	0.0524022	122.791	0	0	1.86602	0	0	37.9968	41.0983	36.9753	0.0267245	0.0489461	0.00754023	0	3.73297	0.12016	76.0014	60.6818	0.11124	0	35.33	0.0566356	0
Itga4	16401	119.468	397.397	0.980546	248.418	14.8679	0	18.3891	0.0302033	77.1095	6.83031	0	120.919	26.0342	4.70406	0	0	0.0362387	72.0833	2.71854	0.0282939	0.05193	32.6256	9.34808	41.44	89.5027	58.0011	0.0638728	150.205	74.9215	65.8237	0.0597156	16.8212
Mlf1	17349	50.9805	0	0	0	69.413	35.0893	30.6324	60.9334	72.0611	49.5492	0	29.9799	0	0	33.9652	58.3107	0.0390355	0	54.2744	0.0304478	340.961	13.2715	0	73.3398	0.127697	156.003	91.8999	0.118126	239.751	0.113727	0.0598535	0
F8	14069	49.1271	94.9561	0.980561	0	118.982	0	124.554	477.895	54.5461	78.9207	96.0263	0	0	47.3034	81.2152	0	308.397	47.0841	0	0.0303804	6.86272	6.13127	0	45.1129	0.125868	7.9826e-06	41.396	0.116456	0	0.112129	161.457	138.933
C1qtnf7	109323	31.593	0	0	49.109	101.148	56.3641	0.00883421	0.029349	60.734	40.5723	90.1003	0	117.701	0	0	0	0.037631	14.5465	0	49.2306	0.053977	0.00826034	0	108.299	0	0	0	0	0	0	0	0
Spats1	71020	0	0	14.7954	0	0	79.5378	60.2193	45.9731	22.498	67.4828	59.4065	0	0	66.2383	0	25.9031	18.6055	18.581	26.6426	28.9593	327.473	28.5698	52.4732	10.3068	0.127146	44.0008	76.9695	0.117622	261.729	41.8499	0.0596193	8.36661
Dnase1	13419	0	0	0	0	84.2906	11.0437	0.00877666	111.093	28.5775	0.0529484	69.3078	73.9514	0	0	17.9438	55.7319	14.1982	45.0335	0	0.0278427	2.32951	27.5265	0.906876	0	0.09773	6.45039e-06	0.0500309	0.0906858	0	49.045	0.0468388	0
Grhl3	230824	0	0	0	0	0	0	0.00856642	80.0607	87.0437	57.3008	0	35.9763	0	0	0	0	78.4465	42.2996	60.7974	0.0295728	0.0543711	49.9697	7.4641	81.8893	136.867	7.53208e-06	0.0592604	0.108676	0	0.10468	0.0554288	0
Gm7854	665934	0	0	47.4202	0	35.7187	0	14.2833	0.0250959	0	0.0453407	0	0	10.5942	0	0	4.63092	71.6157	8.88387	0	0.027303	0.0500446	45.8518	0	0	19.4349	7.41747e-06	0.0582698	0.106724	33.9654	22.6957	31.7836	9.24445
Ska3	219114	0	96.0105	0	0	51.5607	0	0.00883314	97.2445	64.2134	25.9598	0	93.9382	45.3222	0.92016	1.85936	46.6738	0.037326	1.52875	1.79898	162.394	0.0535283	0.00819651	0	0	1.44087	5.0001	5.805	0.10283	0	42.4151	4.61929	30.6408
AU022793	105976	21.1786	0	0	17.0214	0	0	10.2111	44.7169	20.9077	0.0470182	4.94591	0	0	50.2756	12.263	0	0.0355765	26.9372	0	24.6026	0.0509578	14.2817	0	32.9689	249.149	32.0006	21.922	214.283	194.796	102.613	116.265	71.7759
Mypn	68802	6.0812	0	35.52	5.63477	219.161	0	96.9668	64.1581	38.9835	15.8407	0	0	3.83517	0	54.773	69.4947	3.32335	22.6715	69.056	190.402	0.055212	0.00843565	0	0	0.125956	19.0004	0.0632246	111.937	0	0.112206	217.108	0
Spdya	70891	4.33005	0	0	46.3574	0	0	0.00832676	0.0276089	72.3812	24.7477	0	40.9735	0	36.8801	0	81.1955	89.4843	42.1691	34.0049	40.7394	253.077	7.15138	92.8013	0.911688	0.114269	7.36603e-06	0.0578263	41.6486	4.99427	50.0266	0.0540951	13.5069
C130050O18Rik	319772	0.820857	121.299	0	76.4946	0	167.311	99.0195	0.029813	38.0925	18.098	105.935	0	161.893	44.4396	151.035	109.445	81.9148	46.9973	121.412	4.32196	184.458	166.268	483.704	0	471.482	278.005	1422.56	182.654	134.858	81.1769	1.20281	442.871
AU023762	102688	73.9184	74.2796	35.523	97.3621	0	0	0.00876027	0.029095	83.4037	0.0528422	0	0	28.9065	0	0	0	74.1059	0	0	204.19	0.0545333	29.5827	0	0	149.796	7.93408e-06	0.0627593	0.115609	0	95.8485	0.058681	51.5922
Foxj1	15223	1.69484	25.3681	6.90142	46.3636	26.7753	0.886691	14.2963	44.8147	2.53158	1.18848	10.8868	0	15.408	16.0705	0	7.77525	55.5468	26.0049	32.2256	0.0290283	33.8975	2.05037	0	60.2583	0.129339	68.0013	96.5644	28.2289	274.713	83.6131	224.35	1.61622
Ms4a7	109225	41.3849	42.5986	0	41.594	0	0	18.3803	0.02818	4.26383	25.9001	59.4162	0	2.87184	31.224	0	0.686578	0.0379295	0	0	0.0295966	158.942	5.11099	126.734	0	0.126953	8.03928e-06	181.251	0.117447	69.9268	126.272	12.6115	26.9787
Itga11	319480	56.2569	52.487	23.6772	0	209.251	0	5.11615	0.0293228	61.6076	3.44792	0	9.99297	27.9361	21.7411	105.825	56.0152	0.038527	82.2216	0	1.10587	0.0552964	30.6059	34.6653	64.8964	225.343	15.0003	6.97555	0.114349	0	0.110112	0.0580923	0
E330033B04Rik	319722	0	0	0	0	10.9125	0	0.00688577	6.41428	6.06967	0.0408931	0	38.9776	90.6254	45.4184	0	6.97405	41.4868	21.8503	104.996	0.0301412	0.0554587	5.11112	8.3999	126.088	20.8799	7.86271e-06	137.425	34.4623	54.9429	0.110131	0.0581013	0
Lilrb4	14728	0	0	0	0	0	0	0.00617326	0.0202998	0	43.9739	0	0	16.3614	48.2279	0	7.76306	0.0398148	88.4721	80.9303	85.7359	98.4846	170.34	500.668	83.6441	1689.89	1075.02	1311.49	1226.68	517.456	1144.57	1838.23	1654.83
Cdhr1	170677	68.4376	173.635	941.405	0	55.5198	171.761	0.00918212	0.0305461	283.452	236.658	75.2326	69.9529	104.076	0	65.1183	155.329	221.485	223.584	68.9726	0.0309403	15.9191	140.758	0	0	14.4476	8.0467e-06	0.0637462	301.185	113.881	0.113201	0.059598	0
Hs3st3b1	54710	22.3843	0	0	0	0	4.61952	1.02912	0.0208431	6.99002	0.0374499	0	10.9934	31.7952	56.7961	16.0225	10.9198	58.9	43.8804	0.881604	28.9446	0.0551001	32.6441	0	117.64	39.1214	9.00018	269.91	195.113	27.9701	159.437	3.48848	164.017
P2rx1	18436	46.5685	0	45.392	96.394	0	0	47.9809	0.0293022	87.7091	0.053233	0	91.9396	164.832	27.4118	55.6825	0	56.7872	93.4352	57.9388	311.53	0.0566049	0.00863268	0	0	0.116122	7.46589e-06	124.241	0.107547	0	0.103599	0.0548965	0
Shcbp1	20419	76.423	202.811	0	0	0	0	0.00900207	95.1805	109.288	127.233	0	93.9375	0	0	0	16.4867	0.0373082	3.14878	0	0.0291181	0.0535021	0.00819277	176.642	62.1372	10.4966	69.0012	9.25392	9.04481	0	0.104776	0.055476	39.0361
Sgk2	27219	0	0	0	0	233.058	107.285	0.00879824	5.38645	0	50.6713	0	0	0	116.423	0	34.5811	0.0392472	96.7318	98.4747	164.884	0.0563582	81.5989	0	75.2097	0.119815	2.00005	0.0603994	0.110926	0	165.228	0.0564878	0
Catsper2	212670	61.65	124.318	0	0	0	60.1325	1.03111	0.0285744	28.6128	0.0518612	0	0.99901	6.72703	19.8596	0.916954	10.1458	19.6673	23.5397	63.6034	73.7837	37.287	8.17019	1.84213	0.911048	217.17	99.0018	17.3161	0.117057	0.998453	0.112704	0.059356	49.8553
Klf14	619665	0	0	36.529	42.5964	0	0	0.00815343	57.5528	19.9776	0.0489326	0	0	53.0325	0	55.7502	0	71.903	53.7667	47.8905	0.0294457	0.0541279	8.17057	10.2784	0	0	0	0	0	0	0	0	0
Stpg1	78806	25.4576	0	32.5642	0	65.4511	74.9376	0.00866159	0.0287563	68.6655	36.0326	0	0	26.011	0	0	11.713	49.0864	12.0897	0	0.0297849	193.938	43.8568	24.3496	0	10.4995	100.002	0.0594728	0.109095	29.969	0.105082	0.0556263	0
Cwh43	231293	0	0	0	0	30.741	0	56.1142	33.1199	0	0.0507263	0	95.9387	142.632	245.13	75.5037	140.295	27.3426	35.6327	54.2415	181.029	0.0571049	10.2116	0	178.641	0	0	0	0	0	0	0	0
Isl1	16392	0	84.1028	266.447	0	98.1597	341.937	49.0149	0.030185	0	0.0549006	0	137.908	0	66.2222	0	39.3005	426.366	1.53272	8.23505	4.32337	123.291	0.00864885	0	155.16	45.5977	8.15766e-06	0.0647217	221.758	467.513	0.115067	0.0605042	13.4367
Cecr2	330409	0	9.89713	117.444	0	0	102.612	35.7379	41.7268	141.579	2.31853	33.6567	0	5.76269	0	75.6212	0	130.617	31.6947	0	0.0294079	0.0540558	17.3472	29.9922	4.66803	0.125552	30.0006	0.0630397	0.116168	241.751	0.111853	0.0589416	52.4235
Sh3tc2	225608	87.9731	0	12.8209	0	48.5855	0	0.00883576	82.2981	22.4845	0.0533314	177.244	0	0	154.253	0	0	0.0396935	83.6137	80.9387	0.0309539	291.71	79.5679	59.9535	266.132	0.108098	7.02949e-06	0.054939	0.100199	0	0.0965578	0.0514088	75.3687
4930523C07Rik	67647	0	60.6636	18.7429	0	0	95.2587	36.7543	0.029167	0	170.755	0	0	33.7265	5.64784	13.1893	0	5.50774	56.1465	86.5987	27.8711	0.0548588	113.176	0	27.2484	75.2139	8.01437e-06	0.0634626	0.117011	255.736	19.1196	0.0593345	30.3708
Adamts2	216725	61.4376	0	0	0	0	15.6569	387.893	47.0998	62.3593	299.482	128.7	0	50.0994	0	74.5757	130.951	100.401	178.951	0	0.0307293	189.907	33.6706	0	0	0.129107	8.15117e-06	74.7446	0.119412	542.436	100.017	0.0604511	0
Ccl3	20302	11.358	0	53.2923	100.21	0	80.4652	41.8539	0.0290075	14.6761	0.0526772	0	44.9702	32.7435	39.7075	31.1201	135.371	354.84	171.23	375.292	891.444	570.438	570.213	1404.82	545.186	4165.79	2860.05	5137.87	7852.34	2098.8	3798.25	5714.22	3074.62
Noxo1	71893	1.69455	2.66367	133.295	44.4438	2.97013	0	9.19737	11.7907	4.2646	1.1887	4.94478	0	0	11.3263	0.917159	48.1102	2.23018	3.9592	118.857	43.9203	0.0551286	59.1521	113.528	0	59.8113	1.00003	0.0642663	34.5852	255.734	160.485	45.6344	0
Pdcd1	18566	0	0	0	0	0	0	64.1183	0.022846	0	0.0411552	0	0	0	129.604	0	1.47627	0.0401234	51.053	291.647	307.479	910.533	74.4744	24.3289	203.978	1384.63	522.01	189.737	1809.8	603.366	1029.34	1505.44	1293.1
Uprt	331487	3.46011	38.2582	4.92893	0	3.96256	0.887652	0.00770934	37.2523	5.15376	1.18621	0	10.9927	60.7487	0	0	3.03852	33.8305	8.83753	41.4268	34.2771	109.39	20.4064	0	3.72802	1.43196	45.0008	0.0519694	6.42623	0	0.0910246	0.0486443	4.17326
Dcn	13179	94.7864	342.812	94.72	129.329	103.113	214.243	0.0091987	4.31323	110.871	1364.14	18.8039	40.9722	189.847	0	223.751	32.9674	300.118	118.521	12.8343	93.2437	385.71	102.011	6.52684	48.8478	286.6	259.005	2.37119	103.42	167.824	0.115376	1.20466	31.1877
Slamf1	27218	56.1786	94.0833	180.593	226.729	117.994	56.3168	0.00903295	0.0300324	64.115	0.0546122	0	0	84.8332	77.6231	0	0	1.1357	29.1761	44.1536	0.0302259	0.0556209	29.5876	212.996	0	0	0	0	0	0	0	0	0
Lck	16818	0	0	0	70.8702	131.896	0	178.572	0.0291643	0	0.0529729	0	0	0	195.088	0	55.1683	0.038892	41.3862	23.884	0.0303374	159.256	25.5094	0	22.5335	98.0834	7.84474e-06	0.0619784	0.114056	75.9217	0.109832	0.0579554	62.6836
Adamts5	23794	31.5508	84.0902	0.980572	360.82	126.914	11.9632	75.5577	160.436	0.804964	90.1848	218.794	0	0	61.6445	0	5.41234	8.76832	36.7483	11.9383	0.0282391	54.0388	1.02975	0	6.55291	0.124235	105.002	0.0624352	0.114964	162.833	0.110701	0.0583799	0
Irf7	54123	80.0686	135.046	47.3671	0	0	60.0767	0.0087945	0.0292126	24.2281	2.31897	0	42.9714	0	59.578	84.9314	46.3594	135.397	39.6824	223.548	98.6077	218.423	267.247	183.669	582.931	749.369	8.28109e-06	116.174	95.8864	357.624	505.17	452.462	1537.67
Itgax	16411	24.5774	12.6213	0	32.1098	107.11	0	0.00865303	101.427	0	21.439	0	0	0	0	0	125.955	33.8957	86.7898	449.908	100.755	118.898	246.854	480.804	718.288	1638.07	1926.04	990.865	2381.8	1308.63	2800.5	3286.72	3236.15
Mms22l	212377	55.5658	23.5339	35.5333	50.1326	0	0	0.00840293	0.0278697	41.7546	0.0505352	0	0	0	11.3316	26.4362	0	45.7697	0	72.8453	0.0291068	11.3719	0.00818971	90.1512	0	0.123107	7.83769e-06	0.0619168	140.641	0	2.66874	0.0578982	89.8807
Apoc1	11812	0	15.3515	81.9388	3.74757	10.9033	0	10.2183	0.0281871	68.7714	13.5635	22.7697	6.995	10.58	7.53954	10.3529	32.219	48.0498	17.7672	22.0389	62.1422	311.695	19.3912	18.71	56.3973	0.128435	67.0013	64.3947	80.4166	295.693	24.1933	44.4993	10.9015
Pcdhb6	93877	42.5645	0	0	0	0	0	0.00769808	0.0254625	0	27.9538	5.93687	28.9819	25.0356	141.963	58.5123	103.255	232.343	22.6363	0	25.7529	0.0567713	87.7235	154.682	0	323.753	8.12236e-06	5.8262	151.662	125.868	0.114472	0.0602156	0
Fermt1	241639	0	17.1614	0	0	52.5603	54.5879	0.00855619	57.6665	66.9876	6.82542	0	0	37.6996	0	39.8432	0	0.0326935	16.3832	0	0.0255576	0.0467358	0.00722078	0	0	0.111594	7.22089e-06	0.0565778	42.7667	0	0.0996282	50.8678	0
Fam221a	231946	70.4513	45.2788	0	0	69.4187	0	0.00865633	1.10356	20.7703	61.8298	31.6802	0	0	0	21.7094	0	0.0370993	62.0585	20.2304	0.0289571	41.7672	64.2249	0	31.983	45.4945	8.00709e-06	0.0633987	0.116884	237.755	53.1663	0.0592752	34.6078
Erbb2	13866	18.3767	0	18.7408	131.285	102.128	2.73181	0.00903036	129.39	64.1162	112.638	208.904	0	72.3647	0	145.746	0	0.0369462	1.52869	6.3998	0.0288392	0.0529698	0.00811694	0	4.66895	259.587	12.0002	0.0632816	0.11665	0	0.112314	84.2338	0
Irak3	73914	98.8291	0	0	0	101.167	0	37.7616	0.028223	0	0.0511997	0	0	0	0	0	0	82.8007	68.4565	0	5.39549	0.0544061	85.6456	0	81.8876	0.128765	57.0011	280.097	11.6397	91.9035	9.00701	134.408	60.8081
A930024E05Rik	109202	23.0663	0	0	0	0	0	0.00730934	0.0241406	0	57.7453	0	0	0	58.74	0	23.6283	0.0373155	41.5452	24.839	0.0291237	0.0535128	0.0081943	109.89	0	0.12391	7.87997e-06	82.5532	0.114668	6.9921	55.5623	42.1439	70.3012
Ccdc162	75973	19.2628	0	1.96682	214.54	33.7089	14.7365	13.2837	0.0296371	37.2363	16.9688	183.175	0	0	53.9255	170.031	17.2197	37.1476	34.8512	64.3996	241.903	0.0562349	7.15139	0.907384	0	0.118487	38.0007	66.3197	0.109711	0	12.7429	0.0559167	31.3459
Npr1	18160	0	0	0	52.057	96.2227	2.73158	0.00825748	0.0273718	23.454	0.0496001	0	0	58.902	0	64.4002	0	3.31996	7.23842	2.71961	0.0275936	0.0505968	2.05012	7.47419	6.55601	1.44307	133.002	43.6865	31.9852	78.9179	20.3747	3.49193	24.4492
Zfp568	243905	0	263.549	119.408	0	0	9.19288	1.0309	12.8755	51.1119	47.3623	115.836	38.9738	0	198.792	0	18.7919	316.239	21.826	6.39584	18.2541	92.7744	0.0086341	59.9641	39.456	0.123333	22.0004	0.0620206	0.11414	213.782	1.39526	0.0579947	1.61235
B130006D01Rik	320616	0	130.637	0	0	0	17.5231	1.0311	16.0708	39.0511	0.0521486	75.2557	18.9871	54.9936	12.2832	0	0	30.522	37.516	6.4008	66.2567	1.19581	1.02977	0	3.7289	0.116423	21.0004	3.52357	0.107823	7.99118	94.9433	0.0550268	0
Insl6	27356	17.5932	0	50.3596	0	0	48.2174	28.566	0.0268428	0	0.0486078	3.95511	0	0	30.3546	0	10.2132	0.0345502	7.25025	0	0.0269915	69.5084	13.2593	0	0	0.12231	44.0008	0.0615501	0.113206	47.9503	0.109018	97.6618	22.7885
Zbtb32	58206	0	0	0	11.3045	0	0	28.5873	121.703	28.5988	22.5647	69.3125	27.9813	9.62702	23.6867	0	19.7688	23.9598	12.9783	34.1464	0.0275853	0.0505811	20.3934	5.5954	1.84994	91.7205	1.00003	0.0571959	0.104614	0	0.100789	0.0535087	8.40307
Ttc25	74407	0	51.6112	74.0237	46.2895	0	0	4.09505	0.0289719	30.3278	40.5401	60.3973	32.978	0	0	202.375	14.0888	0.037988	12.9076	11.9213	0.0296416	0.0545025	44.874	0	46.0873	60.9493	74.0014	0.0630399	0.116168	0.998451	0.111854	189.811	0
Trim67	330863	52.0839	0	0	0	0	14.7687	14.2961	5.38166	6.8759	42.6286	15.8391	26.9824	9.62388	7.54665	7.52837	18.9252	8.76802	14.5921	0	7.53024	0.0517713	80.5041	0	29.1792	0.127332	147.003	24.2084	0.117793	14.9837	39.3317	177.503	47.2956
Fgd5	232237	132.693	0	0	45.2998	401.601	0	0.00904767	203.142	0	1.18696	65.3363	0	164.878	0	16.0192	7.76107	247.386	14.5188	0.881887	0.0303425	0.0558442	69.356	0	4.66765	113.034	316.006	349.121	0.11998	4.99422	0.115501	51.3499	66.7069
Pcdhb18	93889	0.820912	0	58.2169	35.8592	158.656	0	0.00897887	0.0298464	0	31.6076	225.744	137.909	29.86	0	0	61.487	152.638	69.0866	0	206.549	0.0559265	13.2714	11.2112	0	0.112414	7.26548e-06	0.0569609	5.22446	0.998449	49.9211	2.34801	39.1664
Hykk	235386	16.6318	157.704	32.5604	0	0	0	0.00881846	0.0292949	54.6534	152.853	0	0	13.471	0	0	77.2385	26.2444	62.518	115.05	1.10538	294.859	1.02954	0	99.6701	0.130158	8.20556e-06	357.244	128.955	403.578	0.115875	0.0608961	202.044
Gucy2e	14919	12.2339	271.119	0	0	0	99.87	5.11614	0.0292847	22.4872	0.0531999	0	0	0	0	0	18.8078	39.3142	146.617	60.7376	89.9361	0.0556912	2.05023	35.597	99.7111	0.124652	7.91896e-06	0.0626269	81.3881	94.9019	40.5078	0.0585581	67.724
Msln	56047	0	4.47073	0	0	0	88.7784	55.121	85.4794	32.9242	0.0529724	70.2979	43.9708	0	0	80.6096	30.2807	0.0341797	9.72242	0	0.0267056	0.0489102	0.00753505	0	0	0.120187	7.68317e-06	17.2762	0.111265	115.883	0.10716	0.0566473	38.1202
Rrm2	20135	0	0	276.351	88.7895	0	52.6384	0.00894119	0.0297168	15.5304	54.0972	86.1335	0	38.5361	0	134.132	71.7519	13.1497	56.0339	79.1471	0.0304608	40.7751	40.8069	0	105.336	164.924	563.011	39.1598	118.75	0	0.115785	91.2167	62.4709
Zfp54	22712	57.9914	72.4068	0	0	0	0	0.00889185	0.0295471	0	106.894	169.315	90.9399	160.994	0	0	140.526	0.0391916	91.0422	0	213.023	0.0562762	34.6892	0	0	0.129802	8.18715e-06	0.0649814	392.495	317.668	0.115564	0.0607454	218.162
Ifi204	15951	0	64.8583	4.92955	0	16.8626	0	0.0075334	1.10183	5.16039	0.0449791	0	0	0	84.1913	0	77.9202	64.4481	23.4429	0	0.0310888	422.925	39.7927	239.962	319.702	220.967	377.007	298.907	389.383	493.482	574.788	451.33	1267.94
Cd4	12504	115.939	0	253.612	0	224.091	216.19	1.03075	98.4238	0	0.0550355	10.8841	172.885	29.8524	117.314	0	9.33817	639.34	129.1	212.542	0.0311442	199.14	0.00874228	0	81.7572	0.11749	7.53934e-06	13.8273	0.1088	0	75.132	0.0554873	48.4145
Prg4	96875	0	4.47299	10.8492	105.062	0	83.3726	5.11542	0.0280233	10.3487	0.0508241	0	0	0	13.2865	0.918894	0	20.5839	1.53959	6.43395	23.4206	0.0444405	9.17575	0	0	5.35546	74.0014	94.1298	106.919	40.9568	0.112625	27.4062	29.5243
Gpr149	229357	17.5103	66.9907	0	0	157.678	0	176.546	0.0293547	0	0.0533321	12.8646	0	43.3476	198.755	192.634	0	110.247	0	0	0.0309292	222.769	0.00868409	0	212.519	0.119597	7.65179e-06	0.0602983	0.110726	0	136.484	0.0563938	27.0719
Npffr1	237362	0	0	176.688	37.7708	63.4634	0	15.3238	0.029148	0	0.0529421	84.1621	0	0	0	100.227	29.9551	29.4693	39.0562	12.8455	34.2705	0.053994	44.8698	0	0	102.513	1.00003	0.0642379	2.69055	145.848	0.114141	252.635	43.0467
Prrx2	20204	0	34.479	33.5636	11.3173	0	28.6883	0.00822909	0.0272748	0	61.5978	0	0	16.3857	0	0	0	0.0354251	0.722155	10.0992	0.0276666	93.1547	36.692	0	0	0.124708	118.002	12.718	0.115396	42.955	40.5097	0.0585817	71.9654
Col11a2	12815	21.0222	0	0	0	43.6255	0	1.03097	74.8486	41.5812	234.99	108.91	0	37.5822	0	0.91715	5.39919	0.0383833	0	134.541	27.8745	38.4775	5.1111	2.77844	144.013	44.3116	419.008	15.025	0.119919	24.9732	160.704	102.589	110.703
Pcdhb16	93887	208.253	49.7001	23.6743	0	458.108	0	5.11575	1.10232	77.0971	73.2952	260.377	0	411.609	123.958	1.86078	27.4577	37.1634	37.2603	10.9943	225.986	18.1826	60.1903	79.6423	0	0.120964	59.0011	0.0609296	3.97321	0	122.949	0.0569806	0
Dio3	107585	29.8424	148.673	0	0	0	0	76.5474	0.0291575	27.7078	40.5562	0	55.963	215.945	0	24.5156	0	86.2208	157.803	37.6859	0.0306769	149.23	44.8885	0	0	0.104314	6.82018e-06	0.0531563	0.0967296	0	0.0932314	64.0775	0
Ccbe1	320924	78.1331	0	74.0017	297.53	0	230.976	380.758	0.0302645	32.8634	13.5952	0	0	87.7346	0	4.68967	2.25384	24.0492	35.7074	27.5746	0.0300916	3.46478	49.9786	0	200.49	275.895	8.12111e-06	0.0644	0.118883	233.757	0.114451	0.0602054	92.1378
Vsig10	231668	5.2046	0	1.96671	0	107.109	23.0756	12.2608	112.096	40.7906	0.0521918	0	0	0.946217	58.6909	89.7601	121.845	0.0384027	16.1566	0	0.0299609	0.0551133	0.00842166	0	111.988	0.122689	7.81568e-06	1.22176	0.113553	151.845	0.10935	25.0952	43.1622
Vegfc	22341	193.331	0	0.980553	0	81.3022	0	306.241	78.1079	20.7259	35.0021	142.56	186.876	34.6899	0	0	137.752	0.0383092	46.3381	68.1463	0.0298889	0.0549755	1.0297	93.8191	0	0.106025	6.91513e-06	47.6893	0.098299	0	20.0088	2.34354	0
Brca2	12190	4.3258	105.151	6.90013	1.86	25.7777	0	5.11606	17.1429	103.456	27.0668	18.806	28.9806	0	218.762	0	25.1203	31.6895	32.4216	82.8408	22.5333	66.7386	13.2714	14.0234	37.5852	0.128718	140.003	80.4705	34.5945	362.623	0.114618	0.0602865	17.6631
Gm16596	100504467	66.773	0	228.973	49.0926	83.2913	0.887304	64.3172	0.0297188	79.7971	0.0540195	0.985207	0	0.94609	0	0	64.153	52.3024	0	21.1465	0.0292114	1.19585	26.5206	103.298	0	119.532	7.70578e-06	0.0607676	0.111655	25.9728	0.107533	0.05683	33.8584
Best1	24115	55.6413	1.7606	0	0	1.97873	0	0.00824757	0.027338	42.6892	62.7251	7.91591	0	0	6.59364	50.0377	0	0.0387078	54.4482	34.9414	48.2111	0.0555629	89.7435	102.232	82.7729	84.3728	8.08595e-06	0.0640909	1.40784	278.711	103.689	0.0599183	37.973
Oasl2	23962	0	0	0	48.1484	42.6334	195.095	91.8714	103.699	0	3.44735	0	78.9476	45.2699	0	0	185.835	200.905	8.83608	185.79	218.606	185.666	549.795	592.31	848.924	1075.56	422.008	897.723	407.318	448.528	1102.76	1143.08	2963.38
Lum	17022	39.5261	21.6727	78.9542	51.9506	0	85.0648	0.00880427	0.0292462	45.0922	78.7477	0	0	0	0	0	0	0.0354113	115.987	38.7696	0.0276559	0.0507155	0.0077946	0	0	0.119859	7.66574e-06	96.0379	0.110966	70.9278	0.106873	0.0565065	0
Zscan20	269585	0.822091	207.168	0	137.852	464.05	3.6557	0.00913463	108.06	162.963	101.461	0	192.871	108.932	0	10.3531	0	0.0389937	141.641	15.5968	0.0304157	14.7825	23.4702	15.8983	226.767	1.44469	1.00003	0.0607114	0.111543	0	10.2451	0.0567778	163.284
Ttc12	235330	95.8369	75.1119	114.479	0	0	0	57.1719	100.489	32.0242	0.053903	0	68.9542	0	94.6785	0	0	63.2806	25.9193	11.9167	5.39612	256.172	15.3108	0	0	0.116367	109.002	0.0588018	3.96662	0	0.103814	0.0550024	12.6412
Gpr65	14744	0	9.9858	0	0	0	53.1695	8.16437	0.0235207	0	0.0424078	0	0	0	0	0	46.3692	41.5336	86.0142	155.475	174.633	65.702	164.225	177.132	473.929	720.959	1328.02	786.207	477.482	33.9638	920.404	1071.24	720.051
Gpr115	78249	62.3453	0	0	0	189.395	0	0.00900585	115.485	48.5001	20.3526	179.203	99.9336	0	0	29.2626	0	98.0224	85.6459	4.55671	0.0295461	0.0543198	0.00830907	0	98.8522	0.110764	7.17565e-06	0.0561897	0.102642	0	89.3662	0.0525726	0
Chrnb3	108043	95.8578	24.3816	0	70.8412	10.902	35.0761	151.052	0.0295619	0	101.28	13.8544	0	91.9254	0	0	0	0.0325183	0	0	0.0254222	0.0464797	0.00718365	0	0	134.407	34.0006	0.0629358	82.7129	0	64.444	0.0588451	0
Rps6ka6	67071	12.2279	200.83	93.7364	0	0	410.217	137.83	0.0303895	18.9915	399.812	11.8741	113.924	0	0	57.5622	12.4856	0.0397037	94.1867	4.55784	278.442	26.103	34.6921	16.8326	503.19	228.597	7.98408e-06	0.0631971	0.116481	0	32.9882	0.0590878	82.9417
Igf2bp3	140488	30.6919	0	193.437	165.352	10.9019	87.7774	4.09497	0.0297575	3.39682	0.0540926	81.182	17.9876	0	65.3819	5.63494	17.2812	10.9553	82.5149	0	0.0290924	0.0534531	1.02977	8.40411	64.0244	0.119633	7.6537e-06	0.060315	3.97175	0	6.46166	99.7699	53.4573
Ly6d	17068	8.7336	26.2664	0	0	31.7342	51.8604	0.00836247	14.9879	0	63.9084	0	0	0	0	45.3262	0	85.0162	92.902	61.6942	0.0298564	0.0549135	0.00839333	0	90.339	0.0899244	6.00267e-06	0.0462873	0.0835097	0	23.2521	0.0433501	12.865
Prdm1	12142	1.69767	243.443	216.112	0	191.369	0.887928	50.0362	306.861	0	7.95803	10.8841	11.9916	55.8859	0	101.98	223.517	0.0392987	35.6567	9.1547	84.6283	0.0564342	49.9872	0	134.484	0.130545	8.22552e-06	755.777	3.96435	256.731	153.237	96.9269	81.9097
Fbln2	14115	54.433	0	0	224.874	0	189.486	104.126	0.0298941	0	0.0543506	107.914	0	18.2902	0	185.147	119.959	115.635	58.459	45.9776	0.030572	99.514	0.00858735	0	0	0.0617328	4.29631e-06	0.0324128	3.73149	10.9912	0.0555265	0.0303974	0
Igsf1	209268	38.5753	456.969	40.449	254.972	0	266.038	0.00914667	65.2886	123.047	38.3885	138.595	84.943	0	0	0	0.689542	18.6102	110.458	0	0.0309605	698.456	40.8118	0	157.955	0.130796	105.002	236.767	317.702	840.121	46.9915	0.0611656	42.1714
Helt	234219	44.03	5.3776	80.9503	0	0	0	0.00850858	0.0282316	36.4825	37.1103	34.6543	0	0	38.8942	61.5717	0	0.0350413	19.5665	0	0.0273705	0.0501728	23.4475	0	0	0.107364	6.00012	56.7833	0.0995263	0	0.095913	0.0510877	10.9934
Cenpn	72155	39.597	0	0	0	0	21.2329	89.7825	0.0284096	0	0.0515509	106.955	0	51.1249	0	40.6412	0	1.13621	28.4803	54.4028	23.5661	0.0529076	27.5361	0.906754	0	0.125673	7.9724e-06	0.0630948	135.985	0	131.135	0.0589928	65.1404
Pcdha1	116731	0	0	0	0	0	0	0.00870613	26.7525	98.2539	52.8793	85.1565	65.9567	0	0	0	60.0923	25.1219	5.58373	38.6587	0.0295547	0.0543364	49.9693	137.076	0.911121	0.12539	7.9576e-06	194.811	0.116019	0	84.5746	0.0588724	38.0132
Zfp808	630579	0	1.81857	0	0	0	0	0.00367022	1.07759	9.97451	1.13938	0	0	63.5975	175.127	105.755	74.8553	87.313	3.96125	56.1003	0.0306917	0.0565136	83.6406	74.9734	1.85038	0.119027	7.62145e-06	53.7963	0.110205	0	0.106145	19.3871	81.5997
Fam184b	58227	73.845	0	4.92654	61.3898	0	63.7512	149.009	1.10319	15.5336	6.8312	77.2245	36.9752	71.2989	224.302	42.452	84.2532	554.109	48.6383	9.1551	0.0309982	0.0571018	42.852	11.2103	0	0.128344	23.0004	94.2244	164.344	55.941	157.98	0.0601277	77.7517
Ryr3	20192	95.742	0.859801	296.059	0	14.8679	24.8944	14.3052	132.612	7.72714	45.1311	0	258.829	0	102.403	32.1195	0.686124	15.3071	71.0957	0	1.10617	2.33106	9.18929	0.906756	0	0.125796	101.002	88.3692	63.7246	5.99314	36.7665	2.34996	40.5486
Galnt15	78754	54.5721	37.1135	40.4623	0	0	24.9286	0.008643	111.02	8.6006	0.0520836	1.97482	14.9897	19.328	5.66841	0	0	0.0312669	1.53912	12.0036	0.0244546	0.0446528	10.1938	0	27.4189	0.113575	11.0002	0.0575029	0.105217	37.9618	26.3899	0.0537943	28.8787
Tacr1	21336	18.3746	0	0	0	0	0.887937	170.486	0.0302316	189.059	184.72	188.104	298.802	86.7404	0	170.963	0	0.0392573	332.254	82.8146	0.0306185	0.0563732	0.00859995	0	0	0.129817	8.18795e-06	0.0649885	0.120061	506.472	0.115578	310.912	116.617
Thbs2	21826	93.0725	89.5202	9.8601	0	0	519.346	84.7451	0.0302968	187.293	37.2575	149.489	0	65.5145	117.325	0	103.973	0.0397936	62.4554	0	634.981	0.0571645	163.2	0.907903	0	55.9628	192.004	0.0646421	6.52826	0	164.401	0.0604303	286.843
Stk32a	269019	0	0	5.91322	0	118.997	193.314	0.00886964	0.0294708	0	70.9249	79.2058	0.999014	109.875	0	0	0	237.746	121.131	104.908	0.030713	0.0565545	86.7005	0	84.6101	120.831	115.002	63.2824	0.120146	539.437	82.3829	0.0607914	52.325
Asb10	117590	54.4767	4.47073	0	17.9135	193.377	75.7829	2.05253	52.4072	44.1996	0.0535722	0	27.9811	50.0896	0	111.371	117.318	145.21	49.4317	170.182	317.096	39.6872	182.589	347.737	190.824	1259.88	519.01	1873.38	607.66	241.746	493.872	1320.8	442.793
Spc25	66442	0	52.6744	80.9691	0	0	0	0.00826901	1.10348	41.8062	0.0496741	0	0	0	0	0	70.3716	0.0380755	34.9312	36.8064	48.1831	0.0546314	0.00835331	96.6576	57.3859	0.129205	104.002	0.0647095	262.469	5.99315	82.3414	88.9101	197.918
Duoxa1	213696	24.5876	1.76019	85.8808	3.74724	0	0	48.9867	0.0285158	71.3255	33.7705	0	0	0	39.7429	37.7612	109.975	101.35	8.01986	0	30.0127	1.1955	14.2901	0	43.2504	0	0	0	0	0	0	0	0
Gm3414	100041576	53.6998	0	1.9667	28.3291	67.4364	74.9544	0.00861931	4.31591	0	0.0519305	51.4881	0	4.7986	9.43214	35.8589	71.7966	0.0388299	100.915	144.607	4.32414	70.1097	61.1978	0	0	0.128915	8.14123e-06	0.0645771	0.119237	287.7	160.592	226.575	0
Cybb	13058	0	0	0	0	0	0	0.00171231	0.00553661	0	0.00975639	0	4.99818	47.1976	158.937	0	74.7261	0.0401696	5.58949	712.209	270.002	201.476	168.314	237.091	345.009	1149.61	1063.02	809.238	727.665	788.172	1021.77	1649.05	2393.61
Fbln5	23876	100.952	33.4096	296.031	261.567	0	217.969	40.8504	109.141	38.0585	340.23	45.5331	278.814	0	0	64.1724	293.514	20.7935	134.861	84.6192	0.0309718	303.023	44.8916	0	97.7569	0.131279	242.005	61.0025	367.58	1389.54	112.816	1.20305	237.449
Aqp9	64008	0	109.792	0	0	18.8368	0	0.00859486	0.0285274	0	143.579	0	0	0	0	0	44.2888	99.0337	0	0	0.0291283	0.0535216	51.9998	0	64.9644	215.253	125.002	0.0646663	0.119416	110.884	163.147	104.841	0
Postn	50706	0	0	238.815	210.635	353.006	0	0.00906857	43.8904	68.4388	21.4828	0	0	87.7171	0	131.306	3.0401	154.819	0.723414	0	0.0303924	0.0559398	69.3572	100.332	0	1.43913	8.16495e-06	2.37147	0.119655	0	121.512	391.624	269.009
Bmp4	12159	0	87.8532	132.258	20.7504	0	3.65336	0.00882451	35.3093	0	134.9	0	5.99563	0	98.524	0	33.0967	64.3127	0	44.1866	69.5574	0.054537	26.5243	0	0	206.461	79.0015	0.0627986	0.115688	0	0.111394	0.0587176	15.1382
Pyroxd2	74580	117.864	0	0	0	131.886	136.828	0.00891143	0.0296144	70.2562	0.0538224	33.6562	33.9771	58.8079	0	0	72.7212	0.0382144	69.2189	6.39628	0.0298159	9.12267	36.7208	0	112.95	2.7414	139.003	414.682	14.1911	0	279.601	27.4296	300.168
Dnaaf3	436022	0	0	0	8.50007	13.8864	0	0.00740725	0.0244732	20.1164	43.3979	0	0	42.4066	29.322	30.1996	18.0342	0.038292	3.95918	14.682	78.1302	141.036	0.00839854	0	22.5411	50.742	11.0002	60.9433	0.118498	110.884	222.241	58.1498	25.2769
Npc1l1	237636	113.608	104.226	20.7172	122.907	0	0	0.00875588	0.02908	0	0.0528138	0	0	53.9636	133.491	0	0	0.0390365	47.8896	126.141	0.0304486	0.0560475	78.5355	0	133.573	0.126245	8.00231e-06	0.0633568	0.1168	0	241.913	124.006	0
Plscr2	18828	111.944	23.5017	0	0	29.7457	0	66.333	0.0287284	34.6971	32.6641	0	0	32.7789	0	0	0	0.0371209	11.2943	56.2357	86.5724	0.0532266	57.092	0	0	232.491	80.0015	0.0654248	279.455	248.739	205.115	416.977	104.733
4933417D19Rik	71186	0	0	0	132.39	0	30.4742	0.00871499	0.0289396	54.7005	25.9407	40.5916	49.967	44.361	25.5513	13.1965	0	33.8021	8.03096	0	48.1386	68.7629	5.11064	0	0	0.0760187	5.17899e-06	0.0395137	0.0706964	0	0.0682312	0.0370309	21.8217
Aox1	11761	78.3883	0	0	0	77.353	36.0358	0.00866636	0.0287727	0	0.0522346	0	113.926	0	43.5383	0	0	153.552	103.561	0	0.0297636	0.0547358	46.9148	0	8.42852	187.953	8.12306e-06	0.0644172	0.118917	65.9306	169.368	0.0602213	185.288
Mfsd7c	217721	92.4925	52.5298	0	0	0	0	0.0086891	135.58	0	0.0523817	0	37.9748	228.478	0	113.314	195.011	0.0393529	0	41.368	0.030692	0.0565141	65.2848	0	83.671	242.289	259.005	0.0644302	0.118943	0	112.594	0.0602334	0
2700054A10Rik	72578	4.32579	0	0	0	126.929	86.8777	66.3543	0.0295499	0	75.4328	0	138.909	40.4526	409.772	52.833	77.8962	0.0400285	48.6205	109.445	123.238	577.958	207.066	0	0	0.128583	8.12405e-06	337.41	0.118935	29.968	72.201	0.0602294	171.735
Gm10451	100041694	77.412	0	65.134	0	55.5282	0	0.00881396	48.1233	0	0.0531901	89.1113	74.9506	0	0	16.0373	0	0.0367636	17.844	2.71811	0.0286985	115.88	37.7255	0	29.1636	0.0997047	6.56205e-06	0.0509713	0.0924993	0	0.0891736	51.596	0.774744
Rel	19696	0	0	131.302	12.2523	0	103.707	11.2394	0.028465	0	4.57445	0.985124	0	0	109.832	43.4199	40.1519	130.82	53.6235	0	0.0302512	9.1258	78.5301	22.4644	0.911416	137.478	7.71287e-06	2.37533	16.671	0	26.5753	0.0568874	0
Kif22	110033	28.9295	27.9955	188.498	48.1427	30.7333	16.5827	122.494	7.52668	154.492	5.70363	0	12.991	11.5436	15.1091	64.1911	10.1234	17.5158	84.5142	33.0848	26.8201	32.8749	37.749	323.611	8.42676	557.842	109.002	394.057	28.2354	22.9753	16.6044	160.706	18.5079
1700019L03Rik	227736	36.1035	0	0	0	0	49.0601	0.00842695	10.723	26.0377	25.8871	10.8861	54.9645	0	23.6489	61.4363	0	0.0375387	7.21248	2.71776	0.0292957	143.065	30.5986	0	12.1948	79.7092	1.00003	0.060189	0.11051	0	59.0528	6.90567	14.3223
Scimp	327957	82.155	0	68.1248	0	0	0	0.00833866	0.0276496	12.9698	0.0501217	0	27.9817	0	0	4.69051	25.8834	31.7058	7.20606	142.633	207.768	215.974	45.9109	168.737	92.1197	0.130362	228.004	542.142	80.5325	3.99529	158.272	38.8248	162.265
Slc9a2	226999	54.6235	0	2.95329	0	0	1.80804	0.00852793	0.0282979	57.4083	60.6421	0	67.956	0	0	0	12.6874	0.0325916	3.98988	15.6948	0.0254788	0.0465868	2.04926	0	57.6898	0.120278	7.68804e-06	35.5652	21.7239	0.998444	66.6144	0.0566867	49.18
Hdc	15186	24.5449	107.771	151.993	0	0	53.5783	62.271	0.0294905	8.59422	0.0535884	0.985181	65.9563	0	89.0121	82.1922	54.4425	0.0384519	0	0	0.0299987	128.684	56.0942	0	0	0.127217	204.004	0.0638019	0.117688	234.757	0.113308	0.0596497	0
Tbx2	21385	21.0242	73.3138	3.9399	119.061	184.449	57.2748	0.00889043	29.975	5.99398	0.0536861	0	0	30.8308	48.2683	39.65	18.8213	4.41589	27.566	100.415	0.0299534	0.055099	60.1712	0	67.7285	4.67896	2.03032e-06	0.014892	0.0258734	0	0.0250279	0.0139899	0
Lamc3	23928	54.4599	0	35.5192	195.631	79.3256	7.3462	0.00891705	161.364	0	0.0538589	0	0	49.139	0	75.5303	221.208	0.0392107	35.6621	85.582	6.46788	0.0563044	45.9071	129.394	0	0.114865	112.002	0.0581037	0.106397	0	0.102498	1.20702	0
Fgr	14191	23.8427	0	0	0	0	0	0.00785301	0.0259905	0	0.0470119	95.1205	0	0	86.1002	0	119.833	93.8765	125.146	33.0779	0.0308501	57.7588	69.3671	65.5848	227.591	196.272	510.01	0.0657362	673.767	247.739	648.069	269.002	448.79
Ptpn22	19260	55.4299	28.0307	0	0	0	159.22	0.00869901	0.0288847	0	0.0524457	81.1955	0	0	47.3123	33.0277	10.1275	168.908	83.0087	67.1981	0.0301577	0.0554902	46.9209	0	0	0.123791	16.0003	0.0622314	0.114559	93.9033	0.110313	5.77286	136.571
Fam101a	73121	29.0516	59.9255	0	0	0	0	0.00834772	0.0276806	34.7872	0.05018	69.3284	0	36.6462	0	0	0	0.0367747	0	22.0831	0.028707	0.0527176	34.6686	82.6736	43.3061	0.123896	7.87924e-06	134.022	48.4095	19.9786	55.5615	0.0582355	0
Slc26a1	231583	0	77.0534	0	0	0	0	0.00865655	159.021	5.99636	0.0521712	0	58.9614	35.6522	0	0	32.2681	149.265	46.3221	0	0.0299983	85.8474	61.1917	0	0	0.125848	7.98158e-06	0.0631752	0.116438	0	147.508	95.5833	98.2121
Kcnj14	211480	0	23.4797	44.4037	0	0	38.7814	243.894	0.0294253	22.4819	24.8387	0	55.9628	17.3265	24.5747	68.9188	50.3882	38.238	19.3929	22.9592	0.0305462	327.511	15.3116	0	43.2249	0.126404	8.01063e-06	73.5018	0.116945	69.9269	75.8438	95.6112	60.8763
3110021A11Rik	67289	0	27.2142	48.3825	32.1697	0	0	0.00813501	0.0269531	14.7364	0.0488146	16.831	13.9906	0	0.922143	0	12.7588	0.0309421	0	9.22074	0.0242032	0.0441791	21.3829	0	28.3765	0.107738	7.00969e-06	0.0547699	1.40533	0	27.4574	47.3752	0
Hs3st3a1	15478	12.2372	105.139	0	0.917391	0	0	0.00874714	0.02905	79.0602	0.0527572	1.97484	155.899	55.906	0	0	0	0.0384981	34.8978	81.0394	0.0300343	201.959	41.8212	0	4.66758	139.66	47.0009	3.52627	0.116497	95.9004	22.9	0.059095	36.309
1110019D14Rik	76311	60.5723	210.909	78.939	7.52294	146.751	76.6496	11.2423	11.8063	85.8118	31.6171	99.9897	6.99496	59.757	44.4679	82.1728	11.7042	40.4021	51.1814	71.7997	2.17919	55.4302	37.7451	17.7754	5.60731	5.34976	8.17301e-06	560.225	0.119797	51.945	139.213	17.1723	59.0982
Fam161a	73873	99.6222	0	0	0	0	0	31.6457	50.2142	34.7095	61.8051	0	0	0	0	0	68.6324	0.0388205	43.8374	54.2858	0.0302824	146.826	83.6289	0	103.474	0.12774	8.08023e-06	0.0640407	281.092	60.9359	116.286	0.0598716	35.4352
Cep135	381644	39.4652	0	224.012	0	67.4207	0.887814	402.173	105.895	0.804592	83.4071	0	5.99564	96.3964	0	57.5884	39.3435	24.0571	16.1441	69.0189	0.0303957	205.539	40.8061	0	0	367.836	8.13566e-06	0.064528	99.5333	0	98.7292	0.0603243	87.8924
Gsto2	68214	0	0	181.631	0	36.6869	59.1687	0.0087335	38.4998	30.3258	0.052669	0	0	0.946183	93.767	0	41.0013	10.9629	16.1611	0	0.0298279	119.613	42.8379	8.40084	35.7212	100.01	8.14726e-06	293.908	168.276	0	46.9564	92.3181	0
Mylk3	213435	90.4918	23.4665	0	277.78	57.5061	0	0.00901575	117.627	52.8372	45.1206	0	77.948	0	0	40.6012	21.203	0.0381871	43.0858	153.948	0.0297949	0.0547958	0.00837663	0	102.591	0.123474	7.85702e-06	0.0620856	160.92	0	83.1535	0.0580551	0.771353
Bend3	331623	47.7712	1.76148	0	0	70.4386	14.7869	0.00800676	0.0265151	0.803135	0.0479937	0	0	22.1473	71.9287	0	33.8124	0.0389454	51.9732	57.043	201.199	0.0559131	96.8867	5.58846	0	203.625	23.0004	0.0647117	240.84	98.8961	156.85	18.3117	2.45919
St14	19143	216.17	9.89616	38.476	141.643	0.987558	0	148.033	0.030284	149.983	234.266	0	205.863	66.4706	0	0.918436	103.881	170.335	225.72	206.963	579.579	0.0577914	355.992	412.366	399.529	2517.38	2003.04	1588.54	3938.87	1522.4	1215.54	3236.59	2339.37
Ace2	70008	52.907	0	0	1.85996	0	0	25.5184	0.0279095	0	4.57222	32.6754	92.9407	79.044	66.2523	73.6625	74.1768	92.7011	21.0302	54.2867	34.3045	0.0557042	0.00850535	0	0	222.133	7.98024e-06	0.0631635	0.116414	0	0.112089	0.0590566	117.726
D7Ertd443e	71007	0	80.7714	0	82.3102	0	0	59.1793	0.0282001	0	12.4412	0.985121	0	35.6435	0	0	53.5629	0.0390619	27.5317	32.1683	0.0304681	187.523	54.0634	101.262	92.1597	16.7999	7.18383e-06	0.0562598	0.10278	0	0.0990315	11.4075	60.6338
Htra4	330723	43.9591	12.6184	8.87388	8.4689	0	0	53.0758	61.9774	36.4207	11.3307	17.8159	79.9477	20.2162	140.998	29.2334	35.3426	54.6207	33.1963	63.4477	260.245	0.0570411	79.5682	318.774	0	74.5044	7.58833e-06	0.0597477	0.109638	0	72.7151	0.0558819	1.61179
Efhc2	74405	50.0183	115.807	1.96697	128.441	131.876	0	0.00904979	18.2245	28.5331	101.402	99.9892	180.88	0	114.634	0	27.5431	90.4368	99.489	0.881484	0.0297217	0.0546556	0.00835674	0	14.0733	4.0506	390.007	0.0643073	0.118698	174.818	0.114274	0.0601193	0
Tekt1	21689	21.0169	124.921	0	0	0	157.134	118.411	0.0298237	50.2475	100.218	0	61.9586	143.643	49.1931	0	15.6433	32.7837	15.3289	0.882029	0.0304933	299.254	10.2116	0	30.9969	0.130273	381.007	245.892	0.120476	425.555	53.3104	0.0609447	51.4745
Ropn1l	252967	12.2608	31.7179	0	56.7686	0	56.4945	0.00837979	0.0277904	37.3968	0.0503863	5.93502	0	13.4741	25.5339	60.4573	3.82498	0.0382126	16.1615	36.8014	0.0298145	143.266	5.11106	61.8999	0	50.7615	24.0005	66.6947	1.40699	33.9638	94.9251	284.543	59.1195
Gm2061	100039138	0	0	0.980411	34.9227	0	0	61.2514	0.0295301	51.1474	70.9345	214.866	56.9621	64.5666	14.163	85.9262	47.2264	150.504	40.5486	0	137.052	0.0562466	0.00858207	0	91.2105	0	0	0	0	0	0	0	0
Tmem40	94346	101.035	0.859672	55.254	0	0	90.5179	0.00903572	101.606	0	27.112	312.867	116.922	22.1465	140.118	28.2965	138.201	0.0390787	51.9578	14.6758	194.81	0.0561097	0.00856272	0	0	0.11718	105.002	0.0591792	0.108515	0	28.984	0.0553533	0
Pdzk1ip1	67182	0	0	0	39.0511	0	0	0.00666851	0.02197	15.8305	0.0395322	0	0	0	0	0	0	0.0362138	1.52892	9.16944	0.0282748	77.6072	37.7195	46.9625	15.975	136.085	111.002	63.2288	43.4852	34.9629	2.66525	63.8301	43.0533
Niacr1		0	118.715	0	0	0	0	71.4475	0.0292124	19.0145	0.0530637	48.5116	134.912	47.1994	18.8924	0	0	61.1786	32.3761	211.618	150.005	216.105	220.321	127.44	366.701	1844.28	790.015	694.29	1044.11	306.677	979.953	1219.41	751.302
Palld	72333	87.0759	58.8227	9.86029	150.282	0	4.57638	0.00885869	19.2864	29.4308	0.0534801	66.3335	29.9798	46.2898	0.920154	56.7199	0	9.86553	9.66063	0.881298	0.0290539	0.0533795	28.5577	3.71534	95.1401	357.968	200.004	0.065038	0.12016	188.802	155.687	60.4644	17.6621
Rsph4a	212892	0	0	66.1189	112.458	0	0	0.00885392	0.0294168	165.979	0.0534492	0	105.93	77.0821	114.487	90.6138	0	92.8061	50.2635	0	247.411	429.613	0.00870479	0	0	0.129644	411.008	0.0649095	2.68734	221.768	0.115426	175.443	59.0959
Thbs1	21825	129.757	0	0.980326	0.917245	0	0	0.00852133	0.0282753	0	31.5106	0	79.9484	16.3672	12.2743	0	44.1833	139.406	13.7193	21.1333	0.0297537	0.054717	40.7979	0	65.8597	254.596	304.006	237.938	0.121136	145.846	236.773	205.163	467.506
Rsad2	58185	0	0	0	0	190.467	0	0.00833211	0.0276272	0	0.0500796	0	0	113.722	0	0	5.40107	0.0395565	38.0815	113.176	0.0308486	122.174	47.9501	0	436.458	165.091	200.004	328.731	331.863	515.459	534.103	8.04708	277.189
Ano1	101772	75.5065	0	594.104	179.449	27.7578	24.8936	0.00907668	0.030183	0	0.0548968	0	72.9511	140.688	278.211	126.483	0	245.579	38.0608	99.3234	252.826	72.495	60.1933	74.9408	195.532	0.109799	7.1229e-06	0.0557377	16.4996	0	0.0980528	0.0521521	66.6901
Gm16576	100504191	0	15.405	21.7194	11.33	0.987486	12.9381	12.2503	17.0855	0	0.0471647	29.7148	0	20.233	0	39.688	105.645	0.0371105	0	7.32037	35.3212	0.0532113	3.07063	30.9459	0	156.948	119.002	0.0645337	19.2971	191.8	79.7911	63.857	25.2727
Dmrt2	226049	173.42	0	88.8205	60.448	0	0	83.6998	0.029469	34.6417	0.0535478	0.985179	25.9824	0	57.7603	59.5213	0	0.0380063	78.2518	0	2.17957	0.0545294	23.4657	113.573	0	0.120045	129.002	0.0605055	0.111136	0	0.107036	0.0565864	39.8252
1700029J07Rik	69479	0	0	95.7812	0	0	40.7398	0.00830322	0.0275283	47.0379	0.0498939	0	0	0	61.5856	0	5.40362	0.0373144	39.908	0	87.6588	0.0535112	22.4426	9.34223	32.9197	0.127827	154.003	156.122	0.118244	0	62.0635	95.6796	35.434
Myoc	17926	0	0.858545	0	97.3901	0	81.4118	4.09502	0.0288415	0	116.794	13.8554	2.99765	0	0	76.5286	86.9793	27.3115	0	0	0.0298787	61.024	85.6552	0	43.2514	0.106063	3.00006	0.0539816	0.0983339	27.9725	0.0947697	38.347	0
Baiap2l2	207495	20.1514	53.3956	0	8.46775	61.4784	55.4424	25.5304	0.0293009	25.0931	113.565	4.94445	47.9681	7.68919	20.7863	16.9608	18.0027	14.243	82.8412	164.761	60.0178	154.915	123.414	50.5848	91.1896	649.555	670.013	1106.85	954.748	245.741	887.519	1107.72	979.545
Ednra	13617	0	77.8117	34.5312	1.86063	179.483	139.565	0.00896601	0.0298021	0	187.898	0	0	62.6475	126.88	28.2999	82.8753	0.038844	70.7362	86.5375	0.0303005	0.0557637	48.9623	0	0	470.534	117.002	0.0649283	0.11994	70.9251	165.76	0.0606961	61.6326
Vash2	226841	29.9307	0	0	99.4106	0	0	18.3776	0.0277556	41.7673	9.06569	0	0	27.9298	126.847	136.009	0	92.7444	73.9375	40.453	0.0305553	0.0562521	39.7881	0	94.9743	0.125155	7.94532e-06	0.0628576	33.2394	23.9744	3.93817	231.759	13.4445
Car5a		0	0	22.7301	0	13.8912	14.8794	0.00684863	9.59162	0	0.0406601	0	0	0	0.923266	18.0456	0	8.69372	9.86204	7.37923	0.0228759	0.0416825	3.06598	0	10.3819	48.8084	27.0005	0.0586743	25.4103	0	23.963	0.0548838	0
Haao	107766	32.4709	55.2005	0	91.6564	56.5189	36.0078	0.00884682	1.10329	50.2937	3.44786	115.846	0	30.8183	54.8592	132.187	20.3657	0.0395792	15.3235	57.9308	90.0023	265.662	161.151	16.8329	52.619	322.242	534.01	719.477	1048.92	386.594	559.585	67.3181	183.32
Clec10a	17312	17.5567	18.9931	0	35.9277	59.5096	0	20.4179	19.2551	11.2234	0.0504283	4.94485	14.9899	65.638	78.7422	9.42023	0	0.0360933	5.5953	23.0231	0.0281819	0.0517165	0.00793797	0	0	27.2807	7.75887e-06	64.1621	107.608	0	0.10841	0.0572595	0
5430435G22Rik	226421	0	0	0	75.6987	0	62.9683	0.0084413	0.0280011	54.8351	0.0507822	23.7608	0	75.1451	0	60.3838	0	144.131	85.9837	172.008	0.0312971	619.928	229.511	416.143	266.033	834.051	1540.03	728.795	1649.12	1191.75	2196.52	1829.13	1561
Ddx60	234311	0	0	0	41.6918	0	0	0.00789503	0.0261338	1.66783	0.04728	0	79.9509	68.4157	0	0	169.667	4.415	3.15143	34.001	136.018	0.0566317	52.0283	155.633	156.108	186.697	1.00003	0.064498	123.703	268.72	1.39153	0.0602964	59.1161
Tk1	21877	21.2484	0	0.98065	0	0	0	52.9768	0.0247111	11.3047	0.0446231	0	2.99772	0	6.59818	29.2946	7.78642	34.8552	61.3669	3.63854	0.0284089	0.0521492	29.5702	0	23.5148	122.804	31.0006	53.9868	0.115915	0	73.2462	28.5317	3.29904
C920006O11Rik	320295	5.20344	101.465	0	0	0	26.7619	38.7966	86.5602	0	77.6309	0	73.9512	0	34.0587	7.52184	40.2011	27.3117	22.6787	39.5637	26.803	0.054964	41.8192	0.906973	140.256	97.4626	8.17263e-06	392.685	108.509	0	143.001	0.0606266	89.5559
Slfn5	327978	13.9886	4.47079	55.2594	0	127.92	83.1749	157.175	41.7291	0	0.0537345	0	21.985	2.87302	84.1887	0	174.16	114.642	0.725578	10.0752	150.002	335.929	21.4326	84.3185	406.212	150.818	48.0009	164.432	348.467	405.574	377.272	33.127	1048.33
D730005E14Rik	109361	14.8821	32.5692	0	0	35.696	28.6273	2.05265	2.17528	93.0494	0.0523254	103.975	0	70.3713	16.059	0.917222	17.234	0.0385927	14.5242	64.4376	229.987	0.0553934	0.00846134	0	27.242	44.245	3.00007	52.8965	226.411	55.9411	33.0235	41.0707	8.36659
Gm7694	665574	0	75.1829	0	0	0	140.637	0.00876864	65.1946	0	91.0699	0	0	0	105.137	57.617	44.1644	1.13597	21.0489	8.23666	2.17947	0.0549443	45.897	0	93.1628	376.086	1.00003	119.553	182.424	6.99211	172.107	12.6125	92.08
Rdh5	19682	46.5447	37.9694	0	0	37.6758	0	102.071	196.584	10.328	1.18796	69.3026	0	80.959	55.8196	70.8088	27.4799	32.7855	44.6205	34.9284	0.0305413	251.892	25.5105	0	0	41.7308	571.011	0.0653162	222.043	250.737	50.785	126.541	79.3731
Col6a2	12834	35.1099	0	203.326	1.86026	37.6764	0	54.1059	0.0294285	0	16.9645	0.985175	104.931	62.6286	4.70234	75.5135	95.3527	157.118	116.197	0	3.25089	271.29	0.00865912	0	78.0157	1.44202	7.27909e-06	0.0570779	0.104382	28.9707	0.100567	0.0533989	67.4074
Pf4	56744	39.5401	17.1464	0	46.285	0	79.5316	0.00875312	0.0290705	35.5403	79.8362	0	61.9592	44.3367	80.4957	0	0	0.0382531	21.0503	10.9986	0.0298457	213.119	1.02971	2.7784	0	0.125937	164.003	89.5217	0.116519	0	0.112189	67.1852	25.2947
Pln	18821	48.3096	0	0	0	109.079	122.044	0.00888211	0.0295136	34.6387	48.4545	111.882	9.99297	17.3451	0	0	0	81.5132	64.6897	4.55973	0.0282673	0.0518792	0.00796124	0	19.7463	36.4379	7.99311e-06	0.0632762	23.0922	199.794	79.5963	16.025	0
0610043K17Rik	68400	0.819694	0	0	0	23.7993	35.1731	40.8095	1.10351	16.4627	0.0498587	52.49	11.9918	0.946328	0	0	0	0.0345646	3.97423	0	22.4461	70.6283	7.1467	14.0647	12.2198	27.1601	1.00003	0.059264	9.04415	81.9178	8.96824	6.90161	1.61187
Gm12522	100038453	7.83954	0	3.93988	0	0	0	111.234	0.0290944	12.0688	79.8409	119.814	30.9793	72.3101	69.1182	0.917134	0	0.0383314	53.6825	6.39608	7.53863	101.607	3.0707	0	72.4405	10.3255	6.66598e-06	0.0518492	0.0941962	0	0.0908015	0.0485324	45.5205
Adamts10	224697	50.9624	0	0	0	22.8015	15.6631	4.09506	0.0294046	2.53092	105.733	36.6278	208.864	27.9746	50.2744	0	46.9357	0.0356061	12.9694	17.4888	0.0278062	0.0510013	5.10952	0	0.911149	0.126044	7.9918e-06	79.2164	68.8161	100.895	25.4251	67.1887	11.7496
Cgn	70737	0	0	87.8394	0	1.97871	102.66	100.016	82.2812	12.0672	0.05304	2.96466	0	18.2957	0.920289	119.101	22.788	0.0381483	2.3383	0.881504	2.17953	94.8106	73.4191	0.906926	20.6606	0.126403	56.0011	0.0634291	105.646	213.779	0.112596	0.0593034	0
Car3	12350	0	158.721	0	0	76.3589	0	0.00871835	0.0289511	2.53037	0.0525709	43.5624	54.9638	0	76.6883	72.7327	0	0.0385281	13.7116	0	0.0300574	137.722	44.8803	0	80.9024	0.121222	7.73811e-06	0.0610488	0.112212	103.894	0.108066	63.6183	21.9511
Dbf4	27214	50.1585	28.9459	2.95326	0	8.91941	0	0.00864612	143.016	7.73223	2.31923	51.4872	0	0	0	0	108.415	5.50776	38.9977	0	0.0298438	0.0548894	88.7122	130.45	0	0.12495	28.0005	98.629	24.3456	6.99209	5.20636	128.457	5.83218
Lrrc9	78257	38.6399	7.18368	224.063	0	27.7601	31.3857	76.5522	0.0293155	10.3301	0.053258	0	3.99697	46.2632	0	18.8572	4.61184	0.0383774	0	19.2867	133.729	75.6897	97.8903	0	0	24.7124	7.77044e-06	26.4446	49.5728	43.9544	0.108601	39.8328	18.5494
Clec7a	56644	11.5878	0	0	0	0	0	0.00621097	0.0204268	6.11062	0.0366821	25.7841	0	25.9998	251.638	3.7503	68.4165	322.117	435.928	1633.72	1087.61	2761.6	2005.44	3157.13	1478.57	10982.7	9501.18	11110.2	12939	6719.94	9896.88	12978.4	9728.54
Lgr5	14160	225.862	0	147.03	0	7.92746	0	380.755	20.3647	229.847	63.1564	0	0	101.22	0	85.9419	0	0.0389291	29.9805	174.083	110.274	0.0558891	33.6677	0	0	284.825	8.10275e-06	0.0642387	0.11856	0	0.114142	199.191	64.2104
Tmem154	320782	117.808	0	0	80.2745	107.09	0	123.513	0.0298198	0	0.0542103	0	202.866	30.8184	0	110.462	42.4513	28.4312	0	64.3757	0.0308577	0.0568321	71.407	484.845	54.5004	888.293	375.007	781.536	353.654	61.9344	454.559	843.269	212.903
6030468B19Rik	77727	15.9235	0	0.980735	32.2752	0	0	14.2781	18.1019	0	0.0437201	0	0	0.946206	0	18.8968	31.773	20.7032	15.4448	9.17713	0.0275333	0.0504822	0.00776112	52.6582	0	26.0087	48.0009	0.0615021	92.5349	30.9675	14.0348	0.0575127	0
Il12rb2	16162	0.825325	0.863042	7.89742	0	0	13.0073	10.1973	0.0226808	14.91	0.0408488	12.8796	0.999047	3.83528	36.8868	23.5753	10.9135	104.7	18.5853	16.5178	98.5063	0.0558857	72.4154	10.2739	138.293	0.128333	15.0003	1.21985	0.118706	131.862	127.706	213.993	81.139
Map3k19	22625	40.3509	121.253	40.4511	383.611	0	0	13.2842	3.24502	0.804316	103.639	47.5154	39.973	34.6884	0	83.1406	30.6882	0.038409	49.5912	28.4999	0.0299657	0.0551226	53.035	72.2162	48.8964	53.1815	67.0012	0.0628268	26.8886	0	9.0039	89.8673	57.5262
Slc19a3	80721	70.3731	135.048	0	0	0	4.5764	106.138	0.0292075	74.6768	0.0530543	0	0	86.7563	8.48581	0	20.3845	0.0388821	120.477	196.216	0.0303298	0.0558199	0.00852173	0.907219	85.5846	0.128619	195.004	0.0644422	0.118967	31.9659	255.155	0.0602445	135.317
Cdkn2b	12579	62.5292	0	0	0	0	0	0.00861577	60.8824	17.2955	37.1417	69.3152	33.9775	0	107.177	17.9303	19.6907	0.0367037	18.665	19.3152	0.0286524	0.0526133	31.6108	0	0	84.1237	7.94168e-06	0.0628258	157.423	45.9518	9.0039	0.0587429	7.52255
Fgl2	14190	71.086	0	0	113.292	0	445.329	0.00913963	44.9672	210.672	277.112	176.217	90.9391	0.94698	23.623	0	125.183	157.226	1.53607	279.681	15.0403	268.196	318.246	84.3089	753.122	895.027	569.011	1832.05	5.23283	804.155	717.938	688.397	2250.83
Scn7a	20272	0	42.4712	335.542	3.7478	78.3292	2.7319	7.15819	0.0300595	57.1681	107.021	2.96482	186.876	0	0	0.917076	41.8064	0.0381202	110.11	0	1.10602	0.0546973	27.5445	0	169.486	0.12844	9.00018	0.0643605	168.174	212.778	93.6498	104.809	0
Usp51	635253	0	0	0	131.487	0	36.0414	0.00863265	12.8659	87.8606	20.3134	0	0	71.3655	0	0	12.5113	61.0309	84.8443	0.881395	0.029494	21.5331	56.084	0	0	33.789	111.002	0.0623049	110.426	0	0.110453	0.0582588	4.14285
Lgals3	16854	0	23.5307	0.980327	0	0	32.3686	15.3186	0.0279509	0	142.234	0	0	0	9.43186	0	38.494	208.423	26.6938	48.7189	50.3916	262.368	110.166	209.976	144.779	1035.29	654.012	1067.81	1151.32	893.062	1078.7	1389.21	925.418
C920025E04Rik	667803	0	0	0.980327	39.6962	50.5774	0.88664	1.03112	48.0621	0.802569	25.9059	46.5391	29.9802	0	0	0	0.693544	0.0301927	24.0433	29.7202	0.0236232	0.043087	9.17312	0.909594	0.913744	1.44469	83.0015	1.22194	0.111683	0.998444	0.10756	64.7301	27.9064
A230009B12Rik	319750	6.96018	70.6358	0	0	0	0	17.3652	26.7609	79.8976	147.208	37.6191	5.99564	0	0	0	10.1584	25.09	39.1488	42.402	0.0286892	0.0526836	49.9531	0	50.8513	0.118896	7.61443e-06	0.0599741	0.110085	0	19.0173	107.641	27.0825
1700001C19Rik	75462	0	45.2996	0	77.55	0	53.6543	35.7251	0.0284803	53.0211	0.051684	0	0	0	0	26.4175	36.2338	59.987	39.8029	37.7175	176.484	0.0550633	17.3494	0	0	0.124481	33.0006	113.477	132.006	0	0.110917	0.0584851	0
Mks1	380718	25.4363	10.8042	0	0	71.3968	92.4746	36.7549	0.0292145	102.525	21.4574	0	31.9786	0	94.619	35.8446	6.18784	144.043	61.6656	160.135	296.605	0.0568619	61.2087	0	46.0355	0.112271	96.0017	0.0568944	0.104023	0	0.100223	0.0532283	0
Emilin1	100952	55.4939	2.66334	0	121.113	0	74.9797	0.00855627	0.0283951	0	1.18874	0	0	54.916	161.841	129.354	251.765	86.2444	60.8535	0	0.0308642	0.0568446	0.00866651	0.907696	148.564	0.126693	73.0014	235.063	0.117209	87.9083	0.112849	0.0594268	0
2700081L22Rik		6.97622	0	70.1086	0	0	32.404	19.3937	0.0272124	10.3646	26.9606	0	0	0	0	12.2534	0	8.7731	11.3011	10.0873	0.0287255	108.028	8.16941	36.5944	26.3348	0.120709	77.0014	46.9978	0.111743	0	12.7632	44.3424	0
Casp12	12364	0	128.001	0	0	0	108.355	0.00855425	0.0283881	18.1731	0.0515104	0	0	81.9498	52.0542	0	48.8898	0.0385064	1.52998	46.9291	0.0300407	97.1315	0.00844332	92.8632	0	0.122202	106.002	0.0615003	0.113107	0	22.8395	14.8699	66.1238
9930012K11Rik	268759	93.2076	123.16	8.8734	0	0	0	70.4376	0.029599	0	167.578	55.4396	0	46.2465	80.4382	94.4274	40.9018	1.13529	47.8718	0	0.0305856	341.09	0.00859104	0	0	0.127774	213.004	0.0640563	0.118196	0	97.3773	126.381	59.9881
Ccdc8	434130	0	0	27.6686	0	0	0	0.00707664	0.0233511	41.4303	0.0420927	0	0	27.9455	44.5	34.9403	0	0.0377109	79.9543	38.6654	0.0294282	0.0540946	14.2886	0	57.4038	0.120621	81.0015	0.0607714	0.111662	47.9506	0.10754	0.0568336	49.1696
1700003F12Rik	75480	7.01618	0	0	0.918769	4.95531	0	7.14819	9.61529	25.4164	11.2251	16.8397	0	0	0	6.59106	21.4588	7.66324	8.08163	13.8164	11.7821	21.3896	10.2017	11.2466	4.67582	153.183	51.001	116.091	147.991	105.889	94.9994	145.842	29.4968
Hfe2	69585	8.71639	0	0	0	151.725	48.9562	0.00886028	48.1322	0	50.6946	64.353	85.9433	25.0397	0	68.9305	0	49.1289	11.2666	24.8043	5.39611	249.516	23.47	0	77.1109	92.761	7.76026e-06	106.425	0.112594	0	0.108432	0.0572708	0
9830147E19Rik	208111	0	57.8612	0	0	23.7918	100.685	178.64	113.365	4.26338	221.762	0.985259	119.92	3.83539	116.433	0	3.82645	91.6488	57.6538	0	1.10551	0.0561777	55.084	280.482	0	0.116955	1.00003	0.0590751	44.2871	0	0.10433	0.0552565	85.9845
Mak	17152	45.7603	0	134.26	0	0	1.80806	1.03111	0.0285731	72.1863	0.0518587	3.95458	17.9878	165.756	0	158.6	15.6361	112.458	52.6912	126.945	211.038	333.652	97.9301	0	60.1322	0.115845	7.45102e-06	0.0585595	0.107294	119.881	0.103357	1.20717	0
Rassf7	66985	29.8261	176.694	0	63.2844	0	0	0.00886862	0.0294673	27.6916	0.0535446	118.815	50.9661	0	90.9724	0	115.819	1.13618	38.2451	0	0.0293228	0.053893	36.7148	0	0	119.264	98.0018	2.37324	0.11809	0	55.7469	209.365	0
Gm16516		85.4129	58.8727	0	127.657	0	12.8946	0.00871663	0.0289452	0	46.15	3.95454	0	0	0	34.9226	82.976	0.0384408	14.5273	18.3647	0.0299902	161.365	11.2309	84.4189	0	0.123162	130.002	4.677	0.113985	0	50.5004	0.057922	49.0955
Mxd3	17121	43.0493	128.685	59.2117	0	0	24.9127	1.03104	7.52585	43.3522	30.4515	64.3552	0	0	56.8555	0	7.77715	70.7478	6.40239	0	1.10617	95.7222	0.00813713	0	0	0.104181	6.8128e-06	0.0530936	12.6719	30.9699	0.0931147	3.47548	16.1665
Nkpd1	69547	30.7748	49.8542	78.9733	0	0	0	57.1427	0.0283336	0	3.44724	0	28.9808	45.2857	0	0	31.436	154.833	57.6661	12.8355	36.451	0.0560392	53.0433	130.354	49.8149	0.125846	16.0003	0.0631745	239.927	0	7.74006	78.5435	0
Hcn4	330953	0	87.7346	239.805	0	37.6735	68.3275	20.4308	205.285	11.1925	129.535	0	72.9512	29.8616	0	123.761	53.5981	0.0388071	7.2052	0	0.0302721	172.764	32.6471	0	77.1182	0.0916618	6.10322e-06	0.0471242	3.88541	0	0.0820794	0.0441302	33.7009
Bora	77744	79.9987	0	126.325	102.982	16.8514	72.0709	80.6424	0.0295945	18.1358	11.3383	7.91428	0	0	0	0	0	0.0365707	13.7595	44.2593	0.0285499	0.0524178	36.7045	0	112.184	0.124743	7.92371e-06	131.804	0.115429	143.852	6.47287	0.0585968	5.83225
C2	12263	63.4524	0	0	14.1449	0	0	27.5627	0.0283386	98.4106	0.0514173	45.5482	0	0	48.3017	34.0009	0	0.0374544	80.833	0	102.623	1.19585	5.1108	0	0	0.128123	120.002	49.4685	0.118515	203.788	65.8644	2.34846	98.9323
A630066F11Rik	320642	37.7371	2.66398	0.980426	5.63477	204.281	69.2922	40.8422	2.17473	68.5151	57.4608	39.5969	3.99698	88.645	5.64875	108.55	112.63	52.4456	28.3161	126.026	103.947	574.395	73.4515	4.65323	19.7058	0.127001	102.002	88.4274	113.33	0.998455	14.0684	59.2599	43.0675
Prrt4	101359	2.57104	64.3193	49.3445	121.982	0	0	6.13695	41.6987	40.7732	3.44797	0	1.99832	29.8651	0	97.3173	0	98.1078	19.4117	7.31588	0.0300337	133.204	28.5664	0	6.54736	0.111946	7.24004e-06	1.22083	16.5365	0	77.1235	1.20641	0
St8sia6	241230	65.9114	109.566	77.9606	0	0	89.649	0.00890231	147.47	0.803526	20.3441	0	0	190.804	6.5951	0	75.5263	245.596	172.147	172.02	0.0312385	222.93	129.552	36.5115	508.665	540.5	1588.03	1271.24	1368.28	379.601	1735.65	963.035	735.233
Klhl33	546611	40.6733	50.0384	0	0	0	0	0.00799623	0.0264791	20.005	23.5651	0	0	28.9021	139.25	0	45.7385	0.0383738	65.1066	13.7603	0.0299386	0.0550708	43.859	0	57.3718	151.193	7.96483e-06	0.0630284	49.7526	0	82.0704	0.0589312	42.2494
9530059O14Rik	319626	14.8746	23.4871	62.1742	10.3574	33.7108	30.4656	10.2204	26.7599	16.4095	27.0758	7.91443	119.922	11.5664	0	0	0	4.40379	7.26265	62.0446	0.026412	0.0483535	6.12661	15.0164	6.56269	0.0960839	15.0003	0.0492449	0.0891734	0	0.0859821	30.2926	0
D5Ertd605e	100039805	15.7553	0	0	86.9521	63.4635	0	6.13707	122.831	35.5349	0.0529254	44.5512	0	34.6825	31.207	0	0	109.043	34.8741	68.108	177.643	0.0557299	45.9031	0	0	23.4975	7.96684e-06	232.606	0.11618	35.962	32.9801	0.0589475	1.61324
Thap6	381650	77.3556	0	0.980422	33.9757	8.91894	81.3207	46.9653	111.162	60.6982	95.6709	2.9647	0	111.858	150.615	1.85962	28.3112	2.23016	45.5066	41.4014	1.1059	0.0551794	4.09095	2.77847	18.7751	2.74374	71.0013	358.269	1.40563	0	148.06	264.211	1.6165
Foxm1	14235	11.3611	11.7144	98.7091	63.3293	39.6634	9.19735	0.00866995	0.028785	72.1453	1.18865	0	0	52.0541	0	5.63365	6.18749	1.13599	81.468	52.4742	3.2521	67.7815	24.4865	0	77.1549	1.44145	236.004	0.0639935	0.118071	0	1.39273	149.111	93.0279
Marveld2	218518	72.1816	74.3013	0	0	0	0	98.9843	0.0289386	0	88.7841	0	0	52.9949	142.942	223.886	16.4296	0.0392366	56.8254	143.616	0.0306026	0.0563427	25.5109	0	0	0.122731	118.002	51.6258	0.113591	0	22.849	0.0577375	30.4229
Emx2os	329078	65.8393	0	130.256	211.582	97.1686	65.5518	39.8271	62.0656	39.8072	42.881	165.334	3.99699	82.8824	3.75638	0.917567	32.9993	394.639	11.2642	9.15471	6.46782	7.99502	124.428	0.907469	15.9473	449.45	65.0012	0.0646296	114.827	0	65.9094	0.0604186	5.83427
Fut4	14345	58.8517	92.3211	0	135.109	193.369	0	0.00894098	0.029716	0	0.0540143	93.0647	0	0	43.5373	0	97.3285	0.0381784	72.4941	0	0.0297882	0.0547829	0.0083748	146.427	0	249.109	167.003	0.0649932	0.12007	153.839	38.1217	331.401	0
Gm10548	633395	7.83805	8.99295	6.89997	137.996	12.8853	169.274	12.2624	0.0293828	77.2532	0.0533851	0	5.99563	11.5489	0.920159	14.1407	0	34.8963	53.8293	45.1441	16.0923	0.0535048	6.13059	53.4926	22.556	87.6344	22.0004	0.0612582	1.41102	69.9282	0.108464	2.35084	16.0048
Meis1	17268	0	153.807	54.2655	0	138.815	0	0.00908831	21.4342	292.362	220.728	124.739	29.9796	3.83532	70.9783	0	192.06	88.3668	71.5221	35.8535	0.0304282	0.0560085	96.8885	0	3.72825	0.129714	45.0009	0.0649416	0.119967	483.496	314.799	52.4886	0
Ndst4	64580	79.8908	24.3667	360.195	0	3.9617	96.9621	107.202	21.4345	295.8	36.13	37.6138	49.9663	7.68913	0	22.629	29.8525	58.9483	120.408	72.6951	0.0304909	105.14	169.285	0	9.36681	0.115362	1.00003	0.0583348	15.3339	71.9283	0.102933	29.5264	0
4930529M08Rik		43.9161	0	0	0	99.163	10.1179	121.452	0.0294129	12.9321	70.9155	60.3924	30.9792	2.87469	36.1019	7.54265	16.6853	0.0331729	17.1877	12.9026	0.025928	0.0474366	0.00732227	0	7.50994	0.120747	7.71294e-06	0.0608298	84.8195	72.9255	0.107651	0.0568879	23.6556
Ccl4	20303	24.5647	94.2574	0	91.6953	0	28.6209	0.0087342	20.3475	0	0.0526735	0	86.9431	344.968	44.4379	0	0	418.153	100.578	211.533	968.587	1080.77	576.334	1045.86	518.862	3853.93	2283.04	1587.4	3993.83	1777.13	3582.92	3660.55	1289.63
Myo18b	74376	90.6808	0	0	0	0	0	2.05262	12.8699	147.854	33.8098	70.2993	0	60.7183	7.53966	0.917333	193.741	32.7767	34.8715	16.5184	3.25182	142.325	19.3905	0	0	146.168	8.00355e-06	0.0633677	0.116822	0.998452	0.112479	130.823	88.8596
Smad6	17130	43.2133	52.6554	0	0	0	3.65515	0.00832191	44.821	0	43.763	0	0	79.0769	11.328	0	60.0684	17.5004	9.64979	71.8603	80.2442	0.0545281	5.11101	0	0	0.127446	45.0009	33.3916	94.3236	5.99314	214.526	69.5074	0
Naip6	17952	13.1824	0	4.92816	1.86091	0	0	39.7697	0.0263341	58.6075	0.0476548	10.8888	0	0	0	0	42.597	0.0381392	17.7936	22.0548	54.6006	68.8949	3.07071	78.8076	66.8012	0.115802	88.0016	0.0585394	0.107255	0	0.103319	0.0547583	32.2506
Igf1	16000	166.818	384.415	369.044	94.3882	723.816	362.961	112.317	278.145	103.065	62.0592	131.661	12.991	56.8333	89.8519	140.621	109.378	143.064	318.267	129.661	556.084	620.17	416.184	921.256	434.274	2477.22	1992.04	3311.49	5270.26	2480.39	4722.39	5751.8	4066.03
Col6a1	12833	272.698	0	7.88661	0	74.3642	23.9737	92.8995	2.17431	0	92.3652	129.696	0	82.8889	100.332	23.5732	0	15.3325	114.693	0	251.52	1.19469	17.3514	0	1.85013	0.126735	121.002	0.0635814	0.117248	0	0.112887	229.704	48.1558
Acrbp	54137	21.904	67.876	47.3637	0	0	48.9502	0.00888913	148.528	55.4921	51.8292	18.8048	32.9778	0	0	40.7232	0	15.2642	20.4169	30.4734	0.0269993	0.0494676	23.4441	0	0	0.103672	6.78445e-06	0.052853	15.1475	46.9553	0.0926669	0.049467	0
Mns1	17427	13.1355	9.90946	0.980326	10.3638	0	0	15.3195	0.0281251	30.3868	32.6202	0	115.926	0	29.3487	0	48.3231	0.0369387	18.6549	11.0082	0.0288334	83.3421	37.7274	0	1.84938	0.125991	132.002	0.0632406	0.116568	99.8963	72.0377	45.5938	0
Slc23a3	22626	14.8691	116.84	0	0	156.683	0	0.00887261	0.029481	52.8914	93.3964	0	37.9745	1.90882	0	0	10.1679	19.644	21.9612	0	0.0283585	0.052053	82.5465	26.2654	31.0607	164.217	8.00121e-06	0.0633472	44.7028	79.9167	0.11244	0.0592273	75.2948
Optc	269120	0	84.4565	0	0	65.4605	0	0.00841685	0.0279173	0	59.4644	1.97483	0	6.72901	89.1722	0	20.5082	0.0363095	8.85905	14.7059	0.0283485	0.052034	8.16869	2.77896	41.4374	0.124177	63.0012	0.0624088	34.4804	99.897	0.110651	27.3831	41.4299
AA986860	212439	2.57311	87.7497	132.234	0	0	0	66.3645	243.72	39.8165	24.8584	163.359	0	119.493	144.775	9.40907	42.4344	423.288	32.3802	71.7265	0.0310419	238.653	48.9721	39.3263	0	0.117468	84.0015	0.0593127	1.41071	27.9711	0.104779	0.0554774	22.8462
Ttf2	74044	0	0	54.2736	0	234.04	34.1552	0.00886678	0.029461	45.0708	47.3254	0	50.9661	66.4889	295.396	0	111.99	78.5935	16.9503	83.7251	0.0307145	0.0565573	89.7599	0	2.78943	0.128322	8.1105e-06	0.0643068	246.963	202.789	99.9492	0.0601187	20.2008
Samd3	268288	0	69.6408	156.909	51.9172	0	0	0.00901331	72.7421	281.274	0.0544844	102.962	0	57.8691	66.3262	0	0	0.0373544	27.6304	30.3743	0.0291537	0.05357	80.5353	0	0	0.126407	127.002	0.063431	57.4121	0	89.6956	102.429	0
Ankrd55	77318	58.9703	0	48.3589	0	0	56.4078	1.03109	0.0287967	53.8492	90.9945	0	0	0	87.0616	15.073	157.081	226.823	34.8426	0	85.6992	0.0564458	33.6701	0	60.1538	9.25548	8.12599e-06	78.1718	154.216	321.666	0.114533	0.0602453	54.8872
Gm4787	214321	103.988	48.907	70.0786	0	24.7867	0	0.00866459	0.0287666	56.4666	0.0522232	0	0	0	47.3604	13.1956	19.6621	0.037264	18.6415	24.8403	80.18	46.2808	5.1107	0	0	0.0984532	6.49136e-06	0.0503756	0.09135	0	21.0568	0.0471599	28.3283
Szt2	230676	128.301	29.7996	0.980509	37.7434	146.751	86.8182	0.00904098	19.2938	302.913	14.7217	56.4258	0	45.3021	8.48701	31.1464	67.9615	13.1435	13.7176	0	30.01	21.5457	3.07071	129.516	2.78853	0.128861	8.13844e-06	360.409	39.6941	0	31.7844	116.208	115.826
Sync	68828	7.84009	14.4294	0	34.9386	92.2271	94.3561	53.0772	20.3475	29.4557	0.0526756	0	0	0	56.871	0	38.7956	0.0367106	35.0528	48.8716	0.0286577	0.0526234	0.00806754	0	34.8219	0.0849124	5.7097e-06	0.0438614	0.0788957	29.9739	0.0761125	0.041088	0
Tmem194b	227094	87.3359	0	0	0	0	0	103.033	1.10362	0.802559	46.0718	0	0	0	0	101.046	33.7971	236.583	156.247	4.55672	0.0305451	0.0562324	2.05013	0	92.1523	219.254	8.17621e-06	0.064885	261.303	147.845	10.2726	101.447	113.245
Milr1	380732	182.052	0	0	67.0405	0.987493	80.3669	86.7743	0.0298684	51.1113	22.6031	0	171.886	25.034	37.816	11.297	73.1719	81.9136	94.9469	190.443	173.57	328.049	160.148	162.125	172.027	787.207	889.017	1199.94	823.316	350.631	354.629	1745.82	502.807
Tmtc2	278279	109.83	291.532	8.87333	124.667	118.986	0	0.00903835	10.7365	38.9451	109.269	0.985258	0.999019	119.546	0	92.5594	1.47051	1.13558	99.2634	160.262	0.0303489	1.19497	1.02962	11.2113	39.4683	18.236	2.00005	1.22195	0.11072	0	6.46153	11.4504	123.325
Hist1h1b	56702	11.3768	51.7162	60.2203	25.509	0	0	13.278	0.0278789	10.3514	21.4021	0	13.9905	0	22.7969	0	0	34.6452	6.46658	11.0623	0.0251479	0.0459613	11.2145	0	0.912484	0.0897667	11.0002	0.0462112	0.0833646	0	13.5786	0.0432792	11.1303
Zmynd10	114602	0	98.7205	114.487	82.1993	69.4112	0	39.8187	0.0294034	41.5994	0.053424	0	0	0	45.4193	23.5791	0	0.0386059	13.7103	19.2836	207.538	0.0554128	53.0378	81.5903	0	0.123489	7.85784e-06	146.563	0.114284	88.9084	0.11005	0.0580617	8.37051
Cyp2r1	244209	0.819957	0	0	96.4252	87.268	85.0949	0.0087358	0.029011	60.7844	0.0526838	0	16.9884	128.181	0	0	109.55	0.0396073	43.7704	30.316	274.132	0.0568895	98.9433	0	238.87	0.128246	8.10652e-06	0.0642718	239.317	0	91.1104	228.766	0
Gm3604	100041979	68.4589	0.860163	335.52	0	0	364.054	116.39	0.0303081	106.591	98.0689	0	104.93	21.1829	53.9304	0.917413	0	0.0390212	97.603	0	12.8963	0.0560249	7.15139	159.446	214.524	0.129704	106.002	0.0649367	274.065	0	0.115478	448.6	63.324
Ccdc87	399599	86.0428	434.462	0.980567	0	0	98.8091	188.863	222.436	102.259	0.0550772	0	0	35.6377	10.3777	121.798	74.0266	80.7901	40.5207	177.637	0.0308528	163.98	38.7711	0	138.218	1.43782	6.98554e-06	0.0545639	0.0994676	0	0.0958567	0.0510597	71.1142
Col9a2	12840	115.964	82.2966	99.6621	46.2425	43.6228	16.5806	57.1807	60.9966	140.482	38.3771	136.622	88.9406	0	7.53954	97.259	28.2645	0.0392567	108.134	44.1336	242.998	39.6563	46.9274	10.2733	47.9259	4.04689	50.0009	0.064911	0.119905	602.372	21.6704	0.0606799	192.791
Star	20845	2.5728	0	82.8894	151.148	0	141.392	160.259	5.38633	32.8787	63.1178	52.4666	0	148.526	0	0	0	0.0383567	49.5975	131.778	1.10594	2.33102	58.1317	0	0	32.0408	7.20142e-06	0.0564108	0.103075	16.9825	2.65999	0.0527783	39.1982
Megf6	230971	34.2009	123.989	0	185.166	48.5818	0	83.7146	0.0299431	13.7933	0.0544433	162.37	65.9559	91.5623	0	0	0	0.0392398	60.082	40.4509	118.869	291.443	11.2317	51.5304	0	0.127123	8.04813e-06	0.0637588	0.117602	298.691	0.113225	132.021	0
Dydc2	71200	15.8218	0	0	18.9011	29.7544	0	0.00810996	0.0268675	24.3591	10.1712	25.7471	24.9838	0	0	0	27.0697	0.0341434	6.43576	0	21.3713	66.097	0.00752739	0	0	0.106996	8.00015	0.0544209	0.0991891	33.9667	0.0955897	30.5061	0
Tnfsf10	22035	81.6539	0	0	77.411	405.557	0	1.03076	174.321	17.2587	144.204	0	151.899	0	0	54.7826	37.831	4.41583	12.9029	56.1633	104.849	0.0548666	14.2899	9.33843	75.2719	298.459	57.0011	443.355	0.120399	1.9974	116.535	19.4517	172.431
Zfp459	328274	0	0	15.7812	0	0	178.485	0.00889052	0.0295426	0	104.646	90.097	106.93	34.6918	35.9564	0	0	51.2642	22.684	69.0784	0.0297914	0.054789	0.00837567	44.062	103.533	6.64567	7.71961e-06	0.0608879	0.111893	115.882	0.107761	0.0569418	60.2225
6820408C15Rik	228778	7.84194	30.7582	178.682	15.086	0	0	15.3223	0.0287507	0	55.1028	0	0	29.8649	63.4236	39.6467	20.398	41.4813	33.2657	22.0482	0.0300474	137.718	0.00844516	21.5297	14.0705	0.127296	76.0014	99.906	0.11776	212.779	58.2533	0.0596832	0
Cass4	320664	332.429	0	0	87.8147	0	0	52.0757	5.38602	61.5068	0.0546793	77.2175	215.857	69.3648	342.569	212.411	460.505	64.4558	120.135	128.771	8.60997	0.0575122	123.431	0	117.483	0.112614	98.0017	0.0570543	0.104336	0	0.100523	0.053377	0
Wif1	24117	146.078	0	0	0	101.144	0	54.1079	98.3371	70.2695	22.5931	0	0	0	0	43.4171	56.7524	67.6513	0	0	261.077	0.0558158	26.5291	0	63.937	5.35563	7.98521e-06	173.121	12.9079	0	61.9616	0.0590971	92.2705
Tnfrsf23	79201	43.9592	7.18507	5.91336	119.142	0	0	0.00871504	90.7881	66.8908	0.0525494	0	0	66.4799	0	122.728	1.47376	170.242	59.2099	201.542	323.414	0.0570691	8.17137	0	106.221	4.04546	291.005	54.0949	430.792	0	36.859	206.213	2.46049
Il3ra	16188	0.821255	0	0	25.5803	0	0	0.00766752	25.5661	12.1628	19.0481	1.97523	17.9885	1.90886	0.920359	17.9121	0.687042	8.78219	27.5655	38.638	78.1389	91.4757	37.7421	46.8701	49.8382	131.314	173.003	201.174	418.474	98.8956	234.239	289.452	274.689
Sema3b	20347	72.2115	50.7224	0	0	155.711	0	0.00866449	0.0287663	0	0.0522225	0	25.9826	21.1854	0	0	67.8789	148.213	0	0	0.0301319	0.0554409	58.1359	74.0798	79.0128	125.299	88.0016	0.0626662	0.115424	66.9304	0.111141	8.05217	0
Npy2r	18167	56.1965	270.803	0	0	0	0	0.00898128	0.0298546	131.895	77.7328	0	116.923	263.076	356.721	211.443	75.5111	137.591	363.884	0	0.0313439	720.665	217.275	0	58.2451	0.128261	8.10732e-06	0.0642788	250.759	309.678	0.114219	0.0600928	0
Chtf18	214901	66.8202	22.5748	106.59	25.4747	0	122.993	11.2416	0.0293886	9.46202	76.5279	0	0	101.225	106.038	0	77.3366	0.0388337	28.3569	38.6224	0.0302925	0.0557484	97.9033	0	54.5276	233.056	7.86254e-06	0.0621338	0.114365	0	0.110128	14.8767	0
Phldb2	208177	116.267	0	0	0	0	0	1.03107	0.0290348	83.4169	68.6076	83.1737	0	149.36	0.921379	28.2873	157.542	78.644	56.744	138.892	13.9689	542.925	36.7334	413.367	77.9918	131.073	8.14086e-06	157.363	0.11923	0.998462	0.114784	233.4	150.535
Piezo1	234839	356.08	86.8182	168.743	35.8516	0	44.2953	35.7441	7.52625	192.552	0.0549062	37.6141	15.9889	75.1626	13.216	129.363	0.688952	5.50747	76.3269	306.602	4.32339	0.0567075	75.4849	130.301	0	0.129078	114.002	0.0646515	0.119386	2.99633	473.569	53.617	66.7238
Iqgap3	404710	120.487	105.015	0	148.349	25.7757	0	0.00893081	0.0296811	46.7874	78.8275	0	29.9797	51.0554	103.12	0	175.76	61.1752	73.8269	175.734	164.988	0.057292	231.535	224.02	30.9864	317.058	1338.03	580.45	168.634	206.782	350.789	600.591	546.81
0610040F04Rik	75394	0	16.2806	34.5507	30.261	0	0	0.00824526	14.9811	22.5828	28.0864	25.7448	0	77.2358	19.8785	4.69262	3.04222	32.6654	0	8.24851	0.0280952	0.0515515	12.245	0	19.7498	0.07348	5.02489e-06	0.0382624	21.7023	0	0.0659774	0.0358627	0
Ifi47	15953	0	79.6283	0	178.585	50.5661	83.1522	0.00895558	0.0297663	0	0.0541092	0	207.863	75.1533	47.2819	0	141.858	0.0397946	0	8.23566	0.0310317	652.262	133.624	91.8261	0	254.377	72.0014	157.462	0.120351	191.799	146.867	127.66	130.982
Nusap1	108907	94.6959	0	0.980363	15.1074	0	47.2696	0.00817371	0.0270854	0	1.18819	0	0	14.4365	0	53.8197	25.1343	146.045	45.4827	63.5104	11.8237	1.19522	31.6265	7.4626	59.2408	55.8078	125.002	146.784	18.0011	0	0.112169	0.0590953	0
Itgbl1	223272	40.3746	10.8011	208.248	25.4698	0	6.42281	59.2133	12.8746	66.7713	82.1978	7.91427	29.9797	12.5148	5.64955	0	8.56907	17.4834	35.8438	23.9237	0.0288897	61.9992	36.7091	11.2211	21.6187	0.112401	12.0002	0.0569548	0.104141	0	42.4843	0.0532844	42.59
Mc4r	17202	47.4041	47.0138	4.92657	0	0	261.669	1.03092	0.029793	46.7769	0.0541597	199.012	6.99496	41.4248	0	63.2442	51.9528	133.089	54.3762	89.2589	4.3237	0.0564269	65.2839	0	190.004	0.125234	38.0007	0.0628939	0.115877	225.768	0.111575	0.0588062	44.7995
Gpr98	110789	0	0	0	0	0	0	46.926	60.7838	66.2896	5.69378	0	0	0	9.43383	44.3847	0	99.1486	21.8702	47.8691	0.0297607	0.0547304	75.4577	57.2087	0	0.114436	7.37507e-06	0.0579042	0.106005	0	20.1862	66.7484	23.7405
Hpn	15451	41.6189	0	0	2.80623	0	0	0.00784223	0.0259537	0	0.0469432	73.3187	0	53.0184	0	46.2719	30.6994	0.0382587	0	141.019	0.02985	0.0549012	37.7407	0	64.9109	241.306	162.003	129.876	0.119967	137.855	12.8064	111.699	100.547
BC024582		0	0	1.96788	22.7807	26.794	1.81411	0.00713871	0.0235616	3.42236	3.42274	11.8859	0	0	0	0	0	0.0309295	14.8054	38.0712	13.8677	0.0441608	4.08584	0	1.85417	0.118702	33.0006	26.4024	43.1136	4.99422	3.93425	36.3717	4.14538
1700094D03Rik	73545	20.1338	94.0822	123.351	93.4861	72.3797	50.7707	43.9092	71.6792	67.5862	91.265	75.2376	0	77.0826	19.8388	0	33.764	5.50673	81.1653	8.23551	34.3247	423.948	102.006	33.7031	257.655	0.130217	8.20862e-06	35.7136	56.2994	647.324	24.2034	287.069	74.3071
Pcdhb8	93879	109.777	0	0	0	0.987559	239.285	0.00910804	97.3582	366.086	345.692	0	0	52.981	102.165	146.31	45.575	0.0400319	65.6825	108.524	0.0312141	135.838	187.688	739.645	72.3511	265.571	45.0009	0.0644314	0.118946	53.943	198.389	0.0602346	51.5025
Fblim1	74202	81.6757	0	0	0	3.96163	217.168	5.11595	98.4053	217.783	57.5114	114.841	57.9611	102.159	23.6257	0.917663	105.652	53.5165	4.77217	127.927	206.656	89.3868	65.2859	0	0	973.945	460.009	589.631	106.097	160.831	906.3	246.227	358.302
Gm10767	100038538	1.69527	0	86.849	62.3466	51.5607	4.57637	51.043	2.17503	102.489	60.7951	0	4.9963	0	2.81053	56.6466	16.4367	65.4727	2.33967	59.8104	0.0303334	156.998	39.7857	0	121.353	0.126472	1.00003	1.22077	2.6929	277.714	3.93737	77.4317	15.9785
Spag4	245865	19.2921	0	65.1445	8.47011	31.7297	1.80807	95.9116	0.0286415	49.5136	14.6974	0	0	78.1375	67.2716	21.7048	48.2518	0.0374099	34.1702	17.4577	0.0291964	0.0536517	0.00821407	0	0	102.117	7.92126e-06	19.6005	152.29	0	0.111105	0.0585768	13.4462
Exoc3l4	74190	0	149.892	0	21.7165	0	0	39.8003	0.0281504	0	4.57328	14.847	0	54.9194	95.577	0	0	0.039412	32.3965	23.8764	0.0307375	217.015	40.8098	159.388	141.998	0.123719	66.0012	0.0621983	38.268	0.998447	54.2959	65.9741	26.1663
Cd74	16149	134.359	46.9799	26.6344	33.0151	160.625	103.413	24.5151	82.3996	121.312	415.61	249.48	114.923	144.523	749.315	79.2611	51.0878	157.264	148.483	1897.77	2479.39	1434.02	698.751	1941.69	791.436	3717.69	1840.03	5459.7	8688.38	2739.12	2767.73	5482.89	6697.89
Cep112	76380	0	0	31.5802	91.7682	0	56.4484	21.4417	0.0283152	0	0.0513732	1.97482	43.9712	0	0	0	0	64.2795	18.6274	0	54.5723	125.09	26.5218	0	0.911076	112.919	38.0007	238.786	24.3971	42.9545	70.9425	0.0602605	97.2116
5730416F02Rik	70550	2.69874	0	0	0	1.9851	1.86283	2.03645	0.0105161	0.851425	0.0186473	1.98239	0	0	3.76756	1.86368	0.691746	2.2213	7.31403	10.1477	12.8088	15.7052	7.14022	5.61323	7.52302	68.7928	51.001	66.6453	63.7959	32.965	45.6293	54.7112	37.9858
Col23a1	237759	109.763	0	2.95366	26.4058	363.902	72.0055	24.515	3.24402	179.458	348	134.637	42.971	24.0745	0	0.917441	49.6086	8.78401	223.966	92.0437	18.2516	18.1757	40.807	111.582	0	0.123948	7.88194e-06	0.0623033	0.114702	0	158.492	0.0582574	100.026
F9	14071	64.3783	0	20.7214	46.3332	0	0	0.00846292	0.0280751	19.9278	0.0509215	72.2942	0	26.9678	0	0	49.6248	0.038942	47.0847	45.0668	0.0303759	0.0559081	33.6678	152.888	183.475	224.732	416.008	202.316	0.121043	142.85	393.561	145.922	183.367
Calr3	73316	0	112.504	0	25.4917	0	0	24.5044	66.2142	50.3919	0.0518857	0	0	37.5813	44.4769	169.192	38.6025	0.0384416	0	12.8389	0.0299908	0.0551706	55.0745	0	49.8367	0.128139	103.002	193.993	0.118529	163.829	82.2701	0.0600409	0
Sprtn	244666	13.1209	0	13.8088	0	162.652	9.19706	10.2198	70.5038	21.6364	0.0523417	0	13.9904	44.3277	11.3253	54.7639	15.6516	31.6818	11.2688	28.4929	23.6001	161.45	9.19134	6.52545	68.6529	108.13	7.75262e-06	0.0611752	0.112462	0	81.7258	0.057209	6.68111
Fhod1	234686	57.2828	32.6012	0.980326	24.5537	0	40.6966	13.2794	0.0282351	5.99937	21.4182	11.8759	29.9802	9.6189	0	29.2659	29.9508	1.13616	16.9924	45.1244	113.332	37.3069	13.269	0.906823	0	261.83	141.003	1.21938	5.2493	77.918	93.6976	117.356	5.83429
Ldoc1	434784	28.0974	0	0	0	0	0	2.05265	58.7685	0	38.2843	80.2057	110.928	63.7097	0	38.7772	0	0.0359906	14.5969	0	2.17907	0.0515657	17.3403	41.3264	0	92.0131	67.0013	87.263	0.117136	0	145.111	0.0593928	0
4933413G19Rik	71149	0	0	0	0	0	0	24.3936	0.0186216	0	0.0333627	0	9.99432	0	0	16.969	0	91.5384	34.105	50.6325	59.9494	64.3946	16.3292	0	31.0146	0.118406	7.58828e-06	0.0597473	48.1325	0	46.5097	35.2341	18.5802
Meox1	17285	22.8814	0	56.2788	0	0	0	0.0082439	55.45	0	38.1462	0	0	73.2892	94.7359	41.5537	37.0664	39.2775	7.20925	34.9664	0.029618	0.0544574	0.0083286	0	0	0.11749	7.53933e-06	4.67228	0.1088	0	0.104799	87.2119	45.0036
Pcdhb15	93886	0	104.99	0	14.1326	99.1567	118.29	0.00896973	140.039	0	4.57559	147.522	0	79.0133	121.122	0	33.7682	0.0396529	26.6966	0	198.139	148.187	35.7118	328.171	0	0.115178	7.4151e-06	0.0582494	0.106684	4.99426	0.102772	57.7507	52.7605
Zap70	22637	18.4172	0	6.9005	74.7128	36.6899	42.5373	13.2802	0.0284471	68.7224	0.0516213	0	0	64.6435	0	4.69109	26.0431	47.9167	25.207	25.7738	0.0287749	0.052847	30.5932	0	0	0.123155	11.0002	0.0619392	0.113978	147.849	24.1145	0.057919	50.7944
March10	632687	9.59631	0	154.964	0	0	20.2879	11.2414	32.1034	64.2246	0.0531792	94.0627	21.9851	0	0	25.4771	14.0868	0.0380658	42.2819	100.455	0.0297015	56.491	38.7584	0	65.8635	0.106585	6.94606e-06	0.0542272	35.0707	0	0.095228	0.0507463	35.8907
Zfp595	218314	46.5235	18.0392	0	233.405	0	66.5028	0.00896623	60.9748	87.6001	108.083	0	0	26.9663	0	10.3529	0.688122	139.595	38.9253	72.6939	97.4539	0.0561517	193.756	0	22.5312	0.11949	7.64608e-06	0.0602488	0.110628	0	142.706	0.0563478	19.42
Jag1	16449	0	0	19.7397	53.0368	0.987437	18.4922	5.11413	7.51282	0	1.18799	24.7565	18.9875	178.326	213.936	45.2911	166.488	85.1436	10.4517	19.2746	1.10522	27.2293	26.5316	30.8946	0	0.127811	134.002	220.323	9.08581	0.998457	58.2773	0.0599019	78.6193
Nynrin	277154	86.0321	117.57	122.355	48.1257	205.248	20.2741	1.0307	504.685	96.1721	75.5549	0	18.9869	32.7446	2.8116	17.904	302.954	20.7937	91.736	85.5368	1.1049	1.19353	120.364	0	417.563	46.9278	202.004	12.7227	1.40332	350.632	0.116444	800.756	190.985
Itga8	241226	6.9597	73.2472	314.812	53.8008	0	12.8865	202.119	0.0301121	110.108	0.0547628	0.985269	106.929	48.1727	152.402	24.5157	60.6384	125.464	140.698	0	0.030671	0.0564739	148.902	2.77924	7.48694	0.127483	8.06689e-06	0.0639235	70.1795	0	34.2864	361.641	0
4930441O14Rik		1.69784	121.206	167.753	89.689	220.125	86.7973	101.077	0.0302638	0	318.66	0	0	0	3.75645	285.286	0.688627	14.2426	143.948	98.4642	5.39578	122.129	33.6703	3.7156	13.1266	5.34633	7.63292e-06	0.0601345	0.110402	0.998444	0.106333	0.0562415	150.638
1700028P14Rik	67483	18.4181	65.2897	0	0	60.4953	0	45.9248	11.7954	10.342	24.7918	21.7785	0	15.4001	23.6323	25.4668	6.18609	10.9659	26.7317	20.2025	54.6325	229.133	27.5482	0	44.1777	0.123482	18.0003	0.0620894	58.5154	114.882	0.110043	29.6466	22.7763
Slc17a9	228993	77.0689	0	0	0	0	0	0.00801864	0.0265556	36.6466	1.18766	0	21.9858	0	0	128.453	0	42.5983	7.20482	66.2438	137.046	0.0561905	11.2316	194.148	27.2337	143.783	108.002	39.1288	105.757	0	0.113489	0.0597379	63.3862
Dnase1l1	69537	26.3112	53.3922	100.669	70.8572	0	39.7105	16.3451	40.6506	33.7816	45.0661	0	0	0	0	0	34.5931	60.0372	43.8135	33.0889	168.064	22.6976	63.241	125.657	38.5232	135.18	89.0017	0.0653877	260.314	270.716	129.224	560.44	37.9455
Tnfrsf11b	18383	0	0	0	131.324	145.767	110.903	0.00894809	0.0297405	0	0.0540605	0	197.87	121.444	111.674	199.287	92.2258	0.0394095	13.7002	0	0.0307355	23.8354	75.4836	0	126.004	0.12098	7.72526e-06	179.419	6.52238	0	0.107854	0.0569876	0
Pgbd1	319207	0	127.584	124.337	168.131	0	0	106.174	0.0300719	53.6954	99.1477	0	157.895	81.9319	216.871	0	0	15.3311	21.0259	0.881914	15.0379	0.0559028	54.0618	133.18	0	0.0893861	5.97141e-06	0.0460276	0.0830144	34.9689	0.0800689	0.043108	0
NA		222.123	718.119	106.56	1422.01	290.508	1517.44	78.627	815.158	606.653	25.9897	42.5631	50.9656	38.5251	43.4927	58.4973	28.2387	759.447	341.255	50.5513	26.8281	205.963	47.9537	47.7579	81.7522	337.286	73.0014	52.9464	108.555	221.768	53.3051	74.1338	114.913
Efcab5	319634	21.0607	36.218	22.6939	23.6017	22.804	0	0.00858627	0.0284979	3.39619	0.0517171	0	137.911	4.79863	30.2695	0.917119	16.4529	169.905	62.672	14.6821	57.8159	1.19553	13.2703	6.52588	0	0.122556	51.0009	56.1945	39.4915	29.9685	0.109233	5.77198	36.37
Crb2	241324	195.097	151.999	0	0.918175	0	203.262	160.278	123.007	64.0933	0.0549535	0	120.919	0	147.627	174.683	0	126.61	108.021	72.6542	236.686	0.0570036	57.1303	81.5189	0.912015	0.130462	198.004	0.065282	193.99	790.174	35.5973	66.1687	0
Pdgfd	71785	75.6553	0	0	0	173.549	12.8916	68.3874	0.0292452	0	70.8878	0	0	0	0	0	29.0933	39.3055	18.5946	0	1.10584	227.922	60.1744	63.7572	0	0.126983	78.0015	0.0636949	90.4709	134.86	77.1446	0.0595503	38.833
Serpinb6b	20708	74.3768	0	0	0	0	67.7518	0.00805863	0.0266922	0	0.0483255	0	0	22.1592	72.0093	64.2776	32.3496	0.0374917	34.1631	0	1.10615	0.0537721	48.9447	0	0	11.8529	8.05623e-06	0.0638299	93.0379	126.868	56.9913	125.211	32.0548
Palb2	233826	0	0.858507	0	0	12.886	0	0.00865886	106.763	3.3959	149.268	13.8556	15.9891	0	5.6476	61.3809	155.81	30.5915	49.5585	9.15577	58.9076	80.2445	11.2312	0	0	123.909	1.00003	69.9742	38.2798	0	29.1659	0.0583041	1.61258
Helb	117599	6.95906	0	11.8336	0	0	106.265	103.102	1.10293	46.7739	122.706	149.502	87.9416	51.0749	34.9943	0	5.39884	91.6181	16.1463	77.3205	42.8671	0.0557836	11.2314	90.0184	91.234	13.1536	160.003	477.646	20.5759	107.887	97.5345	0.0606894	3.30348
Prss50	235631	0	0	0	0	38.6691	1.80839	0.00880301	0.0292418	107.739	0.0531191	0	251.836	31.7872	56.7705	28.2969	46.4498	42.5947	8.82866	15.5964	77.1184	106.26	38.7673	0	126.042	0.123529	51.0009	0.0621112	0.11432	69.9277	103.234	0.0580788	21.0797
AI662270	100043636	29.0164	0	0	113.561	6.93642	0	2.05265	0.0282217	0	49.4316	0	36.9757	0	0	0	0	0.0315494	23.9359	0	0.0246731	0.045065	18.3351	10.3277	26.4631	58.4494	57.0011	89.5715	75.227	0	91.0026	0.0595375	46.4566
Myh2	17882	72.0938	56.1003	0	89.7581	0	50.8047	4.09505	0.0294657	19.8754	48.4498	125.747	0	0	26.4879	51.0172	25.9771	0.0378059	44.7621	38.6615	90.9113	0.0542344	0.00829693	0	31.0234	0.120032	169.003	0.0604995	0.111124	0	0.107025	0.0565809	0
Cachd1	320508	0.822097	168.248	182.551	2.80511	281.598	0.8882	273.596	106.991	139.539	0.0552783	0	227.848	0	133.401	54.7223	34.5435	76.4575	126.651	65.276	107.168	307.697	176.466	188.375	238.795	0.130564	145.003	59.8469	7.80071	1031.92	0.11623	0.0610679	119.117
Gdpd3	68616	0	4.48509	32.5914	0	0	24.1116	33.6438	0.0255551	2.53763	0.0461981	0	9.99332	10.5936	0	14.1617	10.9959	0.0350858	3.15541	16.5738	0.0274048	76.3027	5.10904	8.4154	0	32.5588	26.0005	51.7152	16.7293	38.9589	45.5942	126.263	15.134
Drd2	13489	20.1337	41.5666	108.547	34.9099	66.43	103.46	110.255	0.0300465	31.137	0.0546387	107.911	185.877	52.9852	24.57	76.4487	0.689653	466.865	94.1795	98.4259	0.0309892	159.512	9.19151	13.0843	77.065	0.119398	5.0001	0.0602065	0.110544	137.861	7.72113	0.0563084	9.22846
Palm3	74337	28.0516	35.2402	189.487	0	17.8428	83.1482	65.3396	28.9129	6.86028	11.3398	154.453	0	0	0	0	17.2658	0.0376614	51.3229	127.278	0.0293901	96.9692	0.00826671	0	0	0.125972	1.00003	0.0632318	0.116551	189.804	48.1114	55.8225	53.2599
Siah3	380918	0.819687	57.2122	0	0	35.7032	22.1844	68.3382	0.0275364	0	0.0499092	0	0	0	37.8922	0	35.6084	0.0367168	24.397	27.6247	60.9236	0.0526325	8.1693	0	20.681	97.8175	7.72839e-06	0.0609643	0.112044	31.9667	0.107906	0.0570128	56.8131
Ftx	78878	63.256	15.3255	19.7283	0	3.96153	257.086	1.03095	2.17466	12.0613	40.5989	71.2813	72.9515	0	160.996	39.6399	21.1781	0.0387769	15.3343	1.79964	1.10574	133.278	13.2711	5.58845	95.9471	51.795	7.84881e-06	0.0620139	68.6255	46.9511	0.1099	72.7663	0
Myo16	244281	23.6805	143.248	143.125	1.86004	0.987425	0	0.00875764	16.0758	18.1496	0.0528252	14.8451	0.999011	2.87184	14.1699	14.1364	22.0102	0.0378747	12.91	51.5731	57.7925	22.6633	50.9887	39.3778	29.1384	0.125479	158.003	1.22113	0.116101	0	45.573	13.7465	102.476
Ifi27l2a	76933	72.8724	143.864	15.7804	73.6371	26.7663	48.9168	60.2431	0.0301548	156.105	188.062	60.3853	88.9406	41.4155	139.054	45.2782	159.02	193.275	97.3343	469.161	436.094	792.13	527.364	371.087	517.948	2626.48	1202.02	3517.15	2080.61	1039.91	3039.78	2473.06	2549.83
Pm20d1	212933	196.355	28.9152	0	28.3094	0	0	0.00885672	0.0294264	0	48.4458	118.816	32.9778	76.1235	510.295	50.9548	14.849	0.0395834	47.8384	58.8512	0.0308693	0.0568542	0.00866787	67.459	74.2511	246.638	247.005	0.0651998	28.235	113.88	258.111	180.049	89.5283
Trim16	94092	62.35	0	91.7721	103.894	0	311.57	20.4301	0.0298992	22.4667	72.116	0	0	46.2479	83.2836	0	93.8772	0.0391385	45.4364	127.047	0.030527	0.0561979	165.209	54.3481	0	144.326	7.84083e-06	0.0619443	0.113988	0	0.109767	51.2067	39.7542
Tpk1	29807	0	121.333	0	0	0	0	235.756	0.0296626	74.5934	1.18781	113.86	0	105.048	76.6354	49.0679	10.123	88.419	39.7108	89.2395	9.68299	0.0567456	67.3267	208.149	94.0088	7.95351	74.0014	41.4502	10.3618	467.513	15.3399	129.889	17.6622
Cryba2	12958	0	0	0	0	0	1.80819	0.00836234	58.6779	24.3061	0.050274	34.6576	77.9503	14.4539	40.7798	46.3779	0	0.0354773	2.3406	18.4157	0.0277069	0.0508124	18.3567	0	16.9274	29.8884	26.0005	0.0617822	0.113667	0	84.3493	78.4159	7.52541
Bdh2	69772	19.2775	67.0223	65.137	63.3087	0	43.4251	84.7073	0.0290896	20.7566	0.052832	0	0	0	0	0	0	49.1388	0	104.938	0.0305092	220.272	31.6293	130.344	70.5124	0.12929	105.002	227.399	39.7032	315.671	0.115117	0.0605288	75.1795
Zfp619	70227	144.066	351.155	0	151.089	0	59.0744	204.175	0.0302888	7.72807	32.7513	146.519	57.961	0	20.7863	58.5145	300.869	0.0394644	187.879	111.345	100.698	0.0566787	0.0086431	19.6452	1.85052	7.95563	8.10653e-06	418.745	0.118627	0	2.66449	0.0600863	128.569
Tpx2	72119	66.7227	130.292	188.485	0	0	0	191.913	137.955	59.7662	0.0547596	104.939	0	38.5624	15.1199	0	29.1712	0.0375205	152.094	0	0.0292816	0.0538144	0.00823722	0	42.3361	0.129496	403.008	81.6455	0.119767	139.853	120.261	44.5134	32.8794
Hist1h2ab	319172	0	0	10.8579	30.3622	0	0	4.09098	23.4124	4.28969	0.0442136	0.985396	11.9923	0	6.64166	0	0	7.59557	4.8834	1.81224	14.8659	0.038989	4.08154	6.5809	0.916051	27.0197	32.0006	31.9991	0.104548	0	0.100726	0.0534772	9.25501
Top2a	21973	74.6774	107.704	125.331	52.8677	0	0	178.624	0.0298333	74.5641	25.9793	0	0	0	62.5166	0.916987	79.2065	10.9587	19.4421	87.581	3.25203	3.46466	0.00826758	25.2974	0	329.441	232.004	13.8751	1.40516	0	0.115616	213.027	163.151
Zfp442	668923	48.2559	35.227	310.861	127.49	62.4628	0	149.046	0.0301445	49.3504	139.675	0	0	109.936	0	11.2995	0	103.528	68.3809	1.79929	1.10595	0.0550044	1.0297	0.906983	88.4504	0.128079	8.09785e-06	10.4267	1.4076	1.99739	208.368	258.307	54.8997
Dpyd	99586	29.8002	437.363	0	0	45.6063	0	36.764	0.030068	130.089	141.9	0	10.9923	0	0	81.1805	50.345	263.966	154.455	103.048	2.17822	1.19398	76.5059	0	137.278	71.372	132.002	32.2379	54.8967	0	0.113049	0.0595239	123.582
Pcdhb2	93873	30.6955	0	0	0	33.7087	0	0.00893072	178.463	43.3129	144.015	0	125.917	0	0	56.6377	77.2742	196.256	73.9475	94.8031	0.030512	0.056169	38.7679	0	69.5712	71.4371	7.28945e-06	0.057167	0.104557	0	0.100735	0.0534818	28.8922
Trim68	101700	0	0	0	0	0	28.6905	68.3286	0.0272219	0.802713	0.0493187	0	68.9564	59.7381	79.4773	124.64	64.565	0.0394776	54.3561	0	164.924	0.0566982	46.9295	171.573	46.0384	0.125921	35.0007	0.0632085	219.673	0.998452	0.112175	0.0590985	89.7257
Nr4a3	18124	84.5086	24.3974	20.7173	1.86003	30.7362	72.1264	0.00874804	5.38625	1.66598	80.955	0	33.9773	12.5263	0	1.86018	0	28.2807	34.4142	25.8328	0.0272307	1.19477	3.06988	2.78045	28.2677	0.0963019	1.00003	1.21371	0.0893737	3.99552	0.0861743	6.83408	31.8412
2310001H17Rik	76432	0	20.9871	0	36.1162	0	6.4625	0.00711229	0.023472	2.54791	4.53689	0	0	0	0	0	0	0.0296248	0	5.51625	43.486	0.0422603	13.2394	0	0	36.3496	7.85543e-06	39.0581	23.0494	54.943	31.6663	27.3748	31.2606
C2cd4c	237397	26.3349	27.1257	26.6407	41.5657	56.5238	8.27259	0.00868561	0.0288387	52.1017	51.7487	1.97482	23.9839	81.9225	0	50.967	40.9053	79.6649	62.5339	0.882094	0.0305555	267.703	23.4709	0	25.3521	2.75153	37.0007	0.0613561	0.112821	0.998445	29.113	22.8166	110.369
Nnmt	18113	0	127.643	152.968	125.643	0	0	31.6581	0.0298073	0	92.3432	0	93.9377	23.1223	0	21.7012	14.0975	74.0715	21.0751	22.064	26.789	0.0540291	90.7349	0	0	0.113515	7.32525e-06	0.057475	0.105162	41.9579	0.101314	62.2016	0
A230057D06Rik	319893	10.5336	0	24.6837	0	0	0	0.00784894	0.0259766	0	58.0434	0	25.9835	1.90871	62.5319	54.8208	3.82621	1.13621	25.1767	5.47773	57.7618	22.6457	24.4815	1.84213	1.84936	1.44337	89.0017	32.2172	129.597	37.96	0.111646	0.0588406	23.6063
Gprc5c	70355	0	0	69.0656	387.212	780.36	250.324	1.03065	0.030437	0	3.44382	0.985343	60.959	256.354	126.774	223.749	170.183	163.75	212.014	218.052	0.0311862	3.46057	30.6131	147.123	0	0.128239	225.004	1.2199	0.118621	109.885	0.1142	186.689	33.7366
H2-Aa	14960	0	0	0	0.917791	0	0	0.00784089	0.0259492	30.5637	86.9561	0	0	33.7067	497.682	0	0	0.040339	23.4454	754.394	734.983	828.335	156.079	545.416	223.692	927.51	401.008	1175.85	2279.4	772.189	400.213	974.428	1484.13
Lama4	16775	2.57413	216.283	19.7274	0	203.269	111.755	0.00908637	72.7613	46.7424	140.822	152.461	58.9604	17.3388	75.8325	0	0	0.0370252	33.3851	4.55791	0.0289001	0.0530859	83.584	21.552	0	24.8083	265.005	0.0635079	0.117101	0	0.112746	93.3468	4.14354
Usp43	216835	70.2053	0	0	279.533	117.988	64.6108	365.471	1.10209	5.13161	200.562	278.192	109.926	95.4178	117.368	160.567	0	0.0392692	0	194.28	0.0306276	0.0563907	112.191	0	0	0.112899	7.29181e-06	0.0571873	0.104597	0	0.100773	100.479	0
Trhr	22045	0	206.259	252.617	0	0	0	401.194	0.030394	83.1543	469.611	0	0	29.8521	53.9017	0	196.982	156.12	590.91	0	299.957	279.463	78.5534	0	0	279.896	8.13978e-06	0.0645644	0.119212	369.615	0.114765	0.060358	19.3536
1700030C10Rik	69513	7.85414	26.2745	0	102.278	0	0	0.00831143	0.0275564	0	49.3488	0	0	9.61715	0	21.6907	0	29.4963	7.20623	48.773	136.954	35.0992	35.7037	59.0686	36.6556	0.116717	26.0005	0.0589645	69.3714	0	2.66625	15.9694	16.0428
Mdfic	16543	1.69582	0	52.2976	53.8222	63.4587	138.676	0.00891617	0.0296307	0	84.4384	93.0661	44.9699	27.9439	92.8483	0	24.3892	0.0378458	36.5846	0	0.0295321	109.389	19.3868	1.84219	1.84942	141.687	399.007	0.0654688	145.601	219.769	458.039	208.57	108.112
Vwf	22371	529.093	0	43.4094	195.468	0	409.284	190.913	37.4803	0	35.0078	0	0	101.169	155.162	111.371	83.4105	256.506	103.873	5.47854	646.951	0.0575599	136.692	0	152.271	5.35425	8.07814e-06	0.0640223	311.555	159.834	1.39267	0.0598545	10.9017
Tead2	21677	0	0	98.6997	0	107.102	44.3479	16.3443	31.0309	0.803015	27.074	0	49.9669	0	0	0	29.3139	0.0358667	21.1659	40.5976	0.0280072	55.1271	26.5094	0	0	0.11116	7.19726e-06	0.0563751	0.103005	28.9709	20.1195	0.0527451	40.9135
Inadl	12695	55.2913	5.37572	21.7011	0	0	192.196	82.6989	0.0301183	363.654	109.285	0	58.9604	75.1588	0	68.8989	87.4409	1.13482	67.3579	56.0885	413.282	0.0568863	0.0086724	0	152.323	0.129914	79.0015	225.181	0.120149	460.519	145.577	0.0607928	64.1652
Pnlip	69060	43.9302	65.1889	76.9798	0	0	127.647	0.00880609	0.0292524	0	45.0579	0	43.9707	70.3804	0	87.8734	0	0.03834	1.5297	73.6767	0.0299126	0.0550209	68.326	0	86.566	189.173	70.0013	244.458	0.118605	0	51.9831	0.0600761	0
2810049E08Rik	72677	14.0145	0	77.9879	0	0	3.65398	0.00851109	0.0282402	29.5066	0.051232	81.2062	32.9783	8.66441	0	37.8766	47.1048	0.0345703	5.61045	4.56473	14.9871	0.0494823	11.222	0	0	0.122948	43.0008	59.6379	0.113789	75.9218	50.4899	0.0578302	0
Syt14	329324	143.335	11.7051	0	143.6	0	195.981	0.0089723	0.0298238	17.2635	32.7319	0	88.9409	34.6945	0	2.80255	0	40.3685	32.487	77.3954	27.8661	86.9005	33.6606	0	0	0.121576	7.75685e-06	1.22188	0.112535	76.9212	0.108376	96.4872	21.9474
Sphk1	20698	189.064	108.591	0	9.41093	43.6238	86.832	21.4511	83.4265	25.0683	96.8685	0	46.9685	95.4514	0	0	9.33946	10.965	33.2614	33.1027	0.0300939	0.055368	76.4866	0	177.888	30.0402	186.003	467.405	179.893	41.9554	84.915	0.0608197	13.4374
Procr	19124	31.6083	145.971	58.2269	57.6337	0	0	0.00875822	0.029088	0	0.0528289	0	69.954	27.9422	0	70.8728	22.0047	34.9242	19.4298	16.5279	0.029637	0.0544937	32.6409	62.8518	44.2038	78.0756	109.002	439.997	141.739	96.8978	240.471	108.317	117.428
Rad51ap2	209550	7.84376	0	61.1971	0	2.97008	0	0.00859622	0.028532	32.9707	117.818	10.8853	38.9743	0	30.2559	109.557	14.066	0.0390821	20.2082	77.3021	185.182	0.0561147	67.3199	88.1244	0	2.75007	7.59959e-06	0.0598454	69.5254	16.982	0.105786	20.5166	40.7117
Cd274	60533	62.3631	34.3352	0	0	122.957	0.887375	64.3188	0.0297905	18.1316	0.054155	0	310.796	85.7521	12.27	81.1621	127.608	147.372	68.9442	194.135	0.0311319	6.86031	155.046	500.615	2.79046	63.8162	91.0017	279.366	483.781	456.52	576.033	957.189	872.308
Adamts16	271127	26.3171	0	169.774	0.91745	0	21.2141	18.3858	17.1459	40.7474	0.0530552	0	96.9364	0	0	0	69.4132	0.0388749	25.0979	10.0754	35.3765	267.536	79.5517	30.9047	0	4.05203	8.07156e-06	96.4808	128.642	17.9806	36.8134	72.9234	118.45
Zfp458	238690	239.212	204.604	2.95344	2.80414	28.7498	125.66	82.6949	3.24514	49.365	1.18722	1.97499	0	18.2961	165.83	19.8052	21.2075	0.0380914	21.8724	0	0.0297213	46.3502	15.3093	0	38.5498	71.4688	8.11129e-06	98.8131	184.683	7.99104	0.114286	0.0601252	209.033
Plin4	57435	7.86127	47.2506	48.3818	0	0	0	1.03104	0.0270065	0	44.8135	0	6.99507	0	96.6682	0	55.3906	0.0375111	37.4333	25.7567	37.472	0.0538006	7.15056	0	16.9023	0.116572	7.49011e-06	0.0588973	35.4779	54.9445	0.103995	0.0550912	37.3523
C1qtnf2	69183	22.7949	0	0	40.6051	0	79.5146	38.7958	116.44	0	37.1909	58.4141	0	0	0	0	23.8925	0.0336941	23.7761	23.0886	0.0263306	0.0481993	39.7257	0	0	58.118	7.76017e-06	0.061241	0.112593	67.9303	0.108431	72.6985	0
Ccdc96	66717	74.6369	0	0	123.715	0	204.217	73.5121	246.966	138.758	19.229	0	0	0	0	66.0942	0	0.0389486	55.2323	124.311	24.6744	0.0559179	71.3962	187.612	12.1876	0.127585	33.0006	310.839	0.118024	0	0.113629	129.779	2.4573
Zcchc16	619287	45.6274	0	0.980499	100.103	7.92741	1.80949	155.163	0.0300165	280.365	101.386	3.95465	83.944	0	118.389	0	40.9753	103.547	92.0333	0	0.0300108	0.0552089	58.1334	0	0	0.126848	8.0338e-06	0.0636331	0.117351	85.9103	0.112985	201.315	120.196
Blm	12144	52.6984	0	41.4408	0.917678	0	0	19.4084	220.103	0	0.0538768	123.762	79.947	75.2209	7.54112	0	87.0856	8.78	39.8466	21.1373	21.4476	0.0543935	61.1825	0	0	33.9059	8.10493e-06	40.288	234.226	0	5.20425	127.547	113.325
Prdm5	70779	8.71505	75.0886	188.498	69.877	0	11.9637	22.4716	0.029845	53.7187	81.1052	90.0921	45.9691	186.984	8.48578	65.1187	20.3643	4.41438	44.5795	7.31579	103.928	447.605	94.8653	0	0	0.127168	8.05047e-06	207.632	47.2802	95.8999	27.9676	0.0596289	56.6169
Ugt1a6a	94284	0	0	8.87665	31.2208	38.6831	0	19.392	29.8823	0	0.0488559	0	26.9825	10.5879	18.9243	0	60.3847	44.6278	5.59294	14.705	0.0284012	41.7099	0.00799771	0	0	36.2914	44.0008	108.724	0.112803	0	0.108633	0.0573689	14.307
Morn1	76866	58.827	162.944	0	94.4404	257.82	5.49989	15.3259	1.10281	8.59305	43.9925	0	63.9572	11.5451	0	135.146	18.8194	13.1455	47.9546	56.1505	48.1998	0.0551771	56.0941	21.5306	0	11.8534	329.006	330.767	0.12003	19.9784	76.0556	83.2371	70.935
Wdhd1	218973	0	56.9501	53.2794	192.687	191.372	287.416	0.00906243	1.10256	0	0.054804	125.731	0	3.83528	195.086	0	52.0019	119.949	51.1626	79.1593	0.03035	0.0558586	17.3509	9.33668	0	0.12836	191.004	274.294	0.11873	0	110.046	0.0601345	0
Sncg	20618	7.83766	15.328	0	124.742	0	23.9822	0.00887436	0.029487	45.0683	220.311	24.7456	12.991	24.0709	20.7851	236.073	36.1299	0.0397368	32.3826	45.0384	215.286	275.914	36.7322	114.333	32.8682	0.129308	51.001	89.6753	51.1738	444.537	38.1135	55.8983	37.9551
1700007G11Rik	75784	13.1645	58.1901	0	0	0	7.35995	40.8001	0.0269665	16.4835	18.0047	0	0	0	92.8646	101.174	7.77013	0.037634	21.8932	8.23916	35.339	0.0539815	22.4443	0	0	0.124227	29.0005	43.6536	39.5533	111.885	0.110695	0.0583766	43.9745
Ryr1	20190	66.7133	152.004	381.915	29.2404	7.92745	0	65.3477	2.17371	108.353	0.054915	110.878	63.9571	7.68946	11.3258	96.3684	56.8052	66.5342	1.53004	15.6006	51.4128	0.055316	37.7433	0	83.7262	29.949	7.94001e-06	0.0628112	1.40998	0	87.0604	150.031	33.78
Sla2	77799	30.7387	0.858571	153.993	0	50.5724	0.886779	33.69	0.0288978	0	0.0524704	0.985138	54.9638	64.6069	0	35.8812	52.9428	0.0379006	9.65107	6.39693	121.905	0.0543739	29.582	0	0	103.338	7.89272e-06	1.22149	0.114889	0	39.2326	72.7991	49.917
Hspb2	69253	4.32685	13.5319	53.2995	4.69159	0	14.7512	0.0085758	74.7331	40.8194	32.6451	0	24.9833	0	67.2235	44.3791	15.6613	41.4721	52.0515	0.881571	0.0298958	5.72985	0.00840401	156.737	0	46.124	29.0005	4.66702	7.7574	18.9803	0.10151	0.0538653	0
Gm15760	100042948	0	0	132.267	0	125.948	6.42367	2.05263	0.0290435	60.7795	27.0692	0	0	31.7925	96.5819	18.8551	1.46974	0.0386029	83.8371	0	19.3175	92.6385	37.7439	60.9406	0	0.117792	7.55546e-06	76.5445	0.109075	0	0.105063	63.4928	0.770828
Spata1	70951	0	4.47084	0	86.0171	132.891	83.2412	12.2615	0.0290239	1.66595	16.9547	7.91451	4.9963	43.432	0	19.8386	8.59376	9.85105	3.15323	0	13.9347	0.0510244	16.3197	30.0461	17.8688	11.8069	7.67656e-06	49.2635	2.69434	33.9648	27.812	18.2618	27.0649
Cpxm2	55987	65.9489	6.27912	5.91324	85.0434	0	9.19441	52.063	0.029322	53.7803	74.2698	69.3056	0	29.9417	3.76178	0	6.24117	23.9013	19.6506	0	2.17656	0.0479595	21.4007	0.907572	0	145.451	201.004	159.736	0.12009	245.743	86.1718	0.0607657	109.847
Qprt	67375	27.2104	0	0	0	83.3016	0.8868	0.00871868	0.0289522	17.2845	102.247	105.953	0	30.8585	0	0	73.1363	0.0364781	25.2316	35.0231	0.0284785	0.0522817	11.2271	0	25.3988	0.123848	48.0009	0.0622574	0.114611	55.9418	50.5334	101.151	0
Nos1	18125	146.759	161.986	0	0	154.683	227.329	0.00905633	0.0301129	84.935	98.0309	7.91428	0.99902	0	98.3845	0.918103	34.5446	0.0399428	360.878	0	300.999	445.597	131.589	0	49.7887	0.126053	68.0013	0.0632691	0.116625	156.838	0.112291	0.0591547	127.04
Col12a1	12816	13.9912	6.27901	56.2486	74.6356	0	36.9328	12.2624	180.524	17.2726	6.83088	0	37.9746	19.2603	0	17.9147	4.61215	145.931	51.2605	32.1948	16.1015	14.7704	20.4075	29.9822	0	0.120208	7.6843e-06	0.0605808	94.8409	0	34.0794	0.0566564	44.0759
Celsr1	12614	55.7324	0	3.94071	0	0	14.7828	0.00806535	0.0267151	37.5063	0.0483685	3.95517	26.9826	63.5955	103.151	21.6819	13.2741	0.0394263	33.2091	33.0806	248.394	209.115	44.8893	0	5.60767	0.129369	143.003	250.361	0.119652	89.9054	101.301	168.59	32.0346
Lyz2	17105	1939.13	1111.5	679.854	840.29	1724.23	1166.37	603.405	467.539	1422.17	727.008	728.612	623.583	426.865	1419.17	856.138	507.163	552.476	2859.02	1788.22	1701.59	2327.1	1599.47	4327.52	1385.49	5032.29	6065.11	7734.44	13749.5	3829.98	9242.33	10524.7	22822.7
Cenpk	60411	0	0	77.9554	0	0	45.2333	0.00898534	266.111	19.8649	34.985	121.776	97.935	0	0	0	23.564	1.13588	23.4873	57.0721	0.0299976	143.336	42.8403	0	118.576	89.2171	78.0014	0.0625514	5.25311	0	56.8501	28.5229	21.0714
Slc6a13	14412	3.45209	93.1294	98.6705	91.5694	126.913	449.034	0.00913572	0.0303863	8.59492	361.535	106.915	49.9663	35.6382	80.4218	0	104.837	61.1558	33.2045	27.5564	0.0308207	462.153	41.8305	0	0	0.129829	418.008	0.064994	0.120071	256.731	79.8502	172.043	12.5924
Oip5	70645	80.8606	181.145	91.7764	63.2703	0	0	0.00893635	0.0297001	42.4427	45.0986	0	59.96	0	0	16.0359	69.0446	0.0369065	96.5582	45.1653	0.0288087	0.0529114	0.00810862	0	0	0.123677	82.0015	0.0621791	0.114455	0	0.110214	104.544	62.6673
Plekhd1	217682	77.3311	107.72	0	0	0	0	87.791	135.753	16.3973	96.8279	0	68.9541	92.5172	0	0	56.6717	266.112	51.104	177.659	0.0307692	36.2744	19.3919	0	94.9536	0.12955	8.17412e-06	20.7722	107.238	448.532	0.115344	202.75	59.9437
9930013L23Rik		12.2563	12.6327	98.7307	23.6126	0	0.886631	3.07376	0.0280015	0.802541	56.1199	9.89574	0	2.87208	46.433	30.2343	25.2602	20.7396	1.52872	3.63809	1.10615	19.2453	0.00806316	62.9286	0	0.114766	7.39285e-06	0.0580574	0.106306	8.99021	20.1927	53.2229	30.5642
Wnk4	69847	11.3523	0.858992	0	0	204.286	23.9819	0.00887798	0.0294995	67.6672	74.3005	0.985182	95.9367	41.4497	0	53.8511	50.562	27.3002	32.4954	0	10.749	0.0543703	29.582	0	74.3521	94.2859	7.87196e-06	0.0622161	0.114529	52.9449	102.004	0.0581763	4.14286
Ephb4	13846	174.027	258.889	0	0	0	0	0.00905801	227.732	0	27.1143	162.365	39.973	71.3198	55.8231	0	3.04044	65.4857	7.20484	74.5401	0.0304653	0.0560794	39.7872	66.5472	198.516	0.124991	7.93671e-06	171.877	0.115655	30.9672	0.111362	1.2068	94.0192
Gfap	14580	1142.5	1284.23	607.821	1301.05	1095.61	1658.6	1351.77	778.846	1178.6	2334.09	593.975	1101.26	1077.31	1261.15	1429.11	1049.09	2351.69	4961.82	3848.7	3050.68	17301.7	21538.7	14670.9	20028.8	34971.9	76247.4	59375.2	30548.6	51703.7	57825.1	50485.7	41272.2
Capg	12332	100.987	118.487	151.963	50.961	114.024	52.6071	87.8071	63.1425	187.299	32.7511	149.489	32.9776	47.1977	81.336	208.584	322.871	95.0341	545.616	621.832	730.77	1423.71	808.907	928.677	921.191	4793.15	4604.09	5213.72	5364.75	2693.17	3894.46	4443.53	3164.21
Otof	83762	179.292	0	0	135.992	64.446	0	0.00906719	182.853	36.3371	199.312	0.985276	130.913	1.90989	122.992	313.476	0	3.32054	325.899	0	42.8978	306.549	60.1928	64.6319	193.66	1.43951	8.15244e-06	0.0646758	0.119435	571.406	139.163	0.0604615	10.9018
Cdk6	12571	27.2743	0	17.7605	33.086	23.7981	32.3744	24.4978	32.0479	12.9652	0.0504541	0	0	50.0965	19.8395	0	0	32.7956	34.0157	23.8748	229.163	426.049	2.04996	35.5807	29.1092	324.545	108.002	325.186	90.7484	199.79	140.603	157.299	97.9727
Adora2a	11540	0	273.124	78.9315	323.855	150.705	558.789	62.2912	33.203	68.3903	81.2177	1077.12	350.766	231.255	679.342	275.615	32.9679	2024.82	543.24	259.374	0.0314913	352.04	153.02	148.026	185.144	301.088	8.21295e-06	1.21835	0.120502	279.707	179.753	386.133	27.8037
Aldh1a7	26358	0	0	177.633	111.442	121.961	0.88763	0.00902776	74.8837	0	0.0545784	293.066	0	0	165.691	134.128	66.2085	57.8584	25.9027	47.8238	2.17886	0.0561318	0.00856584	95.6295	0.911581	135.597	107.002	0.0626623	0.115416	0.998449	0.111134	0.058591	43.9628
Bambi-ps1	81913	0	0	0	177.682	0	0	60.2315	0.0295574	43.3237	65.3194	93.0674	61.9588	0	98.4425	0	84.4054	0.0390612	7.20484	0	88.8897	261.998	0.00855908	0	43.2277	0.125372	7.95665e-06	108.958	86.5197	0	59.4137	62.6227	0
Hist2h2ac	319176	9.66019	11.7748	0	0	19.8383	0	27.5293	4.30584	6.90413	23.4994	0	0	9.62066	7.54336	23.6019	0	8.77504	6.4021	4.55782	38.5241	88.9859	18.3642	0	34.8111	42.8712	47.0009	62.0075	129.603	0.99845	1.39442	12.6079	20.2175
H2-Q4	15015	10.658	1.77413	1.9689	6.62492	5.95051	2.75	0.00648945	9.57412	0.811567	0.0384142	5.94153	3.99725	0.946721	3.76289	5.64769	7.85174	4.40034	6.45267	17.5416	3.24481	2.32348	6.12545	33.8991	6.56653	2.7503	33.0006	35.6619	37.0648	86.9097	21.6357	51.2705	65.9869
Calb2	12308	103.563	514.658	517.056	311.571	84.2733	225.31	414.511	33.2028	348.394	631.037	51.4726	268.82	149.342	422.902	399.275	280.329	85.2083	336.082	395.52	127.552	3184.39	411.092	375.748	232.141	181.993	219.004	160.992	302.584	1385.55	165.984	386.357	315.205
Rsph6a	83434	0	0	0	10.3829	0	0	33.6502	0.0259809	21.7855	32.4463	20.7974	0	23.1473	3.75835	14.1583	7.00782	0.0354071	1.52964	0	0.0276527	84.1936	6.12873	0	15.9849	72.2241	36.0007	23.0084	10.3383	25.9727	24.0823	0.0572129	4.98889
Col1a2	12843	182.871	28.8959	30.5827	25.4648	159.644	282.849	0.00902591	0.0300082	0	63.1299	0	0	231.289	79.4526	158.586	151.238	5.50544	52.6827	20.1925	6.46605	748.678	99.9725	0	90.2154	199.92	344.006	36.8618	38.4405	191.799	0.115781	72.995	152.983
Bcl3	12051	111.381	36.2743	0	0	0	0	0.00833582	0.0276399	22.5657	0.0501035	0	19.9867	0	41.6462	18.8606	102.138	0.0380374	0	83.8508	39.6287	0.0545754	53.0297	0	0	1.43733	201.004	135.656	178.678	130.862	293.514	121.977	141.119
Proz	66901	28.9969	0	0	144.761	6.93625	0	23.4837	17.1355	2.53032	0.0517913	5.93463	42.9717	84.8115	40.6669	178.521	3.82705	41.5132	60.8923	68.077	0.0306278	0.0563911	18.3716	182.864	0	0.124847	46.0009	0.0627163	26.8837	6.99209	12.7936	153.417	46.5049
Endou	19011	4.32631	62.41	1.96687	0	0	36.9157	99.0196	65.2501	104.104	52.983	199.011	3.99698	13.4713	0	0	0	56.7684	22.6482	40.4557	11.8254	412.089	9.19155	0	31.9376	0.129153	69.0013	135.579	108.475	196.794	106.335	63.8649	48.9537
Prc1	233406	50.9576	5.37471	0	0	0	11.9658	4.09506	0.0294504	19.0075	164.145	116.835	89.9407	0	107.011	44.3722	0	0.0385385	48.7597	52.4579	0.0300653	128.706	16.3302	20.5913	10.3082	0.123323	148.003	57.3627	0.114131	0	0.109904	14.8755	18.5376
Myh11	17880	0	21.664	11.8338	31.1408	0	148.861	0.0089057	80.1874	49.4024	25.9704	147.528	0	38.5467	0	0	1.46929	82.8524	9.64564	8.23636	116.626	70.054	64.249	0	6.54748	0.120762	136.002	0.0608364	0.111791	44.9536	0.107663	0.056894	0
Acad10	71985	0	0	0	116.276	3.9615	5.49982	74.5065	0.0291456	0	7.95632	126.745	41.9721	57.8528	0	80.3384	0	0.0378875	26.7794	46.9599	13.9593	0.0543546	0.008314	0	93.1966	199.693	137.003	0.0646132	189.899	0	129.046	0.0604033	37.1125
Pnma3	245468	43.8906	105.007	112.503	56.6532	0	67.4346	0.00894231	0.0297206	113.689	27.1006	48.5076	0	2.87184	165.844	0	0	0.0379934	27.5894	14.685	68.4874	0.0545105	54.0484	0	0	0.123769	17.0003	0.0622213	0.114539	179.816	19.0892	34.1931	2.45509
4933412O06Rik	71071	22.8086	18.9636	0	42.5104	0	39.7345	3.07392	0.0288678	72.1295	46.1419	22.7672	52.9651	10.5809	39.7364	0	22.7672	2.23007	36.5226	0	0.0300933	183.955	15.3105	107.878	17.833	1.44343	31.0006	0.058292	34.1731	0	31.4186	0.0545282	19.4645
Rad54l2	81000	32.4438	235.435	6.89992	103.893	2.97017	0	1.03088	2.17431	166.626	74.3675	0	66.9553	0	31.1975	4.69021	66.9391	3.32211	99.1269	209.898	66.4404	279.144	21.4318	0	7.48702	1.44409	104.002	0.0622646	2.69462	0	9.00024	78.4612	60.1131
Adamtsl1	77739	7.83756	9.8958	294.083	0	0	65.551	201.102	7.52633	5.99532	68.7753	277.216	0	26.964	0	60.4054	80.3731	2.22894	52.7351	22.0357	193.81	124.404	55.0876	0	150.465	0.121232	7.73862e-06	0.0610533	0.112221	0	62.9266	88.5397	38.9472
Tnfsf9	21950	97.8095	0	156.961	0	6.93615	0	39.8097	0.0287619	2.5303	0.0522144	0	0	25.0424	51.1034	0	24.3472	0.0386027	37.3356	60.7498	0.0301148	57.6729	32.6457	153.877	0	64.6524	54.001	0.0619578	0.114015	0	11.5218	48.9382	56.7389
Plaur	18793	52.6694	0	29.5961	33.0228	192.37	183.925	33.7006	0.0299389	38.0842	36.1143	83.1597	31.9784	156.095	51.0605	73.5986	178.756	189.984	273.651	233.643	195.032	324.806	245.836	486.409	266.014	2323.63	834.016	735.685	2010.24	869.087	820.507	1426.85	1164.6
Uaca	72565	20.1407	47.9261	9.86012	0	0	23.9777	68.399	68.4462	0	0.0539805	42.5669	282.815	185.038	94.603	7.52178	114.214	169.179	66.5128	212.56	1.10476	309.89	6.13089	0	92.105	0.11772	7.55162e-06	1.22187	0.109009	32.9661	0.105	30.6955	73.9943
Iqcg	69707	114.342	0	0	172.944	0	0	58.1915	57.7565	0	0.0538139	113.861	5.99563	0.946082	0	0	45.198	42.4644	3.96329	0	1.10613	0.0523437	3.0705	69.524	37.6569	0.127846	18.0003	0.0640891	154.093	92.9028	0.113856	121.837	118.432
Arhgef39	230098	66.818	77.865	0	16.0246	33.7098	14.7388	10.2208	0.0294035	78.9886	24.8378	0	122.919	33.747	4.70294	22.6579	72.2234	67.479	17.0188	0	0.0288384	0.0529681	3.0706	0	9.37419	0.122437	21.0004	0.0616087	45.8105	147.849	0.109129	1.20729	0
Pcdha2	353234	41.214	64.1757	126.303	99.1292	123.939	0.888117	406.289	0.0303392	52.805	45.1445	214.832	90.9391	126.261	0	0.917693	10.9105	0.0394738	117.845	63.4602	3.25102	372.894	33.671	0.907609	79.9008	0.124607	120.002	0.0626061	1.4102	0	1.39479	159.069	0.771616
Lpl	16956	105.326	310.23	236.815	89.6673	1.97905	236.409	355.291	64.2264	370.116	391.023	159.381	378.747	94.4148	684.031	116.074	271.643	425.825	1051.51	1046.82	827.228	1667.15	1132.27	1694.29	1128.9	6803.96	4926.09	7866.57	8435.81	4270.51	6805.13	8659.1	5432.61
Shmt1	20425	64.2823	85.2355	15.7833	0	0	2.73047	5.11591	71.5561	46.8952	0.0520604	0	0	18.2898	0	109.537	76.4425	21.881	86.1275	0	0.0306651	231.652	66.304	12.1476	84.6141	145.67	7.85776e-06	0.0620921	42.0594	0	58.0509	0.0580611	0
Serping1	12258	35.0857	6.2789	0.980462	101.065	0	0	0.00897613	0.0298369	0	411.592	88.1119	0	110.851	0	101.045	40.9051	52.4126	34.0365	64.3987	0.0305569	0.0562551	22.451	207.276	0	93.666	467.009	154.064	134.122	374.607	129.237	259.823	44.7069
Cd72	12517	0	0	0	0	64.4618	12.8996	17.3619	45.9438	0	0.0517531	91.1059	38.9743	9.61644	0	26.4004	58.9982	0.0397954	49.4479	123.275	97.5143	532.48	105.067	0	148.538	563.756	290.005	736.734	487.633	414.564	597.577	353.342	783.512
Ptpn14	19250	16.6561	0	0	0	69.423	12.9014	0.00854978	0.0283728	53.9082	60.6535	0	39.9737	32.7758	0.920159	34.0045	0	0.0373116	53.8291	44.2208	65.2344	17.0101	11.2289	0	0	0.105719	6.89819e-06	0.0538195	0.0980185	0	0.0944673	0.0503668	66.8948
A130049A11Rik		2.57216	0.858438	0	18.8885	2.9702	0	0.00830282	0.027527	3.39862	77.2822	71.312	6.99504	47.3153	0	1.86013	6.21966	13.1011	30.2824	33.2363	0.0272981	3.45812	5.10891	0	0	0.120199	3.00007	38.9902	31.8271	28.9698	37.8355	0.0566523	32.1653
Slc4a11	269356	114.355	10.8017	0	0	248.911	3.65354	0.00889632	0.0295625	0	0.0537243	46.5284	78.9477	44.3206	6.59354	85.9319	0	0.0390827	49.5138	0	0.0304842	211.229	79.5561	5.58852	110.039	0.12718	8.05107e-06	50.5959	171.757	0	93.5424	43.3414	77.7978
C2cd4a	244911	7.84515	20.7914	25.6561	94.6017	0	75.9084	0.00855209	5.38486	0	0.0514965	23.7593	0	0	0	0	0	20.6605	17.9876	13.8209	52.2073	0.048212	7.14523	0	0	55.6274	42.0008	35.6138	0.11371	34.9634	59.2694	0.0577933	0
Ccl6	20305	326.635	696.39	1014.37	1252.96	691.08	617.809	111.298	359.482	526.886	684.132	274.216	414.723	378.684	893.107	899.554	1284.63	792.664	2574.67	6424.42	5355.47	8364.4	4980.98	5557.84	3707.2	29049.8	15740.3	28019.2	26890.2	10057.4	16498.2	15767.2	11276
Dnah9	237806	75.5558	58.7844	84.8646	16.0213	0	93.3156	0.00897814	15.0144	159.704	0.0542557	0	142.906	0	0	21.6821	24.3133	0.0393969	215.611	199.778	208.789	26.0968	59.1666	0	0	0.12509	7.94189e-06	0.0628276	213.13	31.9662	0.111449	5.7734	52.4364
Cdk1	12534	102.964	0	112.515	64.2393	0	0	10.2207	0.029319	58.1291	54.0518	18.8052	0	0	80.4494	0	6.97328	2.22959	113.094	40.4584	57.8551	190.891	74.4564	0	0	388.392	570.011	485.018	274.504	213.775	210.272	541.284	171.495
Doc2g	60425	21.1004	0	0	0	1.97871	0	26.535	42.6898	28.6817	0.0499841	0	65.9579	0	0	72.9077	25.3319	4.41092	31.0359	22.1078	3.25018	0.0511963	5.10964	0.90686	1.84973	100.985	107.002	62.0291	44.6955	25.9723	0.11227	0.0591447	11.7497
Smpd5	100503915	14.8693	96.8952	0	2.80352	0.987451	11.9656	39.8196	90.8536	54.6314	1.18808	60.3919	93.9381	9.61642	0.921112	0	100.821	6.59907	31.5687	142.61	464.748	184.388	41.8322	90.8898	46.9715	176.526	9.00018	0.0649336	387.358	69.9262	137.969	75.2639	34.5691
Rad9b	231724	25.4357	35.2682	0	113.427	52.5534	0	0.00879916	0.0292286	25.0965	0.0530942	144.568	0	33.7276	101.356	26.4209	29.1228	0.0381575	0	37.7254	78.1193	0.0547522	38.7593	0	12.1911	9.2445	122.002	103.106	3.97471	0.998447	0.109899	0.0579883	0
Ccl24	56221	14.8796	30.7494	0	54.8049	59.4983	0	14.3024	0.0289341	19.8931	76.4439	26.7279	35.9761	62.6959	36.926	33.0577	0	0.0373381	17.0046	8.24056	103.677	0.0535461	0.00819903	0	0	0.109124	7.08588e-06	0.055421	0.10114	0	0.0974596	81.1342	0
Tmem194	210035	17.5065	27.1	101.651	0	0	172.939	18.3872	0.0295218	17.2695	1.18801	76.2345	54.9634	0.946365	44.4619	41.5251	59.1128	82.9134	135.945	17.438	0.0303912	26.0849	52.0228	0	85.579	133.804	50.0009	357.21	0.12022	62.9334	64.6856	341.675	0
Gjb2	14619	68.5177	120.389	0	113.353	0	33.2177	134.74	9.66643	0	104.717	54.4475	0	119.519	84.2187	27.3486	31.4174	45.8783	81.2368	0	0.0306839	174.076	107.095	8.39924	42.2795	105.304	395.007	3.52143	0.12047	483.495	84.9307	0.0609418	81.0715
Gm13031	100126227	32.5893	0	46.3978	0	0	1.80822	0.00834625	21.3841	31.2942	26.9902	0	32.9785	0	0	0	0	36.7711	0.726283	29.6622	3.24113	0.045136	9.17705	0.908622	0	2.751	32.0006	48.1248	70.9083	0	0.107143	0.0566388	18.5638
Gbp5	229898	56.1722	19.8453	137.166	0	313.344	0.887743	56.1592	0.0300997	63.2388	130.659	63.356	26.9816	64.5914	77.6455	32.0886	0	116.595	13.7146	22.9721	0.0299326	0.0550592	62.2097	0	3.72796	238.525	8.14624e-06	0.0646212	2.68888	0	294.378	53.6158	107.352
Gm16845	100503652	22.8474	38.9766	0.980327	27.3992	0.987403	57.4031	6.13603	1.1036	0.802541	18.0449	0.985121	41.9727	0	1.86733	27.4892	3.06045	30.3513	16.3856	0.882824	3.2439	0.0466653	10.198	0	0	1.41505	8.00014	7.98752	2.63735	0.998516	0.0806069	2.32617	12.8643
Spidr	224008	164.346	0	0	176.625	161.624	0	86.7821	155.059	55.4254	0.0547965	4.94457	98.934	88.6371	140.012	0.918349	118.87	25.1614	120.107	319.247	178.951	911.719	183.613	0	46.9652	185.78	8.23452e-06	508.952	0.120883	0	372.003	0.0611333	440.512
Thsd1	56229	91.4563	86.0028	0	0	0	0	2.0525	115.426	129.391	0.0537019	0	73.951	141.645	0	202.01	65.272	239.068	48.6159	125.999	298.912	342.843	263.169	0	303.646	0	0	0	0	0	0	0	0
D130040H23Rik	211135	0	0	163.82	56.6438	0.987498	100.704	0.00899781	27.8463	58.0528	190.199	0	95.9362	23.1119	88.9831	0	0	89.4414	83.7766	7.31534	24.6733	10.2576	6.13126	0	184.428	0.118502	7.59343e-06	20.6901	0.109725	0	11.4878	0.055923	115.743
Atr	245000	12.2278	0.859521	30.583	10.3551	143.779	23.9732	33.7007	43.8824	338.635	29.3605	0	50.9658	107.978	3.75599	0	106.638	81.8083	55.2503	8.23537	38.5851	27.2097	3.07063	64.6838	0	206.052	73.0014	21.9183	0.118874	3.99526	62.0966	2.3481	231.033
Ascl2	17173	38.7109	68.9202	0	0	0	41.6107	0.0085716	0.0284476	19.912	27.0367	65.3556	0	0	0	0	39.5713	54.4368	14.568	0	0.0287891	47.3714	25.4977	0	45.1878	76.4562	7.98287e-06	142.2	0.11646	0	104.747	0.059078	20.214
Gm14005	100043424	20.2978	0	0	31.2613	0	0	0.00781304	0.0258542	46.386	16.8427	0	0	21.2047	0	7.52728	20.5024	48.973	14.5828	17.4741	28.8927	0.0521841	19.3803	0	19.7431	182.827	112.002	83.9165	72.8035	41.9555	39.3678	101.413	18.5083
Fignl1	60530	9.59309	35.2356	0	0	167.579	0	61.2594	131.509	102.343	106.986	0	80.9461	22.1452	0	0	83.5558	0.0393145	25.0811	291.004	64.2923	110.829	108.113	0	0	0.126727	8.02747e-06	0.0635775	241.442	0	0.112879	158.127	0
C1qtnf1	56745	0	448.848	0	63.2351	0	108.036	71.4763	222.469	188.986	160.017	141.566	7.9943	53.0103	0	0	97.9974	0.0385785	74.0486	38.6315	173.318	0.0553724	0.00845837	0	0	0.128208	8.10456e-06	16.1731	161.778	0	237.394	0.0600703	137.889
Svil	225115	188.359	0	170.745	1.86037	15.8599	1.80872	0.00889505	0.0295581	3.39631	22.5938	8.90428	87.9419	119.497	325.606	124.616	70.051	49.1667	42.9487	184.967	5.395	2.32812	31.6324	0.907847	113.744	0.12972	8.18291e-06	463.889	55.01	4.99422	127.865	152.682	93.7784
Ehd2	259300	114.326	0	12.8205	59.4912	134.86	117.389	0.00892819	0.0296721	27.6819	0.0539312	84.1538	0	117.581	0	0	22.7323	108.048	16.9486	113.181	110.337	355.987	0.00865414	0	0	0.12711	62.0012	172.101	49.8208	142.852	0.113214	0.0596043	3.30018
Apobec2	11811	0	50.8002	0	0	0	0	43.8763	82.1353	36.509	0.0506776	0	0	21.1944	0	0	22.0303	0.0374981	23.534	46.9803	40.677	0.0537815	0.00823254	68.5181	52.7024	56.127	31.0006	0.0565596	0.103367	0	0.0995941	0.0529168	5.85419
Acta2	11475	362.688	15.3251	81.8914	874.375	197.306	1054.78	0.00922824	775.529	163.731	109.395	361.337	43.9702	141.653	0	238.86	0	297.938	11.2654	23.872	355.627	297.525	67.333	0	91.1579	85.7584	86.0016	78.1842	0.119299	405.578	1.39123	0.0603984	32.0376
Cd1d1	12479	36.8485	0	0	0	199.317	0	152.086	114.392	0.803821	0.0541209	53.4578	46.9685	28.8981	0	11.298	2.25426	155.86	52.8132	79.1739	0.0302202	0.05561	48.9611	98.4751	0	158.747	7.91773e-06	0.0626162	0.115324	80.9162	0.111046	0.0585481	43.9652
Hrh2	15466	0	122.28	0	115.286	0	14.738	59.2094	43.8618	92.0166	24.841	0	0.999014	207.193	534.719	151.033	174.906	200.85	55.9333	94.7213	0.0312034	27.2383	2.04969	0	166.38	51.9773	147.003	52.8803	0.117297	52.9443	45.6219	0.0594678	53.2381
Mei4	75033	0	0	116.462	0	0	0	0.00884232	0.0293769	142.503	0.053374	82.1779	96.9362	56.851	117.369	27.3496	0	101.474	46.2395	80.0513	123.152	0.0563751	19.3915	0	102.495	0.0813663	5.49978e-06	0.0421345	0.0756283	0.998559	0.0729726	8.9872	16.4588
Gtse1	29870	0	0	0	0	0	0	0.00200605	6.22682	0	0.0114563	0	0	0	123.989	0	48.7862	77.501	10.4519	81.8853	104.969	0.0565205	61.2057	137.82	83.6707	77.9525	202.004	0.0643853	0.118853	112.882	0.114423	140.078	63.3546
Hmmr	15366	125.696	27.0875	242.777	0	0.987502	97.9266	0.00900612	0.0299401	137.947	15.8473	0	66.9553	0	18.8999	0	155.086	15.3274	74.8706	0	71.734	0.0553284	1.02968	26.2201	66.7782	203.151	106.002	1.22045	129.863	0	0.113303	0.0596475	0
Prss16	54373	17.5036	54.2701	0	0	75.3585	0.887256	160.243	0.0296672	151.954	0.053922	63.3603	24.983	61.6995	0	28.309	0	42.5602	22.6788	55.2373	0.0298812	0.0549609	30.6043	99.4543	40.4267	0.127464	8.06589e-06	237.468	0.117913	0	0.113523	144.55	81.175
Kcnq4	60613	0	66.9655	0	0	174.531	97.0516	82.6828	0.029574	41.5846	0.053746	0	44.9699	92.5397	149.605	0	3.04006	50.2202	21.8393	109.565	0.0303824	0.0559206	0.00853597	115.348	0	0.128539	8.12174e-06	284.646	0.118894	69.9264	181.979	0.0602106	67.5858
Tfcp2l1	81879	158.999	115.763	16.7671	0	0	64.6157	336.877	531.394	4.26516	14.7224	0	1.99834	1.9091	0	1.85998	29.0678	53.4927	7.20488	193.423	0.0304201	17.044	87.7115	70.3032	97.8114	349.434	803.015	300.022	381.639	355.626	226.715	18.308	234.904
Hic2	58180	6.08273	0	0	143.54	443.239	0	0.00908913	88.7988	122.23	100.305	27.7138	108.927	6.72595	4.70264	82.1167	85.0508	40.4369	169.853	148.144	223.845	0.0570396	121.383	150.907	0.912038	0.116532	27.0005	0.0588787	7.77345	0	30.2126	9.16922	53.5658
AW011738	100382	87.9133	37.0586	12.8205	0	141.802	0	0.00892205	72.7154	0	50.7168	138.615	0	25.0366	11.3238	61.352	2.25659	19.6992	47.0437	45.0505	0.030701	347.971	83.6409	0	92.1376	22.2382	127.002	0.0642696	222.794	0.998459	0.114201	150.296	34.5828
Epha6	13840	193.27	177.302	337.488	0	89.2333	7.34741	96.9969	0.0303718	276.63	13.5949	0	156.895	96.3583	66.2101	161.442	9.33703	146.264	268.245	0	1.10482	20.4467	182.578	213.717	24.4061	0.129698	8.18178e-06	4.67362	1.40543	681.29	2.6614	0.0607014	198.709
Ranbp17	66011	18.3931	0	0	0	4.95297	0	0.00880173	0.0292375	90.3345	3.44797	0	281.817	0	63.3685	58.5011	58.9876	69.9053	210.441	185.857	0.0311086	195.732	0.00873265	348.725	128.778	117.907	25.0005	0.0637762	127.317	10.9879	64.551	0.0596259	89.6623
Tmem221	434325	110.751	48.8194	0	125.634	153.697	70.1949	38.8038	0.029879	0	0.0543222	80.1902	41.9718	70.3422	0	3.74685	67.7218	0.0394896	34.8324	109.5	58.9482	0.0567158	45.9097	173.447	256.772	371.378	6.00012	0.065542	80.5594	106.887	590.894	473.98	281.447
Dnaic2	432611	10.4824	0	3.93992	0	0	67.5347	24.5051	16.07	100.06	11.3267	45.5453	11.9917	44.3275	1.86519	19.7989	39.3676	205.942	1.53039	12.8372	0.0301974	0.0555662	41.8234	31.8462	70.5348	62.2181	7.94893e-06	0.0628892	0.115868	70.9262	51.8559	125.071	0
Gm10785	100038392	10.477	5.37502	0	0	86.2746	24.9163	2.05261	20.3497	30.3184	125.855	44.5514	20.9858	8.66572	8.50431	25.5525	8.62385	0.034232	9.72116	35.1201	0.0267459	0.0489867	15.2951	0	10.335	15.6311	13.0002	8.10897	40.533	0	2.6667	37.4743	18.5913
Ccdc19		25.4131	216.447	92.7609	85.0002	0	37.8401	10.2212	47.0833	7.72664	2.31782	1.97495	102.932	0	0	30.204	53.71	37.1051	3.14832	36.8067	63.1482	12.511	11.2303	10.2768	85.645	0.113379	7.31785e-06	3.52073	1.40913	3.9953	18.9202	14.8134	60.5268
Fibin	67606	33.3336	37.9618	0	0	0	0	75.543	0.0297027	96.3116	193.469	0	129.914	49.1352	88.0023	112.364	4.61386	45.8811	104.021	40.4456	0.0307363	285.899	34.6906	0	0	0.124655	93.0017	0.0626281	153.549	0	0.111069	0.0585592	38.0268
Hhat	226861	49.3054	0	90.8192	0	0	24.01	51.0254	0.0284481	16.4303	30.4013	0	0	113.716	0	5.63414	4.61562	0.0396805	34.8231	286.269	380.132	0.0569976	41.8316	130.28	3.7292	96.1916	166.003	205.655	0.120071	34.9627	129.14	167.489	140.308
Zwilch	68014	1.69633	93.2076	0	0.917819	0	104.414	201.076	0.0298389	64.1407	64.2338	113.856	0	37.5876	47.3317	0	21.2085	94.7863	33.2988	0	0.0297039	86.9108	23.466	0	0	0.11793	70.0013	32.0961	29.2361	10.9881	0.105184	0.0556768	0
Cfb	14962	69.3988	111.33	0	213.549	68.4152	0	1.03091	56.7017	32.0152	0.054217	0	80.9462	0	45.4434	0	159.43	34.9189	17.8031	10.0801	0.0295349	0.0542985	12.2497	0	33.8478	98.2795	2.00005	0.0627491	48.4565	17.9807	0.111299	110.293	19.3735
Rps6ka3	110651	15.74	90.4091	3.94031	180.349	53.5371	92.3252	141.916	38.5504	50.1975	62.0473	548.475	264.824	62.6515	66.2568	19.7989	101.919	9.87451	12.8952	30.3351	51.4206	0.0555636	0.00848545	80.6443	32.886	23.5322	172.003	144.668	138.862	0	0.113966	3.49053	38.8177
Mybpc1	109272	157.377	133.048	2.95343	0	69.4058	0	0.00900612	0.0299401	215.263	128.362	7.91425	0.999018	0	142.921	0	142.008	102.585	133.332	51.4932	0.0307466	0.0566188	41.8297	0	158.932	0.114375	7.37177e-06	109.325	0.105949	0.998446	0.102068	0.054141	0
Ccdc105	70976	22.8273	18.0677	0	0	38.6737	9.19982	41.8449	0.0284335	26.8797	24.7925	0	77.9495	53.0947	0	0	15.7624	0.0356068	8.05272	0	39.5309	32.6755	8.16754	0	5.61309	0.0886008	5.92572e-06	0.0456484	0.0822917	18.9826	0.0793749	0.0427544	14.6179
Tnfrsf22	79202	45.764	0	56.2604	0	67.4372	0	0.00859794	74.7411	0	0.0517925	0	28.9807	0	72.9172	19.8042	30.7049	38.1991	23.4993	29.4273	0.0297947	0.0547953	19.3882	92.8908	34.7808	0.124911	7.9325e-06	170.724	0.115582	91.9049	0.111292	0.0586682	32.0865
Plekhg2	101497	99.5129	0	0	0	112.063	49.9098	27.569	58.7812	0	0.0526839	0	0	13.4807	0	33.0715	0.68609	8.77307	45.7049	13.7767	25.6998	0.052747	0.00808517	0	79.1438	0.125217	135.002	33.3619	26.8912	64.9323	0.11156	0.0587986	48.1921
Heph	15203	6.96036	437.208	229.928	222.898	0	0	0.00909435	22.504	13.7921	57.5262	0.985296	78.9471	230.347	151.398	54.7256	282.352	38.2575	44.5684	7.3163	341.652	0.0572273	64.2715	0	0	114.217	8.12947e-06	0.0644736	0.11903	248.741	0.114592	267.495	0
Rassf8	71323	0	37.0808	0	68.0275	81.3141	0	0.0088018	0.0292377	66.8403	0.0531113	40.5896	104.931	0	0	0	51.2729	0.0384568	83.0538	35.871	187.192	7.99318	17.3497	0	28.1855	0.122605	61.0011	1.22177	0.113476	45.9523	0.109276	92.0107	19.3914
Six3	20473	0	71.4271	165.782	35.8512	153.689	145.955	118.428	0.0302082	55.418	31.6223	173.253	60.9591	40.4561	12.2698	0	36.1344	295.625	91.7567	100.275	0.0309221	308.633	17.3522	0	67.6642	0.129653	8.17946e-06	95.4295	126.353	580.395	35.5893	19.4517	16.817
Serpinb1b	282663	1.69515	0	0	79.3745	102.141	78.5836	0.00880855	0.0292609	118.178	24.8319	0	0	48.1667	39.7125	0	152.957	53.5285	53.5224	35.8365	352.3	0.0569999	45.9113	93.7088	126.917	0.126662	8.02409e-06	189.238	108.213	96.8991	0.112823	0.0594137	0
Ngf	18049	47.3828	0	103.612	26.4087	0	97.911	75.5524	120.847	20.7284	149.773	105.93	77.9479	0	21.7331	53.7935	36.1492	0.0394094	83.6664	45.0489	50.3796	394.298	77.5231	0	1.85045	0.122028	7.78076e-06	63.035	0.112948	0	0.108772	107.844	35.5309
Sdk2	237979	117.838	134.011	23.6758	27.3588	99.1583	0	21.4502	1.10305	39.8367	0.0539978	32.6657	70.9528	0	0.920388	15.0771	28.3082	0.038493	29.1907	0	158.335	13.6462	12.2508	0	160.95	0.11887	54.001	53.7911	2.69373	0	0.106007	0.0560814	42.4087
Aurka	20878	60.6064	0	228.97	0	29.7419	0	139.839	0.0297627	62.4139	76.593	0	0	26.9666	115.49	0	63.8387	0.0390803	44.6275	37.6933	131.689	1.19475	56.1031	113.458	0	341.899	84.0016	0.0644566	40.9632	0	123.958	0.0602579	33.7323
Acot4	171282	87.9219	119.532	103.623	0	0	51.7206	50.0271	0.0296075	34.6326	74.3187	0	0	0	0	149.256	46.451	0.0390364	98.4143	135.356	0.0304485	0.0560473	81.5945	0	62.0474	0.120687	7.70972e-06	180.525	0.111722	0	0.107598	0.0568619	0
Maff	17133	3.4509	15.3672	0	0	25.7833	2.73139	20.4157	18.1823	9.48727	15.7866	37.6308	33.978	2.87218	0	0	19.7047	7.6817	25.2341	16.5504	34.2302	2.33057	33.6464	0	57.4697	159.584	56.0011	0.0646599	49.8931	73.9221	110.118	197.014	69.2619
Aebp1	11568	22.8292	0	10.8486	63.3568	0	104.646	5.11572	0.0283915	11.2119	20.303	6.92479	9.99303	0	10.3788	111.483	4.61183	0.0386891	73.2114	58.901	0.0301813	53.1677	84.6453	0	67.712	0.130095	198.004	29.9673	209.213	255.732	103.886	18.312	244.357
Pot1b	72836	80.987	94.2545	97.7156	0	0	44.3547	0.00873882	7.52515	1.66594	18.0787	0	4.9963	11.5659	27.5184	0	0	0.0338823	8.90638	49.9767	0.026476	0.0484747	8.16426	8.42313	0	0.123426	24.0005	6.9754	40.7906	57.9399	54.2805	0.0580348	58.4298
Oas1a	246730	43.9581	0	54.2802	60.4798	22.8027	76.7675	28.5888	19.2785	0	30.4336	0	0	60.6949	75.6755	9.40907	21.9385	51.3516	8.8297	39.515	123.216	325.68	146.882	91.8253	214.374	436.471	183.003	479.303	185.215	343.639	283.691	642.716	874.874
Casq2	12373	83.378	0	320.702	480.7	165.581	110.797	0.00916604	119.835	59.7311	95.847	293.038	43.9703	135.905	59.5972	0	0	17.5173	95.873	0	0.030755	0.0566351	98.939	0	373.464	99.8128	8.04668e-06	1.2205	2.69217	276.714	0.113201	0.0595979	48.1477
Plb1	665270	0	0	0	0	82.3344	0	0.0082284	0.0272724	27.83	11.2996	0	47.9694	87.7022	63.3888	85.9172	74.0721	0.0393168	25.8943	3.63781	176.668	141.321	47.9478	0	0	0.124336	6.00012	0.0624817	123.128	81.9152	51.8137	0.0584231	10.0613
Klf8	245671	96.774	105.975	0	0	0	0	101.044	0.0294053	121.612	1.18816	0	19.9864	139.749	236.635	146.353	0	0.0396149	50.2756	161.051	0.0308935	0.0569007	0.00867443	196.874	0	0.128158	8.10197e-06	0.0642318	0.118547	235.755	199.56	0.0600491	109.941
Rtel1	269400	68.4936	137.56	155.92	0	53.5394	164.487	0.00902727	189.231	8.5931	0.0545752	0	0	0	0	0	65.3575	61.1521	129.249	128.844	247.332	41.927	124.434	0.907597	0	253.982	13.0003	0.0626511	0.115394	0	0.111113	0.0585806	20.2223
Col8a1	12837	120.329	96.7632	0	9.41123	0	44.292	266.439	0.0302812	71.8931	252.273	138.598	139.907	172.523	73.7884	128.401	169.55	135.331	73.0439	149.072	6.46726	0.0569727	4.09058	69.3307	0	0.128555	548.01	0.0644131	1.40704	3.99526	0.114476	0.0602175	52.3496
Card10	105844	121.23	313.186	0	48.1303	161.622	0	0.00907921	112.314	70.1695	0.0549132	160.383	0	179.308	0	0	0	0.0392734	38.0994	35.8461	0.0306308	2.32958	83.639	212.886	129.782	253.881	8.11611e-06	1.21979	2.69008	284.704	5.20385	0.0601646	38.8114
Klc3	232943	14.8644	84.1497	120.396	34.9149	125.931	128.461	39.8239	22.4992	0	28.2303	37.6156	0	0	0	0	9.34135	30.5822	13.7144	17.4443	0.0299422	209.795	48.9566	66.5851	0	0.12653	48.0009	227.022	0.117061	0	0.112707	66.0677	43.0766
Nr1h3	22259	76.573	0	0	0	0	4.5765	59.1996	0.0290436	0	49.5281	113.874	50.9663	77.083	154.25	40.5639	51.9053	57.8946	90.928	32.1547	40.7512	0.0570684	89.7673	78.7037	344.2	0.128652	269.005	0.0644574	0.118998	33.9638	263.994	0.0602587	56.5792
Clcf1	56708	14.0188	48.9705	0	0	0	30.5095	34.6995	46.982	0	20.2896	0	27.9815	15.4022	117.46	26.4189	0	0.0382792	21.0492	21.1309	135.852	40.7267	0.00839586	0	0	81.2489	7.77756e-06	0.0613924	48.3162	32.9655	0.108719	0.0574108	43.1799
Tmem181b-ps	547127	119.631	25.2863	160.873	0.917647	0	4.57646	12.2628	65.2331	32.8963	88.9265	0	5.99563	26.0162	33.1247	33.0491	31.538	38.1769	61.1359	4.55689	0.0294143	0.054068	55.0631	0	13.135	167.545	14.0003	0.0621608	2.69469	0	25.3818	28.5128	11.7565
Angpt1	11600	197.585	125.677	273.329	53.7868	0	897.923	228.697	130.54	13.7944	326.782	0	40.9723	105.046	41.6079	123.688	10.9105	55.7038	235.062	0	34.3214	17.05	193.782	52.4576	0	66.381	418.008	0.0651327	0.120349	193.797	24.2033	198.254	178.357
B3gntl1	210004	65.8539	0	227.967	58.5283	43.6234	31.364	1.03084	111.222	54.5683	21.4805	5.93442	164.891	72.2721	468.693	57.5711	0	27.3378	32.3957	45.0481	23.6097	4.59665	42.8496	0	3.72874	102.621	216.004	3.52326	192.493	112.882	0.115082	20.5907	104.8
Slc24a5	317750	33.4445	0	0	2.80355	43.6358	16.6103	31.6395	0.0280504	0	39.3341	20.7894	33.9777	63.6397	31.2232	8.467	41.0309	13.1411	23.5098	1.79911	0.0296266	22.6664	38.7574	64.7311	20.6629	0.122626	168.003	0.0616955	0.113494	10.988	0.109294	27.3651	13.4552
Gm5431	432555	59.8642	0	0	63.3341	0	0	85.7141	0.0287149	0	68.5539	0	19.9865	60.7198	0	6.57723	2.25444	0.038805	56.0661	109.584	0.0302704	0.0557061	14.2911	164.172	81.8249	160.966	106.002	0.0648977	0.119879	93.9012	77.311	113.971	309.6
Tube1	71924	96.8097	0	0	0	30.7354	110.984	44.9188	0.0292511	0	0.0531367	0	118.922	43.3479	90.8291	42.4541	143.498	248.734	18.572	66.2129	0.030913	65.6786	45.911	0	191.828	280.692	8.0645e-06	0.0639026	33.2953	0	0.1135	147.958	0
Tigd3	332359	68.4811	0	0	180.407	0	0	174.561	315.362	43.2794	0.0547639	0	100.933	55.8761	103.127	60.3929	98.4523	0.0397798	90.1049	37.6751	76.0955	0.0571441	113.226	118.08	374.284	0.121923	7.77523e-06	0.0613721	168.19	0	0.10868	0.057392	36.3826
Pcdha3	192163	48.2581	225.381	0	0	263.762	0	219.471	0.0301136	0	127.288	0	0	118.551	327.586	50.9595	53.5173	0.0394193	82.0363	0	0.0307431	0.0566122	74.4639	0	62.9712	155.504	124.002	165.307	0.11836	0	1.39242	0.0599623	72.6853
Nlrp6	101613	51.8311	0	137.186	0	0	0	65.333	2.17486	108.53	0.05364	120.794	0	26.0027	61.5053	13.1855	83.615	77.4742	138.354	110.473	0.0304657	0.0560803	71.3982	0	0	0.113852	7.3435e-06	0.0576321	0.10547	0	0.10161	0.0539145	105.003
A230056J06Rik	319469	86.1682	2.66387	115.469	0	14.8683	41.5493	0.00889801	95.1374	118.081	31.5934	0	0	66.499	0	64.2	0	0.03904	25.0912	73.6202	116.706	59.973	14.2915	7.4623	147.691	0.121555	7.75571e-06	0.0612021	0.112516	195.802	0.108357	0.057234	0
Lemd1	213409	35.9973	14.4247	60.1978	154.084	34.7018	0	17.3657	42.786	0	36.0752	0	26.9818	0	0	0	18.8872	0.0368716	21.1129	11.0088	0.0287817	83.3306	13.2668	0	78.1949	0.12098	7.72529e-06	84.6904	0.111991	20.9778	34.1045	0.0569878	45.7564
Bicc1	83675	19.2615	4.47094	171.726	109.588	0	164.566	0.00893455	0.0296939	0	92.3193	0	0	0	0	0	50.6586	99.0268	12.1073	17.4599	56.6885	0.0534506	17.3456	2.77843	0	0.129008	147.003	0.0646198	161.91	77.918	130.311	174.249	4.14611
Lime1	72699	23.7605	9.01046	19.737	0	28.7596	38.8898	29.5925	0.0274286	14.7205	0.0497066	0	12.9912	79.015	115.446	14.1283	86.6527	58.9788	29.9493	64.374	187.424	166.251	9.19158	0.907715	103.409	0.112953	84.0015	0.0572125	16.5534	0	0.10082	0.0535242	0
Ushbp1	234395	57.059	0	9.86003	166.25	0.987514	84.0489	90.8617	87.7101	121.42	168.881	0	0	91.5583	102.211	61.3533	55.8978	42.6061	83.6819	119.651	0.0306751	0.0564817	15.3118	141.576	0	554.818	36.0007	104.624	0.120092	95.899	115.241	0.0607666	43.0236
Tmem45a	56277	0	0	0	43.4717	113.065	64.7707	0.00859337	35.2767	0	14.6944	0	0	34.733	25.5762	32.1503	0	0.0358165	39.2528	0	0.0279685	0.0513102	38.7337	0	0	72.5669	7.97065e-06	90.652	94.1512	18.9796	40.5413	0.0589785	14.2892
Tlr5	53791	15.7463	0.859102	0	17.9123	55.5255	146.082	0.00890962	122.911	160.674	2.31834	0	0	138.792	102.198	86.8501	60.6118	109.138	0	0	0.030815	246.425	22.452	0	74.2547	205.549	8.01473e-06	0.0634658	0.117017	175.818	0.112666	0.0593375	0
Ecel1	13599	219.536	207.093	69.0642	197.32	0	482.14	46.9766	95.2466	280.807	370.742	0	664.557	14.4351	0.921646	0	0	186.713	658.818	296.209	200.391	841.78	138.737	0	495.417	171.595	183.003	0.0657008	645.658	1609.31	92.5683	9.18677	2.46355
9330188P03Rik	380930	9.61944	17.1854	18.7493	32.1508	23.7994	24.9687	0.0082899	24.5758	0	0.0498083	9.89644	19.9868	3.83995	8.51109	12.286	0	0.0330943	3.16605	12.9038	53.2321	0.0473217	2.04945	4.6631	0	0.119575	16.0003	78.9126	0.110706	15.983	0.106624	52.2401	0
Fgd3	30938	42.1659	0	0	243.009	0	0	0.00881423	34.2398	0	0.0531919	0	90.9402	97.3469	0	134.11	0	0.0392568	86.1402	74.525	1.10541	110.817	60.1845	0	109.082	1.44055	123.002	0.064338	0.118759	77.9181	137.805	236.745	3.30152
Twist2	13345	33.3777	43.4456	0	0.917368	0	37.8774	46.955	100.396	16.4147	47.2759	0	14.9897	0.94611	19.856	20.7554	27.5712	0.0376899	24.3407	4.55689	3.25204	74.4643	23.464	96.6937	0	0.082162	5.54708e-06	0.0425228	0.0763616	13.9874	0.0736775	0.0398392	12.9482
Casp4	12363	25.4367	0	33.5481	1.8601	93.2158	149.878	42.8773	2.17512	0	0.0530513	0	41.9721	0	0	71.8057	1.46898	87.1859	8.83398	50.6322	109.121	0.0548233	36.7207	0	0	98.8537	143.003	147.167	253.962	351.631	57.1166	349.787	174.074
1700003M02Rik	69329	69.4636	0	86.8481	0	0	0	1.03102	44.9251	82.4713	0.0533906	90.0997	65.9563	43.3759	0	87.8937	3.03854	0.0380635	0	91.2289	0.0296997	0.0546137	13.2698	83.5092	20.6617	132.023	187.003	0.0634988	0.117083	0	0.112729	0.0593681	66.8046
Cbln1	12404	21.8949	81.4261	40.4521	10.3551	17.8427	141.4	16.3467	47.0859	25.938	93.4813	138.609	30.979	49.1639	73.8709	20.7505	48.1548	10.9619	62.7051	0.881481	16.1011	0.0546446	13.2699	0	49.8508	0.127174	142.003	0.0637822	1.4085	279.711	0.11327	0.0596315	11.7476
Slc25a24	229731	31.5646	133.055	0	212.583	0	59.0979	121.476	0.0299095	105.818	1.18736	0	26.9817	18.292	0	136.05	84.4679	0.0388065	12.8938	11.9162	0.0302717	0.0557085	54.0601	178.252	0	48.0864	8.01582e-06	16.168	193.189	0	119.92	0.0593464	6.67682
Itpr3	16440	153.809	56.9544	86.834	0	231.039	82.1947	0.00904548	0.0300756	7.72699	0.0546937	215.832	5.99564	0	0	55.7417	12.5085	69.7455	14.539	69.0992	102.676	0.054408	0.00832158	0	0	133.451	184.003	34.5393	0.117905	0	38.0728	0.0597509	72.7035
1700063D05Rik	78500	0	0	127.329	9.413	0	30.4683	57.1602	0.0290987	59.0305	46.1658	29.6979	6.99497	0	0	0	28.3411	0.0380102	19.4288	52.4877	105.892	90.2797	39.7772	0	0	0.114159	1.00003	0.0577752	36.6356	0	31.3818	40.7936	0
Dynlrb2	75465	14.0112	42.5831	16.7713	53.8909	0	25.8646	27.563	0.0283779	48.6751	0.0514912	0	23.984	20.2199	0	0	25.9165	81.8105	36.5028	33.0954	77.1025	199.842	0.00851104	3.71507	26.2973	0.124395	67.0012	0.0625089	0.115111	115.881	15.3144	76.2137	0
Adcy4	104110	27.1713	0	28.6097	235.289	0	31.3691	182.706	0.0298286	51.9837	79.9777	0	0	71.3085	51.0773	92.5242	11.6984	0.0394145	0.724247	74.5136	125.312	0.0566051	68.3451	8.39926	263.376	0.127818	8.08427e-06	248.983	3.97218	162.831	1.39256	0.0599046	84.5481
Cntnap3	238680	9.59395	96.7567	60.1854	67.9601	0	0	0.0091191	468.323	246.287	292.824	0	0	193.684	277.227	1.86172	117.283	442.061	279.364	0	0.0313428	463.912	135.676	5.59114	478.516	0.124099	193.004	0.062373	0.114841	12.9859	0.110583	0.0583222	56.7092
Tatdn2	381801	17.5033	31.6227	102.634	0.917706	8.91892	69.2875	18.3878	6.45668	20.7371	148.512	116.83	15.989	3.83517	11.3276	10.3558	12.5049	22.949	12.9056	33.1177	184.977	19.2851	25.5052	7.46363	3.72796	2.75157	4.00009	12.7108	14.1576	118.878	12.7799	10.325	49.106
Tph2	216343	35.0781	100.43	0	136.015	119.978	108.091	1.03086	0.0299849	45.0243	207.103	0	0	61.7307	0	0	0	71.8636	8.84375	31.2978	0.0291385	0.053541	0.00819832	0	87.5882	217.64	13.0003	0.064301	113.478	0	0.114262	175.323	48.9691
Cox6b2	333182	17.5251	35.2928	0	22.65	0	10.1219	0.00867102	0.0287887	39.0454	83.144	38.6121	61.9594	33.7135	30.254	50.9656	18.0074	40.4208	24.2711	37.6892	0.0305879	343.349	12.2517	44.9658	17.8282	170.003	164.003	111.493	0.119715	194.796	15.3399	105.994	43.8741
Antxr2	71914	0	23.508	62.1841	0	0	0	0.00860162	182.43	6.86533	0.0518162	0	0	127.216	225.272	94.4001	0	110.242	1.53327	0	0.030899	0.0569113	60.1893	294.415	25.3475	420.686	325.006	10.4216	451.654	175.815	154.556	174.41	227.325
Il6	16193	0	0	9.86287	0	9.91221	23.1105	0.00831753	18.1838	55.7736	0.0499859	0	69.9554	14.4427	39.7721	11.3046	0	0.0372954	51.3743	5.47788	82.3183	23.7698	29.5775	0	0	108.63	48.0009	105.517	33.2426	0	0.111612	1.20672	15.9838
Aspg	104816	20.1349	0	149.013	87.8223	114.029	40.607	62.2813	0.0299736	0	103.626	99.9912	65.9559	37.5666	0	75.517	24.311	0.039468	36.4601	122.396	0.0307805	11.3913	117.296	290.706	89.3082	188.431	198.004	730.747	145.62	0	408.804	180.108	125.86
Prrx1	18933	27.1822	51.5614	11.8338	38.7027	0	16.5857	53.0877	145.327	35.505	19.218	0	99.934	69.3859	99.3775	14.1291	15.6411	64.408	24.2707	24.7994	78.2014	93.8732	141.761	2.77911	30.0541	0.12915	8.15344e-06	376.535	0.119452	126.867	0.114996	211.812	12.5917
Col6a3	12835	34.2524	0.858667	0	0	0	20.2919	118.374	0.0290753	0	107.89	0	79.9476	172.501	78.5098	159.541	154.43	296.827	76.2586	0	0.0311381	1.19308	178.504	169.631	112.788	0.118551	7.59604e-06	149.508	0.109769	0	0.105728	0.055944	0
Kctd12b	207474	127.309	75.926	190.441	0	54.5284	112.643	493.087	360.442	270.468	3.44321	8.90443	151.898	169.627	187.386	0	0	298.922	1.5337	0	233.482	4.59552	148.919	0	0	0.119376	1.00003	44.6788	0.110524	7.99112	0.10645	0.0562989	105.444
Nodal	18119	60.6082	0	0	185.206	35.6917	96.1026	64.3178	31.0494	0	33.8531	83.1625	0	136.905	52.0395	0	65.4476	102.521	72.3523	3.63727	0.0303628	0.055883	33.6677	0	66.7582	0.126965	8.03989e-06	286.659	0.117458	86.9093	44.3669	0.0595425	0
Tmem79	71913	72.5615	0	14.8016	0.917426	62.496	0	0.00811779	0.0268943	0	0.0487042	0	0	22.1605	57.7897	0	0	46.8607	21.0894	34.0657	60.9655	0.0535704	19.3847	0	0.911044	58.2293	83.0015	0.0620163	0.114132	61.9359	0.109904	11.464	24.4744
4831440E17Rik	320965	14.8832	0	0	1.85993	177.532	16.5971	0.00866524	0.0287688	12.0743	25.932	51.4865	4.99631	56.8621	18.8978	73.6622	39.358	109.041	0.723185	53.3649	69.6127	0.0557137	0.00850669	21.5262	54.5285	0.127151	109.002	25.355	5.25266	0	103.62	191.122	0
Inhba	16323	174.738	113.915	136.165	226.601	25.7744	221.638	163.361	288.825	0.805944	205.135	192.052	599.601	143.562	246.92	476.707	125.134	171.447	244.338	79.064	112.549	1966.56	225.442	85.2392	386.323	155.944	272.005	5.82172	329.156	183.807	192.463	175.529	211.289
Htr3a	15561	112.353	0	63.1437	215.261	1039.13	71.0675	76.5842	486.692	118.67	321.182	74.2422	131.912	25.0342	340.618	1150.9	166.136	0.0402626	259.012	145.309	0.0313915	294.274	138.737	174.278	183.276	0.130663	70.0013	0.0653736	877.07	326.658	0.116316	0.0611096	178.312
Slc1a5	20514	46.5943	0	0	225.101	0	0	0.00874407	0.0290394	0	82.0743	0	0	56.8538	88.0189	0	107.323	0.039139	16.1411	55.1901	160.586	0.0561987	5.11107	73.1097	53.5747	277.812	27.0005	289.559	316.334	0	93.7958	159.567	144.493
Fam83d	71878	0	0	0.98034	144.724	0	6.42452	0.00865987	0.0287504	149.729	0.0521927	0	0	0	0	57.5636	12.4856	68.7996	204.873	43.1999	269.865	0.0569653	24.4923	295.342	0	175.24	202.004	191.872	0.119999	22.9753	72.2616	153.823	91.2391
1810062O18Rik	75602	15.8018	8.10241	26.6492	0.917294	17.8476	0	0.00828454	0.0274644	33.933	7.93937	42.5842	25.983	9.62269	16.0778	0	14.1361	23.9945	19.495	24.8612	37.4327	0.0522573	33.6466	0.906768	20.6851	44.1587	7.9518e-06	142.149	85.2439	19.9786	21.6299	0.0588252	0
Mrc2	17534	225.796	12.609	42.4228	116.128	144.761	173.645	44.9334	511.116	56.2712	25.9929	0	4.99632	0	0	250.136	386.014	305.695	222.425	358.758	298.961	379.156	294.801	548.237	454.966	1185.97	594.011	2814.71	1712.86	834.124	592.636	457.073	993.025
5031426D15Rik	68144	0	22.5641	137.174	47.1978	173.531	26.7475	54.1135	1.10292	54.5876	126.083	0	1.99833	3.83534	135.564	15.0849	0	80.5741	5.58563	0.881328	6.46555	0.053735	14.2879	9.34151	1.84936	0.124349	4.00009	53.9607	31.9487	60.9366	108.347	0.0584287	14.2945
Gpx3	14778	294.143	1040.14	549.61	287.946	198.297	890.285	125.592	377.663	618.783	618.757	690.999	435.709	475.06	86.0665	314.314	440.279	391.965	614.666	222.569	252.913	2187.48	419.252	535.068	310.163	304.114	461.009	388.574	569.384	4524.25	468.561	79.8526	397.993
Angptl1	72713	10.4936	0	0	16.0418	0	0	53.0544	35.2509	28.655	50.5173	0	19.9867	11.5471	43.549	0	52.958	0.0378052	50.4854	30.3603	23.5845	39.5673	16.328	0	40.4423	1.44465	39.0007	0.0611791	0.11247	0	145.542	0.0572125	10.0693
Scml4	268297	0	243.636	0	89.726	0	184.884	101.061	0.0298151	0.803895	1.18754	0	6.99496	144.568	0	81.1759	106.383	13.1517	164.187	28.4751	0.0309105	189.991	29.5921	195.933	0	1.4433	7.95948e-06	0.0629816	0.116052	24.9734	197.711	0.0588877	94.843
Epb4.1l4a	13824	13.1219	20.7794	0	0	0	134.23	9.19903	27.8162	100.904	0.0522438	0	0	5.76208	0	64.2161	100.339	48.0269	35.6982	9.15574	0.0301847	137.767	19.39	0	45.121	28.6238	36.0007	0.0621922	61.0603	111.885	0.110239	0.0581541	13.4503
Gm9079	668272	30.7551	54.3662	56.259	13.1963	21.8118	0	0.00862631	79.0175	0	5.70138	24.7486	0	15.4185	0	0	22.1453	25.0548	8.05228	35.9835	0.0278276	43.891	13.263	0	0	0.101858	1.00003	1.21685	0.0944763	0	44.4057	0.0486672	11.0322
Sema3d	108151	28.0446	0	337.522	19.798	0	201.477	0.00902315	0.0299987	0	120.506	0	57.9612	131.087	137.244	2.80342	77.2194	53.514	111.357	148.197	2.17848	0.0565607	56.107	0	27.2305	1.43985	21.0004	147.036	76.6289	320.666	106.313	0.0603654	0
Shpk	74637	65.8887	0	177.645	0	0	0.887334	88.8116	91.9547	145.837	3.44722	0	15.989	259.31	249.908	92.5169	1.47277	45.8858	42.1495	0	0.0308256	24.9686	46.9299	0	88.3636	231.917	8.11984e-06	0.0643889	0.118861	184.807	181.972	0.060195	0
Gabpb2	213054	72.0059	9.8957	39.4641	25.4642	34.699	203.309	55.1377	26.7797	25.0647	127.272	200.981	0.999019	8.65278	16.0543	54.7314	25.0949	22.9756	27.5101	2.71954	67.5204	95.0653	164.212	454.803	1.85074	187.715	48.0009	20.765	77.8055	33.9639	24.183	4.63226	68.4671
Kdm4d	244694	68.7239	0	0	10.3611	0	22.1562	88.7666	0.0285127	0	25.9185	0	53.9647	2.87192	99.4319	66.1158	86.9213	54.5519	32.4507	7.31585	2.17936	0.0552716	65.2707	0	4.66758	181.19	30.0006	2.37362	33.2894	0	0.113266	151.346	37.9831
Abcc9	20928	0.8199	7.19941	0	37.8571	0.987431	4.5818	0.00814404	0.026984	12.9885	1.1881	89.1545	0	124.305	126.778	117.044	166.259	132.102	223.424	110.372	23.6134	0.057393	188.704	18.7065	203.064	0.119769	7.66098e-06	0.0603782	14.1273	0	130.27	18.2595	4.14453
Vangl1	229658	43.8849	6.27885	95.7223	2.80386	0	0	1.03092	146.444	106.717	90.0916	94.0535	28.9804	98.2871	323.697	55.6709	109.497	15.3354	93.3548	156.416	19.3271	195.698	79.5697	5.58958	0	0.129415	139.003	0.0648052	14.1931	489.49	0.115227	142.417	12.5918
Gimap9	317758	17.5089	0	211.224	36.8166	55.5271	0	0.00885257	54.539	0	0.0534405	0	73.9511	29.8561	18.8941	44.3489	0	25.1548	14.5129	26.6382	103.9	205.704	77.5224	0	191.873	68.8099	73.0014	213.372	0.117719	87.9081	0.113338	0.0596643	0
Ankrd52	237615	70.306	128.59	0	0	0	134.973	0.00891809	0.0296373	147.619	45.0932	6.92431	0.999015	140.704	93.6632	203.012	156.879	1.13461	90.9257	68.9689	253.829	11.3912	0.00870063	12.1473	41.3305	1.44461	7.63343e-06	4.67423	1.41103	0	0.106342	0.0562457	149.785
Cdh24	239096	36.1121	0	3.94016	0	0	19.3943	0.00839762	0.0278515	26.9166	119.837	0	0	49.1514	76.6828	0	75.8003	0.0386225	32.4431	59.8268	115.586	1.19527	0.00846755	0	36.6524	20.8477	7.76615e-06	0.0612931	0.112696	20.9777	22.8312	64.7703	71.2454
Hcrtr2	387285	79.0186	141.133	174.663	0	192.361	0	85.7638	0.0302172	15.5253	236.479	0	101.932	99.2726	78.5389	0	201.362	0.0393141	140.702	29.4007	0.0306621	0.0564569	49.9874	0	104.373	0.125634	7.97039e-06	308.16	0.116242	8.98999	0.111925	12.6086	0
Synpo2	118449	0	66.041	0	3.74729	63.4577	31.3716	210.252	15.0137	9.46	0.0540662	71.2807	116.923	19.2527	0	25.4575	161.679	176.759	82.0019	0	7.53932	403.496	47.9505	0	0	0.128785	125.002	180.298	0.119119	158.834	45.6859	82.0662	56.5762
5830444B04Rik	641454	61.86	0	0	23.631	3.96186	0.886754	0.0082166	25.6329	29.5815	21.3713	0	0	23.1195	9.43441	39.6622	42.6182	28.391	13.723	105.081	54.5911	0.0544644	12.2499	0	0	13.1498	8.042e-06	0.0637051	106.982	49.9474	137.614	107.008	7.52167
Zpbp	53604	38.5903	204.567	104.598	113.326	8.91889	5.5002	177.62	48.1637	56.2991	29.3652	11.8741	36.975	5.7622	0.920343	35.87	39.404	33.8492	39.8049	102.265	18.2442	0.0550316	41.8197	33.7313	37.601	0.13021	56.0011	295.256	14.1915	21.9763	117.801	441.897	174.121
Rhbdf2	217344	64.1196	0	25.6492	112.409	2.97015	0	0.00897081	0.0298187	0.803901	0.0542081	314.862	109.927	4.79863	0	0.917371	57.5347	0.0389372	77.2414	0	19.3211	0.0559011	115.239	62.8005	199.479	109.192	8.2093e-06	250.48	25.6823	310.675	111.482	101.472	224.034
Kif26a	668303	0.820926	26.1845	65.1254	112.405	0	41.5362	0.00898123	133.636	5.12825	10.2132	101.974	156.896	0	0	46.2428	59.0777	86.2065	133.414	67.161	0.0305688	0.0562779	92.8145	155.667	0	0.129249	18.0003	0.0647294	415.151	14.9837	149.279	96.8797	59.1043
Tmem220	338369	42.2484	0	0	64.3042	0	26.7907	36.7438	55.5329	28.6253	0.0514996	0	0	0	0	41.6025	54.7787	0.0364744	22.7724	0	81.1758	0.0522763	1.02976	0	0	19.523	7.65681e-06	0.060342	70.8699	44.9538	0.106726	0.0564344	29.6223
Pcdhb22	93893	17.5331	0	0	0	0	111.112	0.00859339	0.0285224	66.9645	75.2441	0	0	1.909	114.569	68.9374	0	15.3298	43.0253	24.8067	0.0302588	122.002	96.8825	0	4.66761	0.129506	180.003	0.0648467	214.184	0	170.785	146.976	114.096
Trhr2	170732	13.1109	38.8807	6.89995	0	82.3029	0	43.9016	34.2464	38.987	0.053535	126.737	80.9465	15.401	143.021	0	44.134	0.0385437	21.8538	23.8901	0.0300694	0.0553211	0.00845111	45.9263	134.574	0.114899	7.40004e-06	0.0581195	19.0994	50.9489	0.102528	0.0543678	43.372
Tbx3	21386	61.6374	0	1.9667	42.5193	19.8282	48.082	31.6467	42.7516	37.3154	0.0520212	2.96465	0	8.65268	6.59369	134.095	123.05	0.0393952	42.1591	57.9398	168.12	0.0565766	84.6613	0	128.828	0.116732	7.49869e-06	1.22177	0.108106	16.9821	0.104135	102.98	8.38874
Tnfsf13b	24099	0	0	11.8342	42.4944	45.611	56.3709	44.919	37.4431	70.3167	0.0531531	15.835	79.9474	33.7089	0	33.0105	37.7098	10.9679	103.139	51.4826	147.828	142.545	97.9254	144.345	207.811	803.897	505.009	637.895	431.477	255.731	595.02	182.416	444.528
Olfr316	258064	45.743	19.8736	58.232	0	0	0	27.5665	5.38571	37.3083	0.0521725	55.4482	50.9665	0	0	31.1853	8.57721	0.0365125	0	0	25.6929	73.1649	25.4952	30.962	9.37647	0.0747751	5.10365e-06	0.0389013	0.0695486	0	0.0671273	0.0364592	20.9648
Egfl6	54156	60.6556	0	0	0	0.987444	0	0.00884102	0.0293724	191.235	0.0533655	151.496	31.9785	142.657	100.312	0	72.4768	82.9562	12.888	233.861	0.0307258	0.0565791	37.7501	0	72.3793	0.128178	47.0009	230.692	113.464	110.884	5.20432	0.0600573	41.3538
Yy2	100073351	167.207	128.605	10.847	0	0	0	0.00889981	0.0295745	63.3094	33.8431	0	103.931	135.986	0	0	0	0.0383222	14.5298	71.8339	9.68053	92.5888	35.7023	0	25.3642	1.44198	8.04726e-06	136.574	159.049	0	39.3254	41.0651	53.23
Ogn	18295	0	72.3361	55.2528	254.096	121.958	0	287.862	0.0301696	42.4082	101.419	20.7839	0	140.749	2.81072	0	20.3771	0.0391126	41.3675	6.39556	149.882	117.561	38.7678	40.2791	46.9896	0.127997	298.006	95.355	0.118399	6.99209	0.113988	121.846	1.61488
Fam154b	330577	21.0237	18.0429	38.4806	16.968	9.91049	11.9651	118.398	70.5712	20.7407	112.515	42.5678	21.985	70.382	21.7437	31.1447	25.1548	34.9365	46.3396	19.2879	0.0298785	59.8966	25.5064	30.9169	15.0128	7.95489	34.0006	29.9597	40.965	178.813	12.8072	318.685	14.2819
Cldn14	56173	29.8765	49.8314	78.968	0	0	0	58.1686	0.0285805	24.2588	0.0518726	0	36.9756	0	51.1565	0	0	0.0372082	14.5583	73.7766	0.0290411	0.053355	34.6728	76.0574	0	0.119672	66.0012	0.0603332	0.110795	66.9318	0.10671	10.3152	20.2682
Eif4ebp3	108112	16.6697	0.858382	0	0	71.4123	10.1296	36.7374	46.9736	0	9.0683	0	20.986	0	0	0	12.5643	54.362	0.721963	0	1.10601	19.2199	14.2829	64.8608	7.49572	1.44469	21.0004	81.2336	19.1963	0	14.0171	8.04462	30.4617
D630003M21Rik	228846	106.435	0	0	10.356	1.97874	11.0413	68.3948	69.5006	0	120.371	0	103.931	79.9704	27.4081	92.4962	0	3.32083	5.58593	0	241.015	298.595	189.72	224.959	122.197	143.203	108.002	0.0623567	0.114808	0	5.20594	0.058307	6.67795
Thsd7b	210417	63.1938	1.76263	219.073	0	0	225.444	0.00908789	15.0159	220.313	0.0549697	151.471	136.909	104.068	145.716	0	195.499	39.3495	441.504	16.5131	0.0310852	0.0572686	61.2119	258.717	0	0.126486	8.01489e-06	0.0634672	0.11702	208.784	111.106	61.5196	0
Capn12	60594	21.1231	0	0	14.1601	0	10.1389	20.4125	0.0270957	35.7165	43.7073	0	14.99	34.7087	21.7587	47.2581	28.4061	0.0371541	13.743	5.47822	0.0289994	86.7515	7.15021	0	0.91103	0.120286	7.68847e-06	67.5351	74.6974	0	10.2438	0.0566901	21.9614
Gm4951	240327	15.757	60.675	0.98036	0	0	102.682	68.3824	77.9967	31.1919	0.0527769	0	0	75.1541	0	0	35.34	49.1677	14.5109	91.9798	0.031009	452.217	25.5125	0	363.942	175.383	63.0012	171.277	69.0643	278.708	139.332	215.379	278.972
Dpf3	70127	71.2512	21.6732	0	0	4.95297	10.1189	4.09507	69.4737	108.614	0.0530923	0	105.931	0	72.9511	21.7021	0	0.0376034	43.9677	22.9875	0.0293454	54.191	29.5798	7.46491	33.8542	0.122747	3.00007	0.0617513	17.9647	93.9037	0.1094	0.0577443	107.755
Ucp3	22229	6.08379	0	0	267.266	154.677	153.316	0.00913152	112.336	22.4582	313.117	171.268	148.901	0	380.581	57.5673	31.4072	151.667	69.8074	50.5677	0.0308382	0.0567947	52.0294	0	71.4313	0.123931	7.88106e-06	0.0622956	174.913	24.9735	59.3323	0.0582502	0
Prss35	244954	108	0.860325	462.818	139.741	13.8764	0	143.955	270.576	6.86287	91.3252	133.646	4.99632	35.6338	199.636	181.238	286.844	84.1056	69.7366	60.6702	674.842	172.053	84.6744	133.05	20.6458	0.127127	2.00005	1.22049	0.117605	381.606	2.66614	37.6526	5.83234
Aim1l	230806	45.7086	95.151	48.3556	0	0	0	27.5696	0.029082	0	0.0528176	41.5809	103.932	31.8133	0	19.8168	19.6679	31.6271	0	0	50.2741	81.1293	12.2481	0	0	0.115759	7.44639e-06	47.9962	0.107215	40.9585	0.103282	0.0547398	31.3982
Shroom3	27428	13.9936	57.0282	131.273	0	0	48.9688	0.00880273	25.6935	0	9.08306	0	113.925	19.2569	116.477	0	86.8843	43.6665	52.8247	34.9433	0.0301505	0.0554763	84.6444	9.33723	5.60733	161.391	7.93605e-06	0.0627765	0.115644	0	102.136	0.0586971	35.4769
Sntg2	268534	1.69814	240.681	496.379	0	79.3181	0	118.433	115.539	115.262	75.5522	0	0	13.4711	2.81081	0	116.003	90.5673	91.8548	36.7688	0.0305751	150.321	114.228	29.0233	0	172.423	58.0011	0.064402	0.118887	170.822	0.114455	132.117	69.2791
Gm16386	100042679	20.1507	37.9824	0	100.175	55.5278	14.7396	123.488	13.9411	4.26166	37.199	0	14.9897	1.90897	16.086	0	0	0.0357077	26.1053	41.5307	24.6058	48.3826	8.16771	0	0	74.5943	14.0003	14.9827	0.110519	0.998444	8.97993	47.7065	0
Apoa2	11807	21.9345	48.9136	114.509	5.63567	0.98741	24.9286	0.00864269	25.6787	0	29.295	12.8655	8.99367	9.62842	0	31.2249	31.0002	0.0349809	14.6332	8.25565	0.0273239	0.0500843	15.2982	31.0062	0	33.5107	13.0002	34.3434	0.107654	36.9623	0.103702	0.0549469	7.54101
Srpx2	68792	50.9561	2.66371	0	119.071	0	0	0.00886784	0.0294646	82.455	0.0535395	62.3723	148.902	31.7884	92.7677	88.7763	88.391	10.9667	62.5678	22.9623	0.0303767	0.0559097	1.02962	139.749	0	155.408	8.06315e-06	0.0638907	0.117865	20.9774	220.816	0.0597323	61.6925
Lrrc32	434215	0	0	0	411.776	358.939	0	223.581	173.293	162.08	101.469	0	88.9404	338.36	244.214	40.5663	66.9162	2.22856	90.9552	22.0341	0.0308759	0.056867	0.00866968	0	103.409	0.127288	8.05673e-06	63.2144	99.3907	0	174.186	0.0596798	109.995
Ckap2l	70466	69.3817	50.6258	179.61	85.9345	76.3471	0	160.261	0.0299483	54.5759	2.31741	0	42.9711	0	40.667	3.74655	79.6143	104.745	59.2642	0	0.0306262	0.056388	14.2917	376.148	0	123.206	80.0015	149.269	1.40753	0	0.114111	74.0794	115.024
Iqck	434232	53.586	0	151.003	91.6387	0	0	0.00889986	54.5494	33.7661	15.8419	107.92	0	56.8742	0	0	10.9202	40.3852	18.6013	3.63695	141.209	117.392	5.11109	0	0	78.9126	7.9089e-06	23.0379	0.115171	125.87	0.110899	0.0584763	49.06
Epha3	13837	202.071	0	46.3701	0	78.3264	155.169	247.052	0.0303491	183.799	103.706	170.279	102.931	110.825	75.6816	94.3974	88.2175	76.4356	259.406	0	0.0309317	194.521	83.6469	0	0	584.003	8.14741e-06	0.0646315	0.119346	1.99739	0.114894	0.0604203	114.969
Abca8b	27404	79.0132	17.1305	27.6215	68.9082	2.97028	2.73251	52.0782	41.755	99.6608	300.649	376.219	24.9829	0	90.835	181.316	0	43.7045	163.415	22.0346	0.0308352	0.0567889	48.9698	311.322	0	0.129822	396.007	263.051	0.120065	50.946	3.93092	154.966	67.5506
Ube2c	68612	97.5194	170.163	219.084	30.1873	0	0	81.6757	35.3329	50.2282	38.3706	68.3071	0	0	126.082	16.0308	0	0.0374247	31.7149	49.7534	0.0292078	0.0536734	0.00821716	0	45.1665	164.866	355.007	85.0971	1.40542	51.945	22.9364	86.6504	123.393
Fbxl21	213311	65.0417	74.225	79.9361	0	0	10.1175	0.0088797	0.0295054	55.4961	67.5594	114.853	13.9903	20.2199	79.5122	72.7152	0	5.50814	57.6915	0	0.0302996	216.765	0.00851352	0	55.4683	67.3564	7.93446e-06	161.574	0.115616	4.99419	1.39463	17.1579	44.8061
Gm20754	626082	3.45011	85.9304	68.0834	49.0795	0	0	208.238	67.4046	24.1975	184.642	38.6047	87.9413	39.5048	0	0	15.6501	0.0387624	33.2486	27.5703	94.2116	172.749	23.4693	0	78.0624	2.74933	40.0008	0.0635448	274.397	53.9433	0.112817	0.0594109	22.7484
Cd52	23833	461.054	463.055	337.46	560.847	449.152	276.097	236.875	381.93	463.653	296.459	580.124	233.843	301.594	540.208	470.059	512.687	645.266	1003.54	1338.41	2114.09	3128.32	1399.53	2058.79	1346.96	6922.19	7955.15	10178	11320.5	3644.17	5851.83	7396.39	6281.15
Krt77	406220	14.8628	69.6379	26.6354	33.9664	190.385	42.4548	34.7218	95.1881	38.9487	173.368	21.7741	17.9876	0	37.8365	0.91731	29.8697	0.0388074	63.4037	18.3603	0.0302723	260.732	19.3903	66.5607	0	0.126222	65.0012	191.477	81.5195	0	0.112438	2.34975	23.5984
Zfp146	26465	147.561	0	271.369	111.407	0	81.2446	189.89	149.757	131.738	89.0696	122.756	22.9843	55.8756	0.921144	3.74747	0	130.991	113.684	114.989	449.778	0.05719	26.5326	0	278.332	2.73929	43.0008	0.0559352	0.102145	1.99739	38.6693	0.0523358	0
Itga2b	16399	19.2696	15.3296	11.834	41.5448	13.8769	6.42304	21.4485	0.0293672	195.59	70.908	27.7164	10.9923	1.90924	53.9232	27.3499	62.2325	140.708	26.7107	60.7111	0.0306014	198.876	44.8876	15.897	29.1134	0.118339	24.0004	0.0597166	31.7675	30.968	1.39548	45.4164	13.4792
Ifit1	15957	61.4664	59.6823	0.980481	0	0	195.024	0.00900397	183.868	102.338	2.31746	103.952	0	0	99.3219	0	263.188	0.0401192	72.9868	460.07	72.898	89.4737	162.193	134.925	619.6	163.822	54.001	234.545	131.621	732.232	616.507	791.973	838.507
Rasl2-9	19428	32.5783	40.8086	11.8368	6.58318	9.91193	7.35381	42.8543	6.45137	9.4819	13.5543	5.935	15.9892	6.72842	45.4873	8.47199	22.0829	9.86034	33.4229	8.24459	6.4628	9.10774	40.7806	10.285	7.49283	128.463	50.0009	191.767	7.80732	7.99104	116.397	63.8555	77.7365
Gpr6	140741	0	73.2118	268.399	44.3453	293.492	63.6828	138.856	0.0305078	36.3245	110.493	412.832	415.723	195.61	193.946	233.156	30.6015	984.41	259.036	84.5881	0.0313579	237.691	49.9944	0	258.496	0.12753	8.06932e-06	0.0639448	112.12	200.792	0.113581	0.0597825	156.588
9430060I03Rik	100037260	28.0822	33.46	0	0	0	36.9445	14.3031	2.17517	37.275	32.6913	157.446	30.9792	29.8778	34.077	0	56.1853	0.0375125	7.21271	17.4562	50.2931	0.0538027	28.5598	53.4826	0	0.117108	29.0005	0.0591458	0.10845	0	66.3815	38.6016	0
Kcna5	16493	204.629	0	411.485	70.7847	295.474	166.22	291.987	173.314	180.254	0.0555687	102.953	128.914	96.3459	441.898	108.531	138.568	984.372	181.852	131.514	17.1833	0.0577527	188.715	0	61.0654	0.126943	119.002	0.0636763	0.117437	0	201.819	0.0595331	94.7588
Nxph2	18232	56.1555	476.097	0	81.1855	123.939	0	0.00910918	127.295	0.804972	194.878	0	106.929	56.8495	0	94.4198	0	195.222	99.9711	163.867	0.0306696	55.48	44.8884	0	0	0.129783	8.1862e-06	170.063	214.243	332.653	203.673	0.0607377	1.61677
2810403D21Rik	69964	52.7421	25.2974	52.3022	0	55.5285	0	0.0088028	62.0015	0.803114	58.5348	93.0731	0	4.80213	0	0	64.6988	2.22853	12.99	20.277	25.6524	0.0500427	4.08952	5.59665	0	84.0311	48.0009	0.0623853	111.713	12.9859	0.110606	9.19003	0
Chek2	50883	39.4881	0	0	151.171	92.2157	101.65	41.8645	0.0297654	0	10.2128	0	162.893	48.1844	0	14.1312	4.61187	0.0387381	52.8134	72.7223	186.182	0.0556075	9.19136	0	89.3605	0.12769	222.004	0.0640181	133.74	26.9712	50.7009	0.0598506	54.0624
Mcf2	109904	6.08182	9.8957	0	0	187.409	54.468	360.308	0.0300364	2.53285	0.0546196	0	179.881	119.5	0	0	55.8563	88.4344	77.9235	135.26	0.0309363	2.32838	114.242	291.588	104.344	0.12816	149.003	0.0642324	0.118548	161.831	0.11413	57.0132	176.861
5930412G12Rik	319616	47.3784	0	249.673	135.996	118.984	122.861	65.3464	8.59651	48.4845	33.8716	0.985271	61.9585	101.215	36.8845	48.1368	27.4858	19.6956	21.0229	52.4318	0.0304513	256.345	3.07057	0	9.36687	0.129466	419.008	0.0648284	34.6065	59.9366	106.363	140.144	53.1781
BC030867	217216	24.5611	0	0	35.8816	0	48.9788	0.00875864	51.3148	50.3292	37.1813	115.853	0	0	40.6865	58.5545	78.2128	41.4792	11.2715	19.2854	0.0300126	0.0552124	5.11111	158.592	0	0.123539	7.86046e-06	0.0621156	74.9668	0	114.525	0.058083	56.7275
Krt80	74127	97.6641	46.1375	0	0	59.4943	2.73072	37.7772	12.8725	23.3527	19.2131	8.90436	126.917	68.4168	44.451	24.515	136.488	29.519	18.5754	87.408	266.577	0.0565726	19.3918	44.9607	12.1865	95.3964	53.001	0.0615172	0.113141	0	0.108956	0.0575268	62.7218
Ebf3	13593	5.20392	0	0	8.46871	102.145	0	33.6911	139.876	23.3686	0.0526507	0	31.9786	14.4349	0	2.80318	104.937	101.465	9.64032	40.4527	63.2149	167.249	5.11106	127.521	0	33.7665	40.0007	0.0619853	86.3233	2.9963	75.6069	0.0579618	0
Socs4	67296	18.3861	0	98.69	0	15.8599	97.9849	92.8854	0.0295167	60.7101	101.269	0	0	51.0714	0.920604	0	81.252	81.8291	29.9758	47.8272	145.588	0.0560163	4.09087	0	123.222	0.127044	218.004	170.948	0.11753	0	34.2766	1.2061	0
H2-Ab1	14961	89.6475	0	0	0	214.192	0	21.4505	0.0297867	0	211.494	50.4873	24.983	146.452	670.822	34.8957	22.7316	205.292	88.3982	861.988	553.968	1073.97	381.509	724.396	346.831	1231.5	1302.02	1983.88	3289.12	1272.66	1340.83	1529.45	1832.29
Lrrc39	109245	23.6776	65.1998	154.969	4.69088	15.8604	19.3653	0.00877859	7.52559	11.1997	11.3336	50.4926	14.9897	49.1464	6.59357	16.964	34.61	26.2355	81.3356	32.1737	112.405	45.2795	48.9624	56.2365	0	316.424	4.00008	256.145	77.9485	3.99528	76.0508	90.0658	63.3243
Spc24	67629	57.1548	0	0	41.5517	19.827	46.1958	28.591	0.0291883	28.5754	36.0655	29.6975	98.9352	0	51.097	59.4859	172.393	29.5045	24.2873	12.8367	0.0302587	0.0556837	76.4911	1.84265	63.0003	248.916	53.001	35.7059	0.119442	0	40.639	247.082	100.574
D430020J02Rik	319545	101.113	0	0	0	0	72.9869	128.609	23.5659	30.2859	0.0539598	0	201.867	0	83.2735	74.5802	53.5303	75.3167	50.3041	57.0231	0.0306616	267.778	42.8487	0	0	0.128725	8.13139e-06	199.794	0.119064	237.752	103.771	0.0602894	95.5151
Pthlh	19227	41.2159	0.860136	111.501	42.4606	0	69.2378	103.119	192.508	146.508	365.954	95.0357	0	0	0	240.917	108.904	60.0416	50.322	0	0.030529	0.0562017	67.3209	0	89.3307	0.124291	72.0013	0.0624609	69.9617	80.9163	0.11075	0.0584038	47.3673
Filip1	70598	26.287	18.9418	121.378	28.2988	142.786	0	0.00901922	13.9456	210.025	42.8705	51.476	96.9355	1.90921	18.8951	103.879	25.8996	25.1517	168.463	3.6376	0.0305638	1.1946	97.9129	133.15	57.3363	0.128386	345.006	5.82638	0.118755	0	128.974	0.0601459	98.9186
Slc2a12	353169	54.4314	27.0883	0	187.063	0	7.34615	81.6724	104.796	98.8691	6.8313	21.7743	102.932	0	107.886	120.866	145.962	0.0394179	24.2648	38.6041	0.030742	158.289	0.00863341	173.458	0	0.128332	327.006	0.0643111	0.118705	206.785	21.6634	14.8922	0
Pla2g4e	329502	110.773	7.18297	11.8336	11.2996	41.6412	0.887375	0.00896273	35.3259	174.501	21.4752	0.985217	197.87	0	0.920759	36.7941	126.249	0.0392956	42.9806	202.566	103.893	0.0564296	47.9476	100.303	31.9341	85.5811	61.0011	0.0636485	236.411	0	0.113015	0.0595073	28.6726
Gm5820	545253	36.0176	41.6273	78.9584	59.5286	3.96151	0.886837	89.8066	3.24605	25.1057	13.5817	0	0	38.5669	5.64906	47.253	7.7741	1.13621	12.9232	7.31963	0.0291006	0.0534688	43.8461	89.2119	2.78858	61.0519	8.00016	0.0638172	0.117718	68.9277	98.5897	186.587	20.2057
D430036J16Rik	319405	100.257	0.859073	0	0	0.987461	72.0723	78.601	0.0295806	12.9298	61.9508	85.1454	97.9353	71.3624	0	24.5346	0	135.004	34.1306	51.5728	1.10609	0.0543429	0.00831234	0	0.911121	0.119914	7.66867e-06	0.060445	63.3312	67.9308	0.106921	0.0565301	36.4245
Cep192	70799	107.247	38.8621	217.123	0.917795	56.5156	0	23.4922	8.59659	0	0.054189	6.92431	164.891	19.2524	0.921076	63.2275	15.6361	481.036	50.2657	5.47718	0.0309842	209.237	63.2503	129.337	27.227	186.961	190.004	197.643	125.122	0	278.272	24.0105	42.176
Kank2	235041	84.367	28.9026	5.91323	31.1366	287.578	0	114.327	0.029783	0	57.4785	0	0	304.579	55.7995	51.8935	29.8198	88.4467	33.1928	78.1695	0.0310407	325.68	47.9521	0	152.299	19.6446	30.0006	0.0643291	105.854	1.99739	25.457	213.997	180.227
A330070K13Rik	381673	29.0218	48.9637	31.5815	0	18.8378	0	0.00848101	58.7117	18.1826	2.31898	0	21.9853	13.4753	52.0767	0.917029	34.6915	0.0379126	3.14832	23.9029	80.2364	0.0543916	2.05036	76.0061	35.7297	0.100853	50.0008	0.051517	0.0935536	0	0.090185	0.048223	4.17547
Akr1c18	105349	27.1598	58.755	74.0025	331.563	0	0	25.5355	40.6843	30.2637	83.4166	154.441	188.875	1.90955	95.563	102.9	29.8258	184.398	99.0836	0	0.0309068	15.9189	20.4122	335.681	62.9626	0.126082	7.99383e-06	0.0632826	222.25	0	29.2098	104.683	0
Tmem81	74626	0	0	0	0	0	1.80813	2.05265	111.042	142.723	0.0523366	0.985135	55.9632	67.4407	109.747	51.8923	103.957	160.452	0.725378	92.8926	147.851	360.753	49.9924	0	111.853	0.126606	3.00007	109.035	0.11713	0	40.5721	109.258	127.845
H2-Eb1	14969	84.5456	77.0336	0	0	0	0	9.1992	0.0288731	42.5198	108.955	0	0	48.1614	519.524	22.6236	0	50.2701	24.2539	293.483	293.559	306.656	23.4727	400.207	88.3299	59.9199	265.005	352.882	845.91	394.586	116.619	225.702	548.57
D930016D06Rik	100662	1.69692	105.857	243.758	16.9647	117.003	20.2764	14.3052	0.0300281	193.499	11.3407	67.317	0	0	98.4426	0	64.6329	109.077	37.3004	45.062	0.0304666	0.0560821	98.9291	129.412	0	0.125772	7.9776e-06	12.7212	209.499	0	0.112045	87.6282	27.8377
Zfp773	76373	68.4768	0	0	143.551	114.026	72.0209	138.839	0.030149	126.592	49.6367	0	214.858	93.4634	290.537	88.7172	58.1975	0.0399092	70.5717	44.1138	357.74	0.0573352	47.9528	194.011	104.327	0.0217154	1.60751e-06	0.0117302	3.46499	0	0.0196475	0.011023	0
Gm765	330390	65.0613	0	0	150.294	0	42.4845	34.7157	0.029367	34.6488	107.969	0	0	0	0	0	0	0.038898	60.1292	12.8361	47.1489	64.4743	68.3363	240.184	31.9412	0.126121	57.0011	81.5112	77.7046	0	29.2105	52.4166	60.0376
Ap1g2	11766	21.9168	0	0	64.2503	0	61.9331	0.00877705	50.2512	0	94.4435	0	85.9436	0	1.86496	77.4791	0	98.0707	37.3681	0	1.10599	0.0548428	89.7307	0	62.0878	31.3056	117.002	47.1669	215.061	0.998457	19.1304	0.0598915	68.4566
Alk	11682	25.415	4.47105	121.385	17.9109	248.903	89.627	61.2563	8.59654	18.1322	0.0540952	0	0	41.4321	149.618	0	28.2867	7.69197	14.5197	10.0755	118.821	1.19504	32.6474	61.8669	41.352	58.32	7.92434e-06	33.3551	0.11544	42.955	40.5114	106.878	7.52286
4930432K21Rik	74666	0	0	149.023	139.835	0	12.888	194.943	0.0297188	0	0.0540195	0	77.9482	66.4797	77.5716	60.3943	52.6935	289.116	54.3306	42.2774	0.0309867	314.335	59.1707	29.9538	22.5263	296.993	8.18092e-06	0.0649266	0.119936	1.9974	121.543	177.722	285.888
Pcdhb4	93875	85.3147	0	0	0	0	162.783	96.9637	1.10326	106.816	1.18813	0	0	101.179	0	67.0026	313.968	66.6265	94.1675	142.607	45.0371	0.0571735	105.067	0	220.959	0.128235	117.002	252.487	0.118616	0	0.114196	0.0600816	186.172
Mmp9	17395	29.8259	0	120.407	1.86029	0	0	2.05253	88.7179	46.8082	67.554	7.91431	103.932	137.92	0	0	77.4674	0.038271	21.0496	0	0.0298595	0.0549194	63.2275	75.981	0	0.124044	33.0006	41.3598	0.11479	120.876	66.8763	0.0582984	0
Tctn1	654470	0.821154	66.9223	14.7938	136.961	35.6908	122.885	0.00901829	5.38621	38.9494	0.0545168	237.62	89.9401	108.894	8.48587	90.6158	77.9445	81.8945	88.4883	148.142	125.348	4.59547	113.224	137.777	69.542	132.586	189.004	719.099	0.120862	0	110.251	219.944	113.192
Kcnh6	192775	23.6995	32.5783	30.5906	36.8428	0	21.2269	21.444	41.6841	19.9039	15.8209	43.5648	0	27.9375	174.318	54.776	39.3991	10.9639	32.4587	0.881605	0.0299552	0.0551025	2.05031	7.46302	47.9555	42.6548	7.70078e-06	80.1007	0.111568	0	0.10745	55.6654	0
Arhgap11a	228482	0	134.803	0	0	243.926	140.414	98.0118	292.948	0	0.0548941	4.94459	57.9611	150.334	6.59452	170.879	96.0616	0.0398836	61.6332	0.882861	308.476	0.0572974	81.6109	422.806	0	7.94986	87.0016	0.0651624	359.548	0	38.1263	457.832	164.816
Hist1h2ae	319166	0.824262	2.67771	10.8615	4.71012	4.95612	3.67169	5.10803	0.0232692	6.06039	27.7871	0.985578	0.999041	1.90974	0	2.80571	0	8.74737	3.97918	26.791	52.2183	10.1923	6.12673	0	2.79185	31.0772	51.0009	21.8454	1.41107	17.9809	21.538	11.4509	9.22745
Otop2	237987	0	0	100.662	116.215	26.7675	2.73101	76.5611	0.0296168	0	121.52	82.1743	0	0	142.042	65.1556	0.687605	0.038812	52.8043	0	0.0302758	101.701	54.0602	0	81.8244	0.12039	110.002	2.3753	0.111451	0	0.107338	0.0567347	61.9434
B130034C11Rik	414095	12.2395	48.8959	0	0	0	48.066	1.03109	3.24604	42.5175	106.718	39.6017	23.9839	66.5428	30.2803	26.4282	18.0553	22.9407	39.0474	4.55685	17.1669	0.0541246	11.2298	4.65205	59.2871	7.9407	7.73393e-06	0.0610125	0.11214	45.9525	135.479	0.0570577	0
Igf2	16002	71.0931	34.3169	81.8954	82.1278	118.981	188.441	142.932	47.1043	23.3253	369.364	37.6136	50.9656	166.715	75.6696	20.7357	138.641	116.829	58.3754	7.31681	92.1713	654.748	53.0531	55.2581	23.4656	13.1518	579.011	212.587	6.52404	189.801	0.11593	106.027	20.1975
Zfp455	218311	73.7246	112.135	63.1454	459.032	148.727	0	110.268	1.10217	107.444	93.577	12.8641	184.877	77.0778	17.9463	56.6121	151.281	324.09	46.1892	194.137	0.0311245	0.0573441	140.767	130.256	223.76	576.507	159.003	165.578	1016.66	0.998476	48.2597	221.135	225.612
Ace	11421	71.122	56.048	22.6879	201.2	50.5641	55.3891	126.588	31.0576	102.301	60.8885	14.844	64.9565	94.442	0	159.588	75.6109	44.7952	79.5736	57.9329	0.0308314	253.213	10.2117	82.4656	0	28.7437	730.014	151.764	172.372	66.9292	169.709	189.202	98.8132
Ggt1	14598	0	71.4663	0	132.256	0	90.5424	0.00897578	96.2384	44.1682	72.1064	0	134.911	0	0	101.982	93.0506	70.9526	21.8296	201.65	0.0306312	11.3908	1.02955	180.048	0	0.119229	7.63218e-06	0.0601281	0.110389	26.9719	98.9952	0.0562356	32.1833
Chst5	56773	9.59326	0	95.7215	91.6149	103.123	19.3547	0.00897391	79.142	17.2634	86.7252	64.3487	70.9527	0	5.65092	0	0	0.0363652	23.5987	0	35.2947	130.366	2.0503	0	0	0.125508	120.002	0.0630194	0.116127	0	79.5529	0.0589228	122.84
Fas	14102	173.143	36.1326	238.817	83.0862	58.4966	84.9624	56.1596	58.8573	0	111.538	0	0	72.268	0	14.1283	41.6624	226.904	61.6683	152.771	203.474	0.0568291	51.0098	0	62.0246	116.877	76.0014	0.0647577	0.119599	486.494	60.8673	0.0605376	28.6526
2310030G06Rik	66952	71.1136	0	0	138.826	360.939	72.9445	46.9729	0.0301565	61.4966	87.9103	6.92437	90.9393	43.3445	53.9035	105.713	99.9923	72.0906	127.473	147.188	1.10464	531.513	23.4727	150.879	71.4139	0.127232	202.004	0.0638087	0.117702	129.865	0.113321	66.0892	42.2163
Scel	64929	0	234.445	0	14.1316	0	75.7224	0.00905172	93.0619	61.5034	288.153	0	97.9347	179.305	0	60.4096	32.2089	122.191	75.5436	8.23494	208.769	0.0564438	12.2518	0	0.911715	0.128828	1.00003	251.429	0.119158	0	102.518	97.9999	203.89
Ccna2	12428	36.8548	0.85917	150.012	13.1888	0	2.73109	0.00892768	5.38657	207.597	45.0961	55.439	32.9778	34.6769	15.109	0.917557	3.82707	67.6819	81.2501	34.9254	1.1054	244.049	78.5403	39.3372	80.8535	200.997	144.003	1.21939	53.7129	2.99633	17.8715	267.547	13.4366
Ly6g6f	433099	21.2757	10.8861	0	0	0	21.3659	0.00733572	0.0242301	27.1887	0.0437272	0	0	0	59.6495	14.1345	25.955	10.9623	8.83447	0	71.7055	58.7541	25.5056	54.3912	27.2498	0.11343	7.00014	0.0574353	59.1064	0	15.1838	11.4212	11.808
Tmco5	67356	79.0883	51.5444	81.9051	9.41109	0	37.842	17.3673	68.4519	35.4908	133.93	67.3198	18.987	0	0	2.80668	0	0.0332183	10.5718	37.9517	0.0259631	0.0475031	12.2361	38.6109	0	13.1097	7.75175e-06	94.9948	0.112447	0	14.0281	0.0572019	72.9592
Barx2	12023	19.3276	12.638	22.6979	0	16.8551	21.2522	0.00835353	0.0277005	0	18.0337	76.2624	7.99438	11.574	0	16.0902	6.25825	0.0325334	11.4194	18.4805	0.0254339	0.0465018	14.2695	13.1475	0	34.8402	12.0002	29.8081	53.1127	1.99737	0.104853	2.35023	4.9933
Trabd2b	666048	45.6464	99.5613	0	49.0905	56.5159	134.022	80.6477	68.4519	48.516	0.0541149	18.8044	0	12.5084	0	156.86	27.5034	0.0387193	26.7337	6.39563	145.542	0.0555798	34.6859	61.8731	0	0.123868	7.87778e-06	0.0622669	191.333	17.9807	36.7082	0.0582236	10.909
2010002M12Rik	112419	67.5918	85.9116	160.848	211.57	0	116.379	0.00908119	102.694	141.333	25.9898	0	84.9432	0	0	2.80358	0	87.3275	35.6451	0	107.124	340.161	46.9297	210.027	0	0.124648	7.91872e-06	178.704	47.1765	11.9869	0.111062	0.0585561	46.5098
Reck	53614	64.0693	69.6124	187.491	93.4681	180.461	51.6843	0.0090981	73.8333	172.557	1.18649	198.994	0	45.2771	106.93	22.6254	245.473	0.0395392	34.0167	8.23511	129.609	229.494	35.7112	4.65241	0	24.8465	159.003	0.0651358	0.120356	175.816	597.917	54.7725	70.9261
9330158H04Rik	319472	8.72676	28.0585	30.5932	49.1637	38.6747	31.4275	6.13634	14.9963	26.0184	0.0512822	0	7.99435	0	4.70426	0	0	0.0361296	7.22759	0.881332	0.0282098	70.8633	5.10995	53.5531	42.3877	0.100638	6.61458e-06	0.0514148	22.499	14.9851	8.8349	0.0481278	8.46256
Prelid2	77619	16.6301	71.522	0	24.5299	143.793	21.2107	31.6542	66.2832	34.6483	6.83083	0	19.9864	16.3723	52.1022	34.0054	33.9589	41.4195	17.8238	33.1456	0.029094	0.0534562	19.3844	0	7.49043	315.579	189.004	237.939	204.278	242.745	117.862	360.075	194.352
Pola1	18968	6.08303	0	24.6665	24.5404	0	0	135.703	0.028834	66.0381	43.8942	0	14.9897	16.3621	211.115	94.4181	60.6351	0.0393487	8.01654	98.4641	0.0306888	81.4671	75.4824	0	78.9673	39.1158	33.0006	28.815	165.782	4.99421	94.9834	318.797	93.794
Lama2	16773	90.4465	274.228	20.7141	0	267.723	75.7112	3.07343	135.837	30.2631	125.069	21.7738	0	4.79902	43.501	75.5132	86.6642	253.063	60.8572	3.63829	124.257	0.0567992	11.2318	204.39	0	0.121607	7.7585e-06	0.0612264	100.04	0	26.5954	0.0572565	71.252
Pla1a	85031	30.7386	6.28024	0	0	105.123	74.9214	0.00870299	51.3025	0	51.7559	6.92452	0	65.57	0	0	31.5161	75.1883	11.279	22.9802	0.0296144	67.7443	54.0478	0	0	0.120972	90.0016	21.8588	0.111983	0	0.107847	72.6709	0.770975
Lix1l	280411	90.5028	34.3302	301.998	28.2999	21.8089	117.348	24.5135	17.1538	12.9266	29.3594	0	17.9876	29.8554	36.8767	132.2	19.5797	87.3231	21.0124	26.637	54.664	287.053	75.4844	25.2697	0	2.74824	26.0005	224.86	15.4646	4.9942	51.9535	83.1542	54.0682
Intu	380614	72.0185	152.065	48.3466	78.3736	33.7077	134.908	0.00901351	212.725	0	0.0544857	0	3.99698	52.0267	0.920851	209.675	25.1007	33.8837	112.97	0	0.0307576	236.225	16.3319	0	96.8362	119.192	8.04775e-06	1.22049	0.117595	0	11.5389	233.164	65.9378
Gm16702	100504601	99.3023	16.2281	0	168.159	73.3725	0	39.8249	97.3164	127.532	21.4782	0.985235	51.9652	0.946685	31.1946	72.6727	37.7091	41.5278	95.8145	20.1932	67.5242	501.869	76.5084	33.7037	44.1522	0.128576	133.002	1.2197	163.111	58.9378	54.522	95.7131	103.989
Nr6a1	14536	17.5029	177.517	0	115.258	0	0	0.00893864	110.11	36.3629	9.08572	0	102.932	51.0675	1.86557	67.0274	94.6515	0.0391999	19.3921	113.219	33.2436	162.739	32.6496	4.65192	63.9217	289.785	72.0014	0.063971	0.118026	13.9847	44.3873	0.0598069	56.6056
Usp18	24110	75.5294	0	214.15	100.102	0	0	51.0542	83.4346	0	63.1312	92.0696	104.93	56.8344	20.7848	107.589	151.982	129.946	59.9863	298.999	98.6104	372.264	237.672	248.342	367.579	122.269	175.003	200.074	292.416	669.297	801.321	676.935	1307.66
Hsbp1l1	66255	33.3933	48.9084	0	51.0307	10.9027	2.73047	0.00865977	4.31608	10.337	11.3278	80.2073	48.9678	0	139.242	70.8463	34.643	0.0384491	26.7476	43.2448	0.0299966	53.1462	23.4679	0	17.8341	0.127421	29.0006	0.0638948	84.1558	0	96.0847	204.791	45.6001
Apol8	239552	95.7575	71.4441	0	73.6443	130.885	104.385	286.825	0.0300391	0	0.0546248	0	39.973	0	0	85.0172	0	42.5756	131.994	34.0228	0.0301287	0.0554347	29.5868	123.832	0	218.881	85.0016	122.888	0.118501	0	0.114086	79.7667	32.8918
Htra3	78558	227.465	146.488	71.0381	263.438	466.019	24.8915	240.946	98.452	157.699	294.11	0	200.866	106.945	315.067	254.864	77.8695	120.134	203.762	264.002	0.0313933	346.315	413.116	383.293	413.617	2516.98	683.013	1783.8	1148.77	588.382	467.304	337.413	653.248
Scnn1a	20276	18.3847	41.5921	72.0385	3.74714	34.7007	85.0237	0.00890142	79.1179	51.1418	124.879	0	0	18.3056	0	0	28.4353	71.8091	39.9641	61.8019	0.0287225	0.052747	0.00808518	0	0	0.127185	37.0007	0.0637873	11.6378	158.835	77.1587	152.484	0
Pparg	19016	0	7.18304	117.432	217.305	0	0	119.436	167.839	72.8127	0.0544039	0	0	53.0011	63.4035	60.4236	66.2319	0.0389624	36.4931	35.8549	0.0303916	0.0559383	72.4161	0	158.056	0.123833	114.002	0.0622505	47.14	0	80.6739	0.0582083	13.4497
Ttc23	67009	42.1492	8.9925	94.7426	0	0	0	16.3456	84.4477	95.4953	55.1948	0	75.9498	22.1537	0	66.1369	119.583	26.217	39.0114	0	0.0297311	0.0546737	28.5639	40.3093	6.54787	0.10537	6.87881e-06	26.1905	0.0976978	0	0.0941598	0.0502133	40.2246
Kirrel	170643	0	6.27886	106.579	130.37	0	80.3736	79.6281	0.0298046	18.1313	11.3398	144.552	44.9698	76.187	63.4538	0	26.7646	76.2694	3.95947	0	0.029563	0.0543521	0.00831365	0	72.4687	176.868	33.0006	0.0628336	0.115757	7.99104	51.8503	0.0587501	34.627
Rab11fip1	75767	91.456	0	34.5327	63.2792	0	0	24.5114	138.92	0	90.0413	0	56.9621	122.484	100.401	0	44.9631	5.50775	52.8786	0	0.0298341	0.0548708	43.8575	0	0	0.121587	24.0005	2.37537	0.112545	71.9263	85.4896	0.0572478	13.4604
Bbs12	241950	151.178	0	0	16.0203	0	41.5283	81.6763	470.269	0	54.1311	0	0	252.536	168.453	118.952	258.773	0.0397036	42.9509	90.1437	0.0309617	0.0570316	88.747	6.52602	0	0.130698	48.0009	313.709	456.59	165.826	120.37	231.333	150.401
Plekhh2	213556	288.166	179.089	336.494	8.46793	251.848	224.446	6.13665	41.7597	86.6149	192.694	1.97516	0	14.4344	75.6904	0	106.43	226.875	21.8248	87.4009	25.7523	0.0566926	75.4847	18.7079	157.044	792.784	12.0002	60.9991	178.749	250.737	74.8339	0.0611778	252.721
Mylpf	17907	12.2662	0	61.2133	0.917281	0	0	22.4556	0.0275506	31.3042	39.2859	0	17.988	9.61693	50.1551	138.907	25.1364	15.3283	23.4795	21.1252	23.599	64.4448	13.2709	0	64.8909	36.1583	81.0015	0.0597958	1.41093	0	21.5153	0.0559266	9.23156
Oas1c	114643	30.7081	0	0.980398	0	0	0	166.349	103.662	82.4618	72.042	0	0	0	90.8796	33.0239	38.5636	67.6488	59.3211	39.5431	0.0303041	0.0557705	74.4531	0	105.354	0.128259	78.0015	0.0642777	0.118638	79.9161	267.665	38.8054	95.5378
Robo4	74144	97.5623	82.3389	0	0.917804	0	2.73135	174.541	104.784	54.5898	114.834	0	0	258.31	0	155.78	191.596	121.17	110.437	131.562	23.6126	0.0571509	141.782	0	0	0.114826	7.39609e-06	0.0580854	0.106361	0	0.102463	4.62518	107.494
Mex3a	72640	10.4904	0	0	45.383	0	0	9.19774	52.3168	12.9573	0.0510474	0	99.936	7.69179	0.920147	3.74654	25.2315	0.0370938	33.3791	23.9217	0.0289529	0.0531867	36.71	32.8258	76.2926	2.75152	7.76912e-06	14.9978	48.3082	29.9686	26.6	76.1051	4.14336
Nmbr	18101	92.2066	193.646	0	89.6924	80.3107	41.5223	101.075	0.0302184	113.554	255.61	0	60.9591	0	0	0	161.141	50.228	189.704	24.8014	0.0304956	74.6582	22.4508	74.9885	0	88.2084	7.42703e-06	0.0583524	0.106887	0	1.39469	0.0545844	28.8452
Eml5	319670	399.92	6.28054	77.9481	76.4606	216.156	0	5.1157	0.0303327	161.246	145.361	150.478	10.9923	0	95.541	194.47	173.325	12.059	133.141	82.7577	456.307	73.6276	91.8128	15.8956	308.374	63.7189	8.12865e-06	0.0644664	0.119016	508.472	26.7245	1.20527	26.965
Zfp82	330502	146.671	0	0	42.4585	157.651	0	174.58	0.0303972	148.21	182.537	260.372	309.794	305.488	164.616	279.432	151.98	2.22679	183.489	71.7098	840.879	44.2159	51.0142	0	73.2872	198.698	14.0003	97.7554	0.120613	692.277	0.116106	202.836	49.7819
Shisa2	219134	40.3413	28.8912	173.677	98.1955	48.5804	276.29	0.00908375	0.0302073	0	172.331	0	172.885	0	244.154	0	43.2169	0.0399072	51.0654	114.058	17.1842	391.307	66.3122	206.2	212.476	0.124297	7.90031e-06	0.0624639	0.115021	93.9031	177.38	0.0584066	0
Nrp	654309	0.819911	20.7747	62.1778	82.2403	10.9025	20.2947	14.3025	2.17525	4.26188	83.1764	8.90462	24.9832	24.1291	30.3636	7.53718	0	12.0049	2.34431	10.1115	8.58589	0.0489402	5.10814	8.421	13.1677	90.6857	51.001	0.0633583	45.974	16.9816	19.1175	134.23	8.367
Ninl	78177	161.622	307.646	131.236	0	502.723	89.5588	0.00913254	4.31451	13.7924	73.3053	73.254	0.999023	3.83576	19.8395	135.967	47.9752	0.0395703	169.1	137.116	70.7297	0.0568349	70.3872	182.813	50.7383	159.672	8.17813e-06	0.0649019	93.2331	0	141.751	46.7928	423.876
Tspan32	27027	51.7754	0	364.159	89.7012	94.1944	0	22.4725	0.0301066	71.0489	11.3408	0	170.887	105.995	40.656	180.325	107.898	0.0398744	86.8356	0	359.868	0.0572838	75.4912	130.26	194.612	127.39	49.0009	171.281	673.183	0	81.1535	108.321	221.449
Nlrp1a	195046	115.183	16.2297	0	2.80382	247.911	15.6595	0.00895368	70.5881	0	128.307	0	0	17.3258	15.1087	32.0703	125.429	45.8796	42.1608	95.6986	1.10531	0.0565439	111.174	79.6619	173.994	167.995	38.0007	0.063144	1.40956	0	118.573	0.0590385	12.5963
Gan	209239	0	6.27953	3.94009	0.918072	103.119	294.819	204.161	6.45621	120.524	58.6401	74.2466	16.9883	17.327	138.228	58.5307	46.4511	0.0390353	71.5177	77.3058	0.0304477	69.0053	81.5944	5.58849	7.48693	2.7444	8.16279e-06	93.1202	0.119617	154.838	347.491	168.587	8.36799
Cd22	12483	8.71975	26.2143	0	0	68.4244	0	13.2819	0.0289525	0	96.6392	119.818	3.99697	0	0	159.555	20.3626	2.228	55.9501	306.481	276.331	290.645	14.292	1.84389	43.2098	297.55	575.011	516.064	279.626	267.718	277.357	460.418	580.666
Mfap4	76293	36.8548	87.7972	101.647	0	0	0	111.26	0.0296704	144.129	0.0539281	68.3111	0	124.361	142.019	144.533	0	0.0390181	39.7465	31.2485	0.0304344	1.19483	0.00855008	83.4378	0	0.126522	8.01679e-06	76.9446	0.117053	160.833	146.356	0.0593542	0
Fbln7	70370	75.4909	0	236.832	102.91	106.091	100.654	208.259	129.434	101.386	0.0551265	0	125.916	52.0906	0	62.4164	85.7872	1.13621	15.385	2.71802	0.0288023	0.0528993	7.14994	0	0	0.125057	38.0007	0.0628128	1.40998	144.851	0.111421	117.113	0
Ctf1	13019	32.5096	0	0	0	0	32.332	45.9312	50.2275	59.9495	43.8886	0	41.9723	33.7186	7.53971	0	23.5474	0.0388012	0	83.7767	0.0302676	222.386	44.8832	79.6993	0	0.126189	40.0008	97.5538	0.116749	66.9301	59.4578	20.5778	76.9921
Zbtb40	230848	348.015	312.18	48.3436	0	194.34	6.4243	114.351	114.473	44.999	101.457	0	37.9743	638.983	68.0939	366.31	221.382	204.15	153.43	0	0.0312912	0.0576643	0.00878206	184.604	195.514	0.128623	8.12612e-06	0.0644441	57.5174	426.557	0.114535	0.0602463	133.623
Dsn1	66934	54.4157	104.943	123.35	0	0	77.5728	235.798	95.1975	25.0642	126.152	0	0	294.97	0	11.2965	314.943	0.0396157	65.7296	0	0.0308941	0.0569019	63.2488	101.215	79.8928	0.129077	50.0009	183.77	163.194	0	304.493	0.0604387	10.057
Sln	66402	11.3539	0	25.6511	79.3675	0	0	32.6745	0.0293441	120.761	75.3968	83.1687	0	13.4773	0	35.8927	76.0765	0.0374651	0	19.3012	0.0292389	49.6749	5.1108	73.2191	0	20.8282	7.71147e-06	0.0608171	28.0532	0	57.8871	0.056876	74.6974
Plch1	269437	4.32907	170.968	492.426	179.416	306.389	0	0.00912996	10.736	169.91	0.0552438	0	0	96.3612	115.435	131.227	186.09	1.1346	151.123	32.1544	45.0359	52.1186	91.8075	5.58945	173.939	0.127192	8.0517e-06	0.0637902	34.5622	212.78	0.113285	51.3037	137.972
Tmem71	213068	50.9152	0	0	151.152	0	0	0.00898963	0.0298834	174.458	0.0543304	136.628	159.894	2.87198	30.2622	42.4774	14.8622	0.0386897	61.7909	63.5092	0.0301818	0.0555363	43.8624	14.0248	190.109	393.184	82.0015	234.431	224.574	119.874	126.673	0.0610195	95.4426
Gm10635	100038575	216.912	0	3.94048	2.80585	549.308	314.019	159.277	639.593	100.47	0.0556592	312.834	65.9556	135.869	5.64912	75.4935	84.2075	353.584	59.1842	73.5566	116.809	424.17	59.1734	160.247	34.7458	0.125958	7.98731e-06	0.0632254	117.009	0	1.39406	16.0246	212.745
Wdr90	106618	221.461	205.404	0	0	0	216.19	0.00909728	179.67	0	1.1865	246.518	17.9876	101.18	0	87.7804	210.557	201.879	89.2945	38.5957	0.0310085	203.598	138.722	0	34.7483	0.13002	34.0006	540.882	0.120245	92.9021	5.19926	316.637	32.8763
Npas4	225872	225.02	114.885	0	7.52312	2.97025	0	164.359	65.2747	147.416	0.0548845	237.61	0	77.0892	186.465	0	125.372	22.9747	0.724508	0	179.918	1.19401	73.4461	0	188.082	0.127743	8.08042e-06	0.0640424	209.97	265.724	0.113767	0.0598731	17.6658
Wnt5b	22419	71.1448	13.5139	15.7806	0	0	167.283	211.289	0.0299218	34.6137	121.609	66.328	0	0	81.3846	101.041	85.1575	140.706	25.8976	85.5808	0.0305929	0.0563242	98.9336	37.4628	0	0.126545	248.005	0.0634945	0.117074	117.878	0.112721	0.0593642	18.5169
Utp14b	195434	5.20448	1.76214	0	0	192.366	116.4	17.368	285.42	0	108.147	79.1977	23.9836	57.8143	76.6463	0	77.2383	37.1517	13.7011	1.80027	134.928	0.0564225	27.5508	214.759	49.8063	84.4556	76.0014	0.0645624	141.533	5.99315	0.114762	324.402	36.2678
Nat2	17961	0	0	0	71.8516	59.5005	0.886717	128.555	0.0287088	0	0.0521142	35.6416	0	134.931	35.9282	180.365	46.396	85.154	27.5115	73.5815	0.0308662	65.6731	68.3476	0	179.608	0.12354	7.86052e-06	1.22162	17.9748	94.9023	0.110094	0.0580835	130.644
Eps8l1	67425	71.1013	183.673	0	25.4622	177.486	27.6639	56.1615	92.0092	113.544	268.014	12.864	68.9537	50.1217	56.7971	0	121.064	20.7755	85.5235	55.233	0.0299366	0.0550668	0.00841507	3.7149	0	2.75119	7.7049e-06	0.06076	0.111639	58.9396	0.107518	19.4005	96.8401
Ajuba	16475	122.392	0	0	0	0	92.4769	88.7923	29.9648	52.926	2.31898	0	0	137.814	0	163.345	112.678	101.527	48.6413	50.5614	282.727	65.6848	1.02943	0	73.3045	0.129391	279.005	0.0647942	0.119672	260.728	0.115205	189.078	61.6392
Isg20	57444	49.1969	108.687	13.8076	84.0869	59.4936	56.357	0.00886184	0.029444	32.0367	0.0535006	55.4411	0	49.1519	31.2109	34.919	29.8835	56.7362	8.83089	61.6719	0.0301112	0.0554011	48.9594	48.7398	71.4828	268.798	8.23481e-06	158.651	238.652	57.9386	173.492	201.724	414.288
Serpind1	15160	38.5964	108.586	146.053	2.80412	92.213	0	0.00901244	0.0299619	71.9382	272.31	0.985243	0	0	103.165	129.387	0.688391	105.832	27.5239	0	1.10542	1.19452	126.466	0	169.309	0.128162	1.00003	216.929	0.11855	1.99739	101.196	166.211	59.1308
Ccnj	240665	9.59313	26.1836	17.7543	13.1879	172.538	4.57685	0.00899152	12.8756	108.429	104.731	169.303	38.9737	90.5777	0	50.0065	109.512	116.802	125.904	0	0.0309915	382.139	7.15119	0	194.633	0.12853	168.003	0.0644014	1.40707	215.775	24.1941	191.268	1.61537
Ccdc17	622665	58.8358	52.4435	0	98.2282	136.839	52.6298	111.268	0.0298559	86.7206	57.4867	0	0	19.2524	18.8927	44.3412	92.9421	78.6213	57.5848	45.9593	313.774	0.0570513	51.0112	275.632	46.0325	0.128222	8.1053e-06	0.0642611	0.118605	86.9089	145.35	322.004	0.772982
Stc1	20855	54.4063	2.66554	0	0	0	25.8173	51.0565	266.23	71.9056	163.32	241.57	102.931	230.369	113.549	78.3416	82.694	99.3396	161.739	161.965	0.0309226	0.0569567	41.8314	0	0	0.120603	7.70529e-06	177.092	0.111646	1.99737	0.107525	0.0568261	0
Isg15	100038882	33.33	142.151	49.3353	14.1328	0	72.9788	29.6164	41.7378	28.5456	38.3548	71.2803	80.9462	42.3839	66.2162	26.4014	41.6563	37.162	25.0715	165.649	90.0076	80.3749	40.8115	133.097	217.225	124.857	97.0018	354.037	288.542	357.624	627.82	377.236	719.352
A230001M10Rik	319951	19.2611	0	0	0	195.353	161.785	69.4199	0.0297132	61.5519	0.054009	0	63.9574	40.4638	36.8834	34.9087	10.9122	25.15	51.1415	0	112.432	0.0561327	66.3004	102.197	116.626	0.120059	7.67635e-06	32.134	0.111148	105.893	11.5003	0.0565922	20.2642
Lrp5	16973	74.0042	9.90413	2.95326	48.199	0	22.1535	41.8478	13.9334	22.5161	2.31923	30.6906	13.9904	12.5077	0	22.63	92.3339	24.0576	33.2336	84.6803	159.492	1.19486	12.2515	0.907281	114.753	0.117761	7.55383e-06	4.67261	41.812	0.998444	12.7357	57.8393	22.8424
Trim12c	319236	37.7534	28.9164	115.474	83.1455	67.4278	24.909	1.03101	0.0293965	0	19.2139	66.3339	0	0	23.6891	0	1.46923	1.1357	44.2718	1.79979	33.1194	0.0503925	41.7816	0	0.91124	32.608	110.002	149.267	10.3628	105.889	7.74047	3.49039	120.955
Spata5l1	214616	88.9201	0	0	0	0	0	109.191	64.1205	67.7433	24.8223	0	0	24.0914	71.075	0	17.2823	0.0372487	65.3096	12.8494	0.0290723	0.0534146	3.07066	11.2195	48.001	0.126154	99.0018	62.033	0.116717	0	107.293	69.4651	21.9054
Cd44	12505	160.912	19.8478	0	134.137	0	0	145.97	88.7663	14.6607	68.7418	54.4469	0	0	38.7686	0	44.822	3.32191	74.6918	0	36.4629	189.953	135.654	0	330.15	409.184	704.013	439.072	102.265	376.604	474.747	289.513	315.206
Gm410		43.1782	0	0	0	0	0	36.7373	28.8539	0	23.6451	38.6183	40.9733	28.9143	0	4.69038	2.25267	52.301	41.5349	35.9094	74.853	0.0536501	27.5398	0	0	0.103447	6.7719e-06	0.0527465	0.0959344	26.9737	0.0924687	0.0493679	33.3894
Hist2h2bb	319189	4.32951	31.7215	46.3972	29.301	0	0	15.3175	4.31417	0	0.0502695	46.5442	18.9873	11.5526	41.697	26.4532	3.82955	1.13615	8.04027	4.55917	0.0284426	18.1123	0.008009	31.9046	51.8096	58.3385	1.00003	0.0546263	0.0995893	0	0.0959734	15.8929	0
Derl3	70377	128.367	48.8224	2.95339	72.7128	62.4653	35.0663	20.4299	0.0298349	0	106.967	64.3487	98.9344	0	0	61.3544	6.18652	208.294	21.0158	0	0.0306532	17.0478	53.0466	191.302	140.129	0.11819	7.57675e-06	0.0596474	0.109439	61.9372	62.72	0.0557886	20.2839
Robo3	19649	75.5361	0	263.501	53.8065	0	133.982	63.302	0.0299734	20.7301	42.8697	89.0999	0	68.4094	56.75	261.593	115.851	67.709	35.6368	144.469	50.3884	0.0569705	117.302	0	62.021	15.4861	1.00003	0.055139	0.100589	3.99535	0.0969319	0.051595	57.3046
Nts	67405	68.4316	90.3894	843.685	58.5068	500.717	633.612	111.297	67.4363	70.9904	201.781	387.08	78.9469	125.26	163.671	0	77.0929	876.293	253.389	195.013	0.031303	126.81	41.8338	77.7475	169.186	0.13045	577.011	0.0652767	49.9271	587.386	39.3942	0.0610196	21.0427
Pigw	70325	94.3308	0	89.8295	0	0	31.4158	0.0085995	0.0285433	57.3709	0.0518026	0	0	114.692	90.8404	0	141.207	133.115	25.0768	82.7987	188.465	10.2593	5.11096	0	0	132.197	8.0788e-06	160.698	76.551	0	0.11374	3.49076	117.593
Cenpo	52504	120.427	0	14.7939	119.015	0	50.7783	66.3624	74.8741	142.305	1.18738	1.97497	92.9382	33.7067	0	117.036	54.2426	184.495	58.3672	38.5907	174.654	683.16	134.652	139.616	158.852	199.952	29.0006	0.0651654	257.645	32.9648	215.126	1.20416	383.107
Nek11	208583	23.6541	67.8432	95.7214	0	88.2482	15.6589	27.5753	31.0516	52.8516	64.233	167.325	5.99563	0	0	0	21.1954	18.5955	43.0682	89.3524	115.553	0.0550451	38.7612	0	64.9056	0.104733	6.84348e-06	0.0533542	0.097114	0	64.1906	0.0499337	1.61666
Ezh2	14056	0	45.2134	151.988	8.46707	10.902	0.887217	0.00891385	0.0296228	50.2683	174.33	0	86.9424	25.0344	0	0	20.3627	0.0397931	13.6991	155.496	363.049	310.979	28.5726	132.144	98.6922	27.4427	126.002	338.819	159.496	77.9178	96.2851	118.538	12.5924
Dll1	13388	87.8262	0	243.752	0	186.414	0.887776	119.445	4.31542	115.314	0.0547845	111.87	25.9823	5.7621	8.48561	14.1295	0	154.854	77.2048	55.1907	0.0305192	40.7793	167.247	0	88.3906	0.124098	149.003	0.0623723	50.9526	0	3.93832	1.20701	58.4071
Thbd	21824	114.133	160.078	88.8009	501.485	216.151	9.19433	147.022	136.945	55.3968	31.6288	0	271.819	127.204	45.3887	12.2405	85.0294	182.259	25.8804	145.366	3.25023	210.4	134.644	0	214.372	1.43781	717.013	0.0651222	0.120328	2.99634	45.7166	218.746	81.076
Cd93	17064	0.820999	0	0	197.463	269.722	97.0076	116.373	0.0298973	0	0.0543566	1.97497	0	112.748	40.6578	202.066	37.7062	132.073	16.1348	137.09	3.25041	64.5576	147.9	190.286	4.66876	0.123359	84.0015	0.0620328	0.114164	0	42.974	113.597	0
Pcdh15	11994	130.943	98.6083	111.507	1.86099	111.053	61.8614	9.20029	0.0300512	30.2693	260.001	0	0	35.6518	140.186	0	0	14.2363	59.3756	41.4002	0.0300182	0.0552231	73.426	0	50.7767	168.546	8.12254e-06	0.0644126	37.1394	236.753	51.9952	0.0602171	112.458
Trim12a	76681	94.1018	53.3751	53.2857	31.1422	76.3517	51.7252	76.5588	42.796	0	13.5898	0	0	0	34.9844	20.7378	0.688754	122.206	28.3307	94.7747	23.6095	231.691	95.8789	45.8982	61.0906	87.1714	213.004	168.992	112.435	53.9428	100.135	544.517	267.107
5830403L16Rik		0	0	9.86007	58.5391	125.932	0	0.00896654	119.739	39.8295	184.527	84.1518	0	0	117.375	0	93.0734	50.2327	34.8498	38.6109	0.0305645	0.0562698	112.188	63.7263	127.909	0.122351	7.7978e-06	0.0615689	0.113243	0	166.969	47.7828	0
Pcsk9	100102	300.496	158.283	324.655	0	17.8424	102.49	64.3306	0.030419	136.059	0.0553433	263.341	122.918	0	189.263	85.8881	57.4168	148.448	42.1306	0	0.0310598	366.383	217.254	0	100.571	0.11874	151.003	0.0599019	0.109942	0	0.105893	0.0560252	0
Fam150b	100294583	45.6339	141.204	62.1636	0	88.2469	0	100.044	41.744	0	203.701	0	24.983	17.3344	0	46.2925	91.9248	24.0279	85.6934	15.6102	0.0293985	0.0540377	12.2493	0	0	0.123861	67.0012	63.1013	54.7396	0	53.047	0.0582204	18.5337
Zfp418	232854	191.615	101.312	0	57.5786	0	161.685	14.3052	22.503	0	2.3167	26.724	327.783	112.749	431.646	92.5043	147.408	0.0397332	116.144	0	7.53906	0.0570753	58.1508	0	97.7558	197.425	8.22587e-06	275.787	0.12073	172.818	427.558	0.0610624	280.671
Abi3bp	320712	84.2695	1.76324	360.184	24.5172	37.6727	65.5364	0.00913588	370.006	99.6353	66.5488	161.367	119.92	0	7.53971	74.5696	107.204	0.0395273	25.0746	126.072	97.4922	163.97	148.911	100.285	0.91188	0.128848	8.13776e-06	0.0645465	436.576	18.9795	35.5768	120.759	49.8051
Dffb	13368	24.532	0	0	68.93	13.8765	112.731	1.03089	0.0298761	89.3223	108.102	102.963	146.903	0	112.705	52.883	0	27.3156	23.4873	115.163	0.0299964	0.0551814	19.3891	0	58.3098	0.123158	7.84036e-06	0.0619401	0.11398	99.8974	0.109759	0.0579199	133.228
Vcan	13003	135.213	99.4468	268.398	111.392	71.3843	675.311	0.00917661	68.5018	65.7973	307.601	157.403	0.999026	45.272	139.083	16.0161	102.361	122.281	33.1888	83.6834	208.903	0.0573757	17.3523	46.8227	593.37	110.413	13.0003	69.0136	343.982	0	198.555	0.0605922	71.7904
Zfp112	57745	129.937	429.717	419.379	0	201.276	0	249.112	0.0305448	459.519	0.0555815	11.8742	166.888	134.899	227.083	3.74831	196.946	97.2013	302.997	52.3902	618.07	34.0296	268.267	6.5274	0	91.8555	7.94151e-06	0.0628243	5.25334	0	32.9678	163.654	10.0598
Rad51ap1	19362	0	18.0556	0	0	76.3591	0	41.8528	56.6408	58.1844	25.9403	0	55.9632	0	67.1908	139.81	86.0055	0.0389883	67.4508	80.9953	0.0304115	0.0559764	23.4702	90.0081	0	183.461	5.0001	0.0631429	33.2558	102.893	5.20643	0.0590375	8.36737
Gm14872		6.08174	88.7794	14.795	5.63494	9.91068	85.9965	1.03105	88.6858	39.0088	22.5811	18.8055	7.9943	31.8252	36.0033	15.0948	22.8914	4.41281	39.1865	15.6277	7.53159	1.19573	14.2846	2.77889	6.55212	4.04051	5.0001	0.0578706	6.49726	8.99022	76.1029	4.62454	5.84735
Des	13346	24.5423	0	181.603	72.7319	116.02	15.6613	0.00889632	64.1624	28.5555	0.0537243	0	0	86.7452	0	67.9749	39.3281	178.829	42.1792	81.9033	0.0305299	0.0562033	52.025	0	68.629	0.123362	7.85114e-06	84.8137	0.114167	116.88	0.109938	0.0580074	38.0522
Trmt44	78890	185.362	102.183	141.105	0	241.936	334.451	1.03069	21.4349	198.544	59.7886	0	33.9769	0	319.905	75.5009	38.4913	0.0398178	134.829	45.9565	373.765	5.7281	75.4904	0	115.619	0.124632	7.9179e-06	0.0626177	71.2532	119.876	68.1722	25.1149	0
Ulk4	209012	10.4711	0	0	135.051	72.3789	78.4929	0.00905926	28.9195	0	89.0299	155.434	325.785	195.639	29.3005	103.828	90.5387	0.0398868	73.826	69.8815	231.38	6.86057	64.272	436.87	2.79037	0.128755	162.003	0.0645043	43.5135	303.684	49.4755	0.0603022	83.662
Sfxn2	94279	90.482	67.8235	3.94004	132.23	0	26.7438	87.7998	155.039	129.234	55.2543	0	41.9717	25.0379	34.9884	18.8508	60.6627	15.3329	107.345	74.5319	40.7365	0.056237	123.404	105.944	20.6497	0.127501	8.06778e-06	360.101	29.4779	0	5.20532	9.19366	63.3839
Fmo1	14261	68.4751	0	246.71	0	156.665	205.126	0.00907084	20.3642	133.532	87.9114	27.7139	0	14.4342	78.5196	35.843	0	270.565	105.576	52.4025	0.030963	212.617	27.5523	91.8319	141.024	163.682	18.0003	209.161	0.120601	582.391	0.116095	224.47	48.9366
Cdc20	107995	57.9543	122.193	90.7858	0	0	0	47.9899	0.0298712	228.337	7.95886	64.3483	44.9698	0	43.5477	0	0	52.3306	43.1227	21.1385	0.0295316	102.634	52.0076	0	0	213.906	67.0013	158.509	11.6396	0	102.524	0.060361	117.517
Siglec5		118.58	81.3808	235.849	6.57941	0	99.7379	171.508	59.9324	0	78.918	124.738	84.9432	67.4335	52.9525	179.331	145.632	117.954	92.4643	448.934	676.041	357.651	497.78	560.428	135.327	1766.49	862.016	1588.46	1895.37	784.176	1302.79	1083.84	533.217
Fap	14089	145.078	5.37503	79.9292	0	253.856	29.5193	26.5548	33.1907	0	0.0543169	0	94.9369	0	99.3733	105.76	60.6442	51.3281	13.7012	75.4439	216.255	0.0564165	0.00860607	0	66.7401	164.784	105.002	296.236	144.125	0	0.115058	0.0605	36.2644
Malt1	240354	56.181	43.3791	181.581	218.23	42.6318	0	0.00902566	0.0300074	72.7995	0.0545647	130.684	26.9816	90.5799	0	0	0.68949	180.048	69.7875	156.435	1.10499	419.378	87.7267	0	0	237.586	381.007	15.0239	187.604	22.9753	6.46614	265.458	107.286
Il7r	16197	141.533	20.752	21.7014	140.746	225.094	49.8512	2.05233	26.7778	25.0678	54.1213	0	14.9896	16.3615	107.864	37.7312	229.537	29.5249	227.625	90.1422	177.811	3.46206	96.9063	17.7697	15.9461	20.7113	7.4147e-06	52.5293	35.4234	0	8.95407	0.0544854	0
Aff2	14266	138.721	19.8439	276.29	436.273	28.7489	699.3	168.464	252.456	0	15.8482	105.922	24.9829	105.995	211.029	65.1115	107.11	177.908	203.132	151.802	0.0310911	92.8389	151.984	0	10.3069	0.126951	160.003	54.031	0.117445	22.9754	0.113075	141.1	37.9866
Vill	22351	0	72.319	149	86.8491	0	84.941	0.00912602	94.1565	238.463	185.897	0.985321	386.743	102.185	0	78.381	0	20.7848	102.519	0.881908	0.0303667	0.0558905	66.2976	164.152	0	0.12793	8.0901e-06	154.985	135.044	0	0.11393	125.254	100.637
Tfap2d	226896	10.4752	2.6635	59.2111	47.2204	61.4784	101.719	0.00881931	41.7167	0	52.926	0	37.9746	0	0	129.563	0	0.0376528	0	0	57.7794	57.5736	23.4638	0	24.434	68.4376	7.79397e-06	0.0615355	14.1529	50.9473	0.10899	79.5258	0
Nid1	18073	165.135	0.860329	0	268.208	381.749	0	168.454	182.906	97.0337	94.704	17.8138	4.99632	36.599	183.581	251.163	0	163.723	16.1346	8.23585	35.3975	18.1832	0.00872403	308.417	222.831	4.05417	236.004	0.0629843	14.1786	0	0.111747	0.0588901	64.3008
Pou6f2	218030	28.9506	4.47069	0	178.666	59.4943	0	44.9207	0.0293715	0	47.3165	0.98517	71.9525	4.7986	67.1997	98.2387	33.8233	45.8531	77.2685	42.3088	0.0302662	0.0556981	40.8046	19.6506	63.941	83.4424	7.58707e-06	0.0597368	0.109616	0	65.2286	0.0558718	0
Cdhr3	68764	21.0221	22.569	34.5323	0	0	0	59.2123	100.484	32.8948	106.913	75.2429	74.9503	27.9395	55.8558	8.46635	14.8736	43.6449	0	0	0.0298168	168.048	0.00838256	48.755	0	44.2059	8.01199e-06	0.0634417	0.116969	100.895	45.609	179.684	7.52176
Athl1	212974	49.1234	109.43	0	228.549	165.585	0	209.281	109.122	58.8778	0.0551514	242.554	42.971	133.003	0	79.2899	50.3421	0.0395772	121.885	236.573	12.8978	0.0568451	261.088	0	0	387.078	421.008	414.922	873.94	219.769	48.2594	223.421	119.086
Phf21b	271305	36.0428	43.4663	3.93992	0	2.97007	18.449	0.00864552	56.6236	33.8285	56.2176	43.5644	0	23.1254	8.48954	1.85936	0	49.0356	19.4548	22.9928	0.0291569	0.0535763	12.2486	77.9261	47.9964	0.113197	86.0015	0.0573263	0.10487	12.9863	0.101035	0.0536301	2.45741
Dyx1c1	67685	22.7738	92.2957	0	0	0	0	118.413	191.332	127.544	88.9836	20.7843	6.99496	22.1572	46.3962	4.69008	29.9497	42.53	50.4983	66.348	12.8879	3.4647	0.00827671	1.84217	16.9003	113.666	21.0004	17.3052	0.115119	51.9458	2.66836	54.6448	14.2942
BC033916	474160	11.4112	0	0	45.4785	0	0	17.3484	55.3677	0	0.0476357	0	0	9.62871	21.7943	14.1635	3.83835	22.8627	11.3478	19.3526	0.027271	0.0499836	10.2042	0	26.3775	0.118008	32.0006	43.5024	25.4596	31.967	0.105252	0.0557103	10.0825
Clcn5	12728	145.993	0	0	3.74733	0	164.545	95.9564	0.0297759	194.498	0.0541274	0	0	2.87327	45.3849	9.40985	122.044	315.428	156.699	305.468	446.692	0.057579	27.553	82.4367	283.913	184.212	8.15851e-06	220.508	0.119541	0	199.781	99.1562	49.7981
Prss57	73106	36.0079	36.1779	0	52.9002	54.5373	0	0.00878255	92.952	27.707	18.083	64.3561	0	44.3365	37.8495	0	37.8282	0.0382629	25.9422	99.5083	0.0298532	0.0549074	84.6349	44.0591	0	0.100714	6.61889e-06	0.0514512	0.0934264	0	55.3307	0.0481617	0
Heyl	56198	63.1868	116.675	32.5553	85.9086	173.519	1.81019	101.078	0.0302928	33.7295	0.0551045	478.195	75.9491	3.83678	96.4806	378.573	306.52	272.909	258.25	411.266	3.24901	0.0577262	360.068	0	153.2	147.871	16.0003	0.0644851	0.119053	444.538	0.114614	0.0602844	26.119
Slc22a15	242126	11.3491	113.991	7.88665	15.0758	9.91038	366.936	0.009058	179.639	6.86106	29.3668	0	148.901	59.7318	196.846	68.8925	101.612	74.2613	55.1408	59.7633	288.096	64.5588	70.3901	2.78003	67.6595	19.6334	45.0008	20.7627	0.117532	259.731	0.113159	44.4766	34.5978
Lad1	16763	45.6964	0	0	0	45.6113	81.3667	0.0087935	0.0292092	106.008	23.7056	89.1125	0	37.565	0.920973	110.459	39.2925	38.2519	112.924	227.355	0.0308875	174.163	52.0301	28.0804	102.468	0.128347	8.11175e-06	196.31	0.118719	0	107.522	250.386	19.3551
4932438H23Rik	74387	0	0	0	0	190.414	48.9765	34.713	0.0291236	97.3262	0.0528961	0	0	82.896	0	22.6305	0	97.0758	25.909	45.0667	0.0303776	161.529	69.3568	36.5314	0	0.127167	37.0007	0.0637787	114.619	96.8989	49.4193	60.4014	76.951
Fhdc1	229474	260.304	5.37539	0	105.772	10.9019	3.65437	108.213	131.527	1.66818	92.3864	61.3765	3.99698	88.6625	0	0	25.1016	177.804	110.535	0	0.0307373	10.2592	107.097	91.8524	154.229	0.127185	90.0017	0.0637869	0.117658	263.727	22.9162	6.91364	52.3809
Hist2h2be	319190	53.569	98.661	0	4.69097	7.9274	3.65377	115.345	0.0297361	83.2694	111.439	6.92431	97.9351	0	74.724	133.098	73.1774	309.919	67.3171	195.974	121.087	0.0573785	46.933	240.885	149.462	616.58	149.003	277.004	0.121188	287.698	52.057	533.212	28.6493
Ppp1r42	69312	0	92.3718	52.3002	0	0	75.7906	25.5311	37.4493	36.3839	0.053437	128.719	0	18.3001	10.3832	21.7034	45.0579	1.13619	28.4375	0	96.2219	0.0538016	18.366	0	37.6253	0.124898	87.0016	119.228	67.4708	0	0.111281	0.0586628	21.0681
Tbxa2r	21390	48.2786	97.7346	68.0862	97.2831	22.8005	0	49.0104	138.978	44.1666	0.0542777	0	87.9415	52.0319	0	0	263.958	38.2387	7.20484	34.9277	122.073	49.8204	20.4112	0	47.9282	100.582	91.0017	0.061708	0.113519	0	30.3886	0.0577042	0
Edn1	13614	67.6618	61.5195	0	37.7543	126.927	0.887248	52.0691	0.0296578	101.537	81.0715	10.8842	3.99698	0	161.867	1.86033	46.4161	151.633	21.0143	41.3676	204.501	90.5066	16.3318	0	0.911758	0.119927	28.0005	0.060451	6.51921	10.988	81.5848	34.1295	7.53113
Henmt1	66715	0	26.2017	0	89.7744	0	91.5377	19.4069	0.0292958	73.7902	0.0532208	57.423	55.9629	61.6787	0	1.85998	44.0833	0.0390009	64.189	61.6461	114.562	0.055995	66.2988	0	145.814	113.623	144.003	0.0623702	0.114835	0	6.47206	0.0583195	0
A630089N07Rik	320586	0	16.2403	113.509	0	52.5546	13.8179	52.0581	3.24605	24.2346	0.0527965	55.4448	28.9806	0	111.859	37.7879	3.03887	4.41485	39.085	10.0832	0.0291562	0.0535749	0.00820314	48.7916	7.49018	17.0375	51.001	67.7788	0.117137	0	143.853	27.4078	83.7556
C1qtnf6	72709	0	0	0	102.255	0	0	0.00836627	66.1351	0	30.3526	0	0	30.8399	30.2807	12.2474	18.8484	31.6484	32.5098	45.1236	4.32384	0.0540973	13.269	30.9306	47.982	0.119709	40.0007	52.6771	46.941	0	0.106742	0.0564419	25.3692
Itih3	16426	412.702	1067.23	818.99	134.983	1027.2	681.528	400.231	450.412	539.877	699.923	980.07	623.583	538.649	948.948	299.202	968.834	1183.46	408.32	1041.28	827.24	2697.08	647.75	675.61	2658.29	662.62	488.009	1686.2	1580.25	7398.23	888.896	577.88	402.207
Parp3	235587	200.501	0	23.6751	5.635	78.3304	26.7453	151.076	4.31585	19.8634	40.6168	25.7344	142.905	88.6404	33.0845	26.3994	106.283	13.151	75.4337	75.3958	297.812	1.19279	67.3335	659.013	211.515	0.130401	260.005	150.59	200.352	349.634	58.3739	134.507	86.9874
Zic5	65100	14.8986	39.8746	30.5941	23.6092	0	12.9044	18.3801	0.028152	9.47661	59.5001	16.8276	4.99632	31.8023	0	18.8624	18.0496	44.7153	18.618	6.39699	0.0295555	126.282	25.504	0	28.1967	48.7905	34.0006	0.0585357	0.107247	30.9683	0.103312	0.0547549	7.54236
Cdca8	52276	28.934	0	63.1532	229.643	0	0	163.309	0.0297311	60.6808	19.2222	15.8343	0	0	79.4817	33.9589	82.7483	15.3342	64.1321	76.357	0.0307224	212.489	63.2458	61.841	62.9723	0.126886	8.03579e-06	194.993	21.8302	0	0.113019	118.366	76.115
Slc25a30	67554	21.0503	0	0	64.277	0	61.9681	60.2132	97.1657	0	0.0522182	0	0	103.162	22.6861	90.6837	61.5298	44.7586	42.2185	20.2033	0.0301906	0.0555533	34.6857	0	47.0031	0.128766	8.13352e-06	82.7675	214.019	162.83	0.11466	123.03	62.5008
Gulp1	70676	86.9892	0	133.225	0	228.072	0	36.7623	0.0298817	1.6677	70.9885	111.875	2.99765	0	86.0939	67.0071	245.367	123.337	31.5721	53.324	115.707	0.0569911	55.0904	0	218.161	0.130181	247.005	110.38	0.120392	459.52	120.327	160.684	6.681
Ripk3	56532	13.9871	0	81.9066	80.2844	90.2334	126.636	0.0089341	102.63	50.2609	0.0539696	0	14.9896	48.203	0	0	48.971	70.8334	26.7773	91.2445	19.3086	0.0544061	18.3676	0	0	0.128237	8.10606e-06	234.14	117.285	68.9275	0.114198	104.799	32.0443
Slc52a3	69698	51.8302	0	0.980411	0	1.97874	79.479	240.843	0.0295262	98.0932	15.8411	0	0	34.6721	151.405	0	98.4556	149.527	34.0068	58.8429	92.1578	270.279	142.801	0	77.0637	0.128179	194.004	196.291	0.118565	0	0.114147	151.428	6.67754
Mesp2	17293	0	0	90.7867	110.518	58.4988	22.1269	0.00897383	53.4961	37.2233	50.7344	68.3093	145.904	0	41.7296	40.6899	0	39.1504	16.2571	0	0.0277102	0.0508187	20.3943	0	0	0.125359	120.002	0.0629511	105.529	0	0.111684	51.262	38.8615
Csf1	12977	311.796	20.7486	74.9848	284.204	60.4772	490.46	261.368	170.117	374.464	214.156	42.5629	246.835	388.325	254.478	430.419	487.513	347.22	684.456	1073.51	417.925	697.253	1205.71	1524.69	1232.32	3248.73	2807.05	2798.86	2943.48	2081.81	3285.48	5503.34	4760.79
Gdf9	14566	42.9837	0	166.773	94.425	10.9019	191.274	172.52	41.7504	78.8599	46.2562	32.6642	0	58.7978	0	75.5669	0	100.294	10.4571	0	25.7382	0.0553505	34.6847	0	128.922	0.12191	7.77452e-06	0.061366	0.112841	0	67.9832	113.501	22.7928
Il1r1	16177	120.37	0	66.1088	0.918066	0	113.619	19.4099	0.0301125	171.75	172.293	89.0979	128.914	13.4706	0.920948	270.115	0	134.226	0	119.62	82.5073	0.0568391	69.3674	64.6464	137.276	79.3994	403.008	52.9568	259.16	482.494	164.696	673.369	192.642
Ifit2	15958	307.43	69.5898	0	415.493	0	511.74	103.127	205.402	244.416	103.743	29.6934	205.862	326.67	260.175	121.743	255.969	255.485	276.048	230.869	11.8236	99.6734	487.58	641.972	382.578	508.028	274.005	694.297	249.055	1756.16	1043.26	1549.88	2207.7
Tonsl	72749	71.1691	138.531	153.957	0	0	0	0.00895165	0.0297527	118.025	95.7045	14.8442	0	110.82	91.769	0	21.1511	198.606	112.07	102.106	217.433	219.419	27.5525	0	0	487.693	170.003	2.37021	145.53	224.764	92.5162	0.0609293	14.2828
Igfn1	226438	100.073	37.0277	35.5151	0	235.982	63.6838	312.398	169.026	156.856	84.5817	528.668	22.9843	176.388	188.353	6.57755	55.8679	0.03957	130.84	0	0.030859	108.618	147.893	0	74.2518	0.127781	257.005	0.0640594	0.118202	0	93.5948	0.059889	146.397
Onecut2	225631	2.57165	12.6124	0	27.3633	0	144.262	26.5522	11.8041	0.803376	133.831	109.903	0	141.687	3.75661	0.917689	138.828	44.7927	31.5806	143.578	3.25103	230.592	67.3261	0	0	125.826	8.11391e-06	87.3425	3.97111	64.9316	3.93467	226.51	67.5904
9930111J21Rik1	667214	110.124	0	57.2422	0	32.7202	2.73048	0.00870907	87.5846	0	39.413	0	0.999011	28.8986	106.997	83.1216	58.3642	0.0386941	31.6234	30.3354	50.3501	0.0555428	39.7839	35.5994	0	1.44469	106.002	2.37533	0.111793	0	0.107665	5.77019	65.3328
Gipc2	54120	17.5069	47.0339	26.6373	0	70.4018	142.404	96.9667	0.0295043	0	46.2055	0	33.9772	7.68927	59.6227	0	17.229	63.285	36.507	29.4123	1.10574	97.1809	35.706	139.771	0	0.118743	60.0011	0.0599034	92.1637	0	0.105896	0.0560266	0
Nbeal2	235627	421.911	0	10.8468	284.284	162.61	19.3507	92.9123	19.2953	98.7794	0.0551671	0	123.917	61.6599	14.1619	63.2268	295.85	134.255	74.6575	227.317	6.46704	0.0571048	125.463	74.9521	12.1863	0.126922	7.00014	8.12729	110.781	45.9516	156.491	0.0595244	86.2839
Cdca3	14793	18.3899	41.6058	138.179	26.4204	59.4944	0	27.5719	0.0293606	37.2568	24.8361	59.4028	0	0	0.920326	0	37.8254	0.0382909	47.9729	22.0521	0.0298748	104.979	17.3492	111.663	36.6611	173.726	122.002	21.9185	18.0204	0	17.87	201.51	56.5809
Sigirr	24058	78.3902	0	0	83.2032	0	0	63.2735	0.0287626	0	0.0522157	69.313	9.99301	66.5268	0	0	41.006	25.1299	0	97.6724	0.0297953	0.0547966	74.4393	0	57.3805	90.7594	73.0014	0.0637014	131.104	0	0.113116	96.777	29.5181
Nes	18008	129.965	51.5036	0	0	747.64	27.6622	189.894	0.0304203	142.131	37.2617	169.287	0	145.508	493.083	20.7357	33.7553	50.2663	34.8121	38.5917	0.0311798	27.2381	73.4528	314.005	298.98	420.719	130.002	553.868	14.1855	165.825	354.436	50.2231	387.135
Ccdc171	320226	114.412	0	89.8101	2.80344	3.9615	0	32.6746	0.0293565	92.0465	65.29	6.92436	23.9838	24.0782	52.9981	76.5099	0.687298	0.0386031	49.5678	1.79949	126.276	64.4415	0.0084635	0.907087	46.0653	0.118905	7.61492e-06	0.0599783	15.382	18.98	31.5348	0.0560963	87.5738
Dhx58	80861	43.8687	78.6906	150.985	87.8187	72.3799	0	95.965	102.672	54.5687	0.0545846	37.6148	57.9612	51.0534	104.058	236.018	205.66	0.0400389	103.877	152.698	286.034	0.0575266	7.15089	174.304	357.271	506.557	353.007	202.364	218.386	522.451	121.686	273.566	1074.43
Zfp408	381410	74.613	0	0	125.582	179.468	49.8348	0.00910933	0.0302953	68.4215	217.389	75.2348	377.75	0	0	69.8524	130.952	149.459	186.283	47.8112	4.32354	0.0565851	58.1468	1.84326	109.07	126.778	7.98949e-06	0.0632445	12.9083	42.9548	98.4687	1.2065	68.5204
Ptk7	71461	88.7064	4.47206	0	200.249	70.3958	5.50034	63.3048	223.457	101.426	23.7352	0	108.927	113.699	60.5255	70.7712	177.259	36.0781	155.895	43.191	434.9	57.7908	90.7932	117.12	350.685	0.125694	301.006	0.0631047	21.8151	0.998451	0.111977	0.0590021	8.36744
Traf3ip2	103213	25.4307	0	64.1458	61.4009	26.7683	11.0424	21.4483	49.195	28.5667	92.2427	8.90437	39.9733	20.2199	8.48587	58.5389	3.82558	55.6622	25.0997	8.23533	13.9664	212.25	52.0212	22.4638	24.4157	0.126247	133.002	6.97746	0.116802	155.839	7.74047	3.49173	57.4906
Fgf11	14166	2.57115	0	0	54.8427	30.7395	0	23.4818	0.0282925	30.3746	27.0277	0	75.9509	28.9125	37.8686	22.6486	22.0279	18.5816	37.4303	51.5926	0.0292981	0.0538458	19.3856	0	41.3931	0.104122	6.80951e-06	0.0530657	0.0965537	0	64.1425	0.0496651	0
Tmem106a	217203	165.148	114.855	98.6712	16.0197	148.728	0	167.431	47.1047	170.785	111.588	60.3839	182.878	172.48	0	315.3	70.7816	383.142	88.412	271.375	386.772	148.317	276.434	61.8132	334.653	1541.8	711.013	1003.47	1136.04	1034.91	723.024	1400.63	1767.28
Wdfy4	545030	230.242	50.6056	220.057	61.3507	5.94457	157.956	47.9951	114.463	34.5971	93.5602	28.7037	89.9398	267.9	1.86697	163.294	164.595	156.139	45.3663	86.431	730.561	338.335	100.995	111.489	0	11.8385	788.015	1164.16	205.638	203.785	495.049	577.795	406.486
1700007L15Rik	100502742	0	50.8304	0	20.7802	0	13.8384	15.3171	19.2512	0	50.4777	0	20.9861	9.62023	0	17.9242	15.6969	70.7653	5.58702	34.0707	50.2779	0.0533716	20.4035	0	27.2684	0.122319	71.0013	90.4738	0.113214	18.9798	0.109026	0.0575613	32.1279
Zfp174	385674	58.7825	85.8864	0	0	550.315	0	1.03066	90.9543	147.336	0.0553421	218.789	335.777	0	0	57.5604	252.408	124.44	91.7347	0	86.8033	204.728	100.987	14.9584	171.115	0.129425	277.005	0.0648096	1.40586	212.778	180.874	0.0605858	128.488
Cntnap5b	241175	3.45077	34.3208	0.980541	101.032	0	91.4263	117.406	17.1554	229.015	56.3949	84.1466	240.84	119.546	64.3531	50.0309	0.687761	54.5771	32.4247	91.1391	0.0303491	0.0558569	0.00852696	0	114.762	0.126293	57.0011	0.063379	217.233	0	0.1125	0.0592569	93.9462
Pqlc3	217430	84.4178	67.8791	54.273	0	16.8516	56.3521	65.3329	0.0295109	4.2618	68.684	65.3424	0	89.6413	74.7639	108.614	36.9641	58.9466	29.9732	83.7525	31.0996	1.19477	12.2516	57.1653	0.911565	204.003	157.003	21.9203	395.562	189.8	282.323	278.073	442.116
Fam183b	75429	7.83732	216.334	3.94007	61.3594	28.7495	109.925	75.553	18.2245	115.323	111.529	93.0586	12.991	0	43.5247	36.809	19.6042	17.5089	48.7519	17.4417	41.7882	93.7667	8.1713	85.3451	31.006	44.2835	8.12607e-06	3.52411	42.2362	352.633	49.4712	111.644	15.1272
Parp14	547253	102.779	185.531	0	0	275.661	9.19291	0.00905704	31.0581	281.158	0.0547689	0	0	122.384	70.9422	0	7.76318	28.4349	192.579	271.489	26.827	283.874	31.6327	42.138	124.082	113.078	106.002	134.497	302.222	0	1.38942	10.3316	435.577
Ptprh	545902	21.0248	17.1382	81.9099	64.2263	67.4265	53.5761	123.498	0.0295222	55.494	0.0536482	0	2.99765	33.7259	0	29.2547	67.1572	51.2697	25.9418	22.9739	1.10597	0.054919	56.0914	88.1882	0	0.113914	7.34681e-06	0.0576606	0.105526	0	0.101664	106.179	0.771055
3110001I22Rik	66598	70.2681	0	246.727	151.149	0	0	0.00899441	0.0298998	0	102.484	114.845	0	0	0	0	0	58.9379	112.304	24.8041	0.0303706	168.296	26.5294	0	146.764	87.0487	70.0013	0.0645789	81.7222	0	92.4252	190.169	154.768
Adam18	13524	68.6963	34.3918	0	0	0	0	78.5724	0.0286768	49.5092	0.052054	0	59.9608	24.093	49.2635	42.5276	41.9313	6.59561	8.03153	22.9986	0.0289604	0.0532009	38.7483	0	7.491	0.124984	7.93635e-06	0.0627791	0.115649	109.886	79.5116	58.0678	50.7428
Axl	26362	905.424	447.638	1180.14	518.326	896.321	285.318	890.29	703.942	644.745	926.445	824.642	529.646	1065.75	973.533	763.628	1158.62	1960.8	1242.23	2657.52	1631.95	3079.78	2500.18	2126.23	4025.91	13585.8	11444.2	11180.4	10829.2	5943.76	9572.78	12658.2	12035.8
C030013G03Rik	77414	0	0	228.949	0	84.2782	83.1152	26.5561	178.569	13.7923	111.535	158.405	0	0	0	30.1948	0	77.4247	34.079	88.4109	0.0300694	0.055321	41.8217	157.641	0	110.127	35.0007	146.873	66.3326	56.9402	0.113052	0.0595253	0
Zfp133-ps	668917	23.6526	18.0381	126.316	46.2512	61.4732	186.714	46.9695	0.0298873	71.9498	0.0543378	56.4272	37.9744	0	38.8524	18.8813	43.6278	0.0363441	32.6254	0	0.0283752	0.0520848	20.399	3.71629	35.7762	0.122134	49.0009	1.22183	53.3793	56.9412	10.2547	0.0574822	38.0776
Shisa6	380702	289.309	55.1442	0	0	269.714	68.3301	2.05226	0.0300706	45.0177	94.6466	0	10.9923	123.346	19.8386	0	41.643	81.9047	316.219	34.9133	1.10477	103.013	84.6702	268.096	172.984	0.128519	28.0005	151.594	52.4206	10.9879	72.1974	0.0602022	285.246
Zfp964	636741	57.0454	77.7681	297.043	70.8024	80.3113	0	158.234	0.0301652	79.7187	69.9021	0	58.9604	110.822	81.3589	131.23	0	0.0397143	69.7834	98.4282	278.445	149.333	0.00869513	121.837	0	15.5128	7.13564e-06	0.0558468	1.40707	0	0.0982572	0.0522536	67.5367
Tac2	21334	204.601	97.6292	1.96727	0	995.503	50.7493	170.508	70.6443	34.5903	516.045	5.93481	444.703	105.017	566.78	261.469	66.0494	138.692	766.83	165.547	31.114	741.155	45.9143	187.396	101.485	0.1306	8.22836e-06	93.1661	70.3399	268.718	0.11626	666.304	295.889
C4b	12268	5.20347	0.859202	0	78.3935	169.569	0	1.03095	0.0296984	48.523	206.951	0	53.964	110.796	40.6541	164.217	41.6333	514.23	156.605	368.839	252.915	670.061	1715.71	1295.12	1435.41	1849.74	1937.04	1777.01	1423.28	1250.69	2230.79	2251.95	2271.79
Csrp2	13008	55.4153	44.3512	0	0	0	11.0448	0.00873257	36.3645	39.8964	134.789	0	23.9838	90.5934	25.5194	88.7495	59.8452	0.039348	44.6039	46.8925	131.725	0.056507	12.2518	224.129	0	7.95496	243.005	56.3668	0.119033	142.851	46.9467	42.2261	91.2836
Spata33	320869	62.4697	22.586	93.7672	47.234	0	11.9694	7.15785	0.0290018	21.6293	54.0131	0	24.9832	16.3744	19.8651	2.80275	7.77833	10.9523	24.3827	12.8525	10.7428	0.0529806	36.7085	0	88.5629	0.124675	29.0005	144.384	16.7169	22.9755	31.6982	11.4678	29.5463
Nfatc2ip	18020	0	119.827	83.9096	0	16.8536	4.57752	0.00854742	0.0283647	12.952	1.18874	3.95462	8.99369	32.7529	117.4	58.5356	0	53.4877	29.9813	30.33	46.0794	0.0558675	15.3112	135.06	11.2474	108.68	91.0017	9.27555	0.116276	0	49.3583	58.0872	15.9819
Kcnu1	16532	123.839	0	8.87343	84.9629	155.67	11.0399	95.9743	206.409	61.4806	145.354	153.449	150.899	0	44.4485	29.2355	135.654	0.0395027	25.8882	102.132	124.252	361.623	9.1916	0	0	61.8585	7.68043e-06	0.0605471	0.111218	0	59.1019	0.0566251	50.8867
Gm12250	631323	149.478	94.107	212.184	43.4169	99.1557	0	0.00898849	0.0298795	25.9378	0.054323	0	45.9691	55.8742	0	0	100.004	0.0398925	45.3779	22.9523	350.239	235.299	30.6128	89.0076	387.413	382.962	48.0009	363.114	197.871	44.9522	397.32	0.0611687	163.924
Pcdhgb1	93699	146.794	0	121.378	175.703	0	78.5039	61.2612	23.571	40.6834	25.9849	98.0104	0	68.4154	0	50.9588	82.7375	233.406	55.1735	124.241	9.683	18.1805	86.7019	0	57.3264	0.12892	89.0017	355.834	0.119242	3.99527	11.5407	0.0603721	214.887
4930579K19Rik	75881	17.6497	2.66922	0	18.9295	8.92288	0	0.00770622	0.0254902	35.0008	22.3934	0	0	22.1681	54.0286	22.6634	14.1311	0.0366058	21.1264	8.24456	0.0285769	0.0524694	3.07052	62.9338	0	29.7373	7.56308e-06	0.0595289	27.9769	15.983	0.105188	30.6989	38.1724
Antxr1	69538	118.849	0	2.95327	73.7007	5.94446	0	24.5095	6.45627	35.5263	23.7074	53.4625	57.9616	15.3985	13.2164	221.046	10.1233	127.634	61.7073	10.9945	0.0306238	0.0563834	42.8483	0	174.011	270.981	1.00003	40.3021	88.1173	51.945	154.342	105.989	64.1786
F2rl2	14064	60.5652	122.137	0	251.272	86.2612	127.482	0.00906219	0.0301331	40.6754	48.5097	52.465	117.921	189.929	71.9189	0	0	118.896	0	0	0.0305291	0.0562018	42.8472	194.146	0	86.9616	164.003	0.064101	0.118285	0	220.925	0.0599276	37.1263
Cd6	12511	136.103	231.569	78.9331	260.625	103.114	472.071	87.8119	190.412	106.556	0.0554599	0	59.9596	93.5251	20.7942	44.3728	0	0.0385163	72.4283	21.127	0.0300483	0.0552807	69.3488	18.7155	82.7863	295.723	8.18471e-06	0.0649599	0.120003	0	169.561	290.414	155.545
Cdc42ep5	58804	21.1043	0	0	0	0	24.0407	19.3958	44.8148	13.8461	18.0257	26.7346	13.9906	33.7599	43.6031	8.47375	42.8486	0.0362099	40.8514	6.40276	0.0282717	0.0518877	11.2264	0	0	0.121594	48.0009	0.0612201	23.0145	37.9605	0.108391	88.5583	0
Ttll3	101100	43.0101	247.304	1.96685	83.1172	2.97014	91.4806	87.7903	0.0297285	0	21.4736	0	0	24.0722	15.1085	24.5145	115.919	12.0597	73.077	105.821	26.823	0.0566561	146.868	217.541	29.1105	26.1269	246.005	17.3218	9.08575	116.878	48.1913	42.2181	32.8918
Pde5a	242202	43.881	0	26.6359	72.7121	57.507	28.5958	0.00897853	149.659	22.4682	140.701	0	105.93	102.173	69.0767	45.2988	0	56.7728	66.6077	52.4256	23.6067	17.0462	0.00858115	190.388	5.60741	279.771	194.004	1.21974	116.044	0	2.66401	1.20537	5.83353
Fras1	231470	2.57536	87.696	142.09	113.29	1.97896	339.966	37.7873	0.0304197	65.8064	237.718	321.754	142.905	13.4708	117.355	101.972	31.4137	10.9679	121.935	66.2261	0.0307377	5.72975	104.037	191.282	0.911791	0.122878	7.82562e-06	24.1678	138.077	4.9942	2.66877	20.5545	37.2129
Wnt3	22415	0	105.85	59.2012	0	7.92741	55.3904	100.049	114.435	5.99488	197.022	185.139	2.99766	147.487	0	59.4662	0	231.171	54.3786	0.882176	10.7544	1.19447	61.2045	85.2964	30.0534	31.2709	37.0007	0.0633528	219.754	34.963	34.2572	0.0592325	8.367
Egflam	268780	86.0881	0	0	0	209.226	1.80946	150.059	62.0566	68.4597	0.0545528	148.507	40.9724	163.87	103.154	0	0	315.131	42.1602	0	0.0307138	0.0565559	52.0277	0	69.5579	0.129178	167.003	102.297	200.114	189.802	0.115019	0.0604812	75.1831
Ccrl2	54199	73.7846	55.1555	0	140.75	147.746	0	59.2182	0.0299193	50.2382	0.0543984	160.391	11.9916	130.087	0	134.984	174.136	136.47	120.147	95.6446	248.535	151.659	123.43	77.7541	112.785	833.772	219.004	301.204	417.449	293.691	486.199	994.802	448.75
Slc25a13	50799	138.898	191.936	198.363	0	0	0	0.00900456	0.0299348	99.7319	82.2456	0	0	90.5692	0	16.0162	6.19158	497.573	48.6226	225.417	428.447	0.0574533	80.5926	0	142.875	175.394	192.004	48.357	182.551	431.548	176.014	11.4705	239.208
Adamts17	233332	50.9889	38.8987	0	17.9171	98.1755	0	22.4678	84.4114	52.061	14.7088	0	0	7.68918	133.502	65.1498	74.9402	0.0389353	69.905	0	137.018	0.0558982	9.19148	38.4078	0.911493	48.1189	8.05552e-06	88.4397	0.117731	75.9205	12.8045	205.909	13.4385
Smtnl2	276829	0	0	0	84.0541	141.798	75.7474	91.876	67.3881	46.7736	0.0542287	91.0825	38.9738	59.7733	0	0	45.7615	80.6543	31.6572	32.1926	0.0297989	0.0548034	33.6621	0	79.0422	0.109125	7.08596e-06	0.0554216	0.101141	0	81.7938	0.051858	0
Pygl	110095	115.094	62.3836	218.093	0	0	0	293.978	0.0301096	102.296	41.7529	45.5348	0	45.2717	0	288.916	183.607	290.295	69.7521	45.0326	93.2429	0.0574231	204.003	263.381	0	361.204	792.015	971.14	627.966	301.683	377.365	411.45	238.261
Mme	17380	79.0156	72.3293	111.503	232.347	91.2179	145.024	60.2445	0.0302391	179.508	91.3016	0	0	11.5434	291.535	90.6181	18.7879	335.984	3.15288	0	0.030948	0.0570054	74.4684	91.8332	89.2942	0.127025	8.04302e-06	0.063714	0.117512	180.813	0.11314	205.881	35.4449
A4galt	239559	39.4566	116.667	101.632	312.62	116.006	85.866	75.5587	186.104	77.0901	152.118	0	6.99497	58.8028	0	5.63354	52.8674	74.143	0	73.6726	0.0299505	22.6794	47.9373	0	62.079	110.861	7.81627e-06	0.06173	0.113563	111.886	0.10936	0.0577245	0
Rec8	56739	40.4214	46.1599	37.4974	33.9909	83.2999	31.3947	33.692	0.0290715	0	0.0527978	53.4642	0	0	0	18.8958	54.995	16.364	13.7993	6.407	0.0275857	0.050582	10.2052	0	31.0883	0.106499	6.94133e-06	0.0541869	0.0987334	26.9734	24.9534	0.0507088	18.7147
Ifitm3	66141	439.953	457.611	813.075	683.588	441.218	375.839	442.086	408.681	246.93	460.992	369.255	579.613	377.722	505.204	705.114	823.103	498.971	318.189	1183.88	816.52	1462.33	1255.7	610.015	2901.78	2143.4	2370.04	5579.19	1916.02	1940.96	3398.16	3683.38	7905.73
A330021E22Rik		337.363	366.408	0	125.562	329.189	66.4548	11.242	121.974	96.1485	110.49	161.364	46.9683	205.264	100.272	48.1123	5.40572	138.661	221.748	124.168	163.94	571.186	70.3935	30.8887	0	0.11777	2.00005	12.6861	35.5237	13.9851	0.105044	0.0556078	75.6979
Rxfp3	239336	87.0041	0	0	156.837	0	166.388	0.00896586	0.0298016	0	185.65	24.7447	0	0	159.027	0	0	109.118	201.782	0	78.2107	0.0565262	89.7594	0	94.9603	0.128402	8.11464e-06	0.0643432	47.3237	143.85	163.034	152.583	75.2095
Htr1d	15552	112.37	49.6907	554.576	137.836	81.2997	184.701	107.21	113.421	64.9311	146.54	216.805	139.906	93.4705	0	6.57781	99.2567	322.913	51.893	97.5073	0.0309725	0.0570524	230.505	0	142.903	0.125446	35.0007	0.0629907	0.11607	274.718	0.11176	0.0588961	9.2133
Pard3b	72823	95.6939	0	477.62	66.0684	138.811	147.768	157.226	125.17	51.9342	101.462	31.6735	13.9903	122.445	5.64758	46.2535	44.8931	36.0457	29.1717	37.7015	175.505	0.0557374	0.00851005	0	4.66762	0.129233	14.0003	215.916	1.40614	117.876	77.2898	223.2	98.8768
Sox17	20671	146.73	34.3203	0	97.2513	162.614	319.741	0.00908229	137.971	0	104.802	0	0	170.564	59.5793	168.027	345.287	1.13405	38.0596	72.6345	461.673	259.111	59.1737	0	72.3505	124.407	8.06578e-06	0.0639138	0.117911	0	132.638	194.566	12.5927
Trpm3	226025	213.433	474.1	88.8007	28.2936	91.2152	140.359	15.3261	35.3422	207.156	170.187	71.273	274.817	276.571	127.707	0	28.2385	77.5601	302.94	88.2697	904.098	140.392	332.53	37.4479	10.3081	92.3935	903.017	119.621	393.19	1238.7	273.572	256.48	328.719
Zfp641	239652	173.055	0	21.7007	99.1275	0	0	286.863	4.31458	259.284	224.176	99.985	147.901	210.082	149.484	95.3199	1.47574	157.213	138.824	181.226	3.2495	662.784	114.252	2.78076	0	10.5554	216.004	8.12685	21.8467	0	152.974	156.012	50.656
Gpx8	69590	33.3077	99.4754	178.607	166.202	146.746	294.736	0.0091118	0.0303039	48.4712	111.579	37.6137	68.9537	97.3376	0	40.5689	123.028	175.635	32.3943	69.9065	61.088	177.503	5.11096	0	15.9467	145.523	479.009	111.538	0.120581	437.542	0.116075	0.0609933	57.3916
Zfp184	193452	107.14	263.335	161.831	279.573	0	0	66.3702	0.0302851	119.611	28.2449	0	120.919	156.19	0	0	93.1282	0.0389837	127.782	0	97.4421	0.0559696	1.02961	0	78.0484	101.142	127.002	0.0639014	0.117887	160.833	0.113498	0.0597422	71.0099
Fam194a		25.4145	13.5148	143.099	1.86059	146.758	0	10.2212	71.6576	25.0738	1.18762	125.739	38.9738	85.7907	0	121.86	48.0471	50.218	21.0268	57.045	93.1558	6.86269	6.13127	0	38.5273	0.12362	7.86469e-06	0.0621526	0.114402	0	152.163	0.0581173	95.7987
She	214547	124.764	152.926	7.88666	0	50.5639	0	256.216	13.946	23.3285	84.5295	0	190.873	0.946736	86.0882	76.4465	25.091	7.69135	77.0921	54.2402	242.064	0.0571551	254.985	0	314.081	10.5555	234.004	23.0667	0.118806	13.9847	87.3398	216.281	3.30158
Pycr1	209027	21.0152	36.1414	5.91325	0	0	45.2317	234.76	90.9033	31.1434	126.101	55.437	39.9731	73.2427	0	57.5785	51.961	0.0392264	17.7655	92.9498	0.0305947	219.192	17.3516	94.6806	32.8759	19.5718	2.00005	0.0616343	66.0377	57.9401	45.4488	0.0576356	27.0305
AA388235	433100	94.8228	328.486	117.421	0	83.2842	50.7568	122.516	114.471	38.9302	313.095	6.92447	5.99565	7.68992	203.436	45.2803	107.074	72.0946	47.8087	34.9112	16.1124	167.501	100.992	525.885	284.866	1.44275	3.00007	9.27619	87.8642	186.807	39.2996	0.0592266	36.304
Prph	19132	0	122.192	69.0728	0	62.4649	0	0.00898692	0.029874	138.839	203.672	0	70.9527	0	106.004	27.3495	66.9689	37.151	216.506	0	82.4853	100.656	0.00860197	0	41.3408	93.092	67.0012	0.0626026	0.115298	0	49.3112	73.9515	0
Zfhx4	80892	43.0324	90.5517	16.7683	64.2309	0	0	69.4132	0.0294499	42.4644	104.622	30.6865	0	38.5339	20.788	20.7392	0	0.0392076	73.9319	0.88212	0.0305802	152.581	57.1245	82.4866	201.312	0.128412	162.003	27.6606	15.4684	188.803	178.172	11.4734	0
Ecm2	407800	0	44.3078	0	50.0421	11.8936	3.6536	129.626	134.661	113.719	11.3384	0	26.9817	41.4235	42.5577	0	95.3916	134.195	146.376	66.2275	0.0307202	158.281	6.13119	0	60.1504	0.125538	139.003	9.27538	0.116155	0	1.39431	3.49202	170.364
Mum1l1	245631	0	221.68	0	101.021	183.434	93.2615	188.865	20.365	123.077	260.167	0	0	17.326	4.70204	109.537	0	244.265	60.0716	142.681	0.0306663	21.5719	108.114	0	0	50.7	233.004	0.0637605	65.074	82.9133	0.113229	0.0596113	0
Fam159b	77803	28.0824	55.2253	0	0	44.6201	0	15.3237	0.0291276	46.8444	106.782	17.8155	57.9617	24.0876	0	21.702	0	33.821	83.2518	0	0.0293529	80.0802	13.2688	31.8723	0	0.126064	67.0013	0.063274	0.116635	79.9167	150.058	27.4027	29.5287
BC053749		13.9924	0	0	87.8815	37.677	48.0389	72.4707	85.4964	32.9142	5.70361	0	34.9766	120.566	0	0	54.5034	45.8143	38.1983	0	3.25211	0.0546183	39.7778	0	41.3756	0.113473	17.0003	0.0574552	0.105123	45.954	0.101277	3.48693	36.5732
Gpr173	70771	183.818	126.726	126.317	0	20.8174	52.6298	10.2212	0.029857	0	12.4668	87.1215	34.9764	82.8768	225.304	0	9.33549	73.1463	159.386	45.0478	25.7519	0.0566415	48.9688	114.361	0	0.125083	7.94151e-06	21.8967	9.08173	169.825	6.47321	13.7452	81.284
Cyp2j12	242546	28.0584	0	87.8298	19.8015	34.7005	72.067	138.811	0.0296353	24.2108	88.935	0	39.9732	71.3106	38.772	0	67.7459	238.824	13.7007	93.8593	0.0306856	0.056502	53.0471	123.75	21.5887	23.5298	8.08163e-06	56.3452	0.118189	109.885	0.113788	254.851	51.5203
Stat4	20849	0	0	0	19.7968	172.53	15.6569	102.095	128.349	188.207	209.462	160.382	0	60.7049	14.1625	210.634	50.3652	0.0393609	55.1826	97.5418	0.0306981	158.272	85.6803	0	0	0.126623	8.02207e-06	0.0635301	0.117146	169.824	3.93723	200.153	16.8241
Pcdhb10	93881	55.302	126.693	0	0	0	55.3943	0.00902418	124.044	180.483	51.8757	174.25	0	224.562	0	203.941	212.088	211.716	106.357	0	0.0310685	0.0572366	109.148	157.454	0	0.122653	101.002	0.061708	0.113519	116.881	0.109318	0.0577041	2.45485
Nek3	23954	105.679	0	53.2918	0	0	0	5.11608	0.029045	55.5567	0.0527479	134.671	0	79.0114	83.2522	152.954	122.152	89.529	34.8218	82.7785	0.0309678	240.87	48.9713	45.8901	57.3171	17.0434	253.005	0.0638791	0.117842	93.9019	11.5395	0.0597215	79.4838
Polh	80905	0	118.523	55.2535	170.961	0	121.941	64.3251	184.977	79.7301	0.0547313	0	66.9552	64.5667	170.417	0	74.1017	0.0391661	144.834	102.168	71.7759	0.0562386	0.00858093	0	0	0.1213	7.74221e-06	0.0610846	0.112283	125.872	0.108134	0.0571247	64.4598
Nt5c1a	230718	70.4072	0	65.1385	51.0176	0	27.6956	86.7446	0.0289997	25.1075	1.18853	0	17.9877	29.8789	0	0	0	0.0374379	30.8959	35.9083	0.029218	73.3022	12.2488	34.695	53.6477	87.5514	7.72148e-06	0.0609042	0.111925	32.9657	0.107792	0.056957	63.6249
Ly9	17085	113.305	37.9387	270.391	272.029	121.957	0	0.00909209	0.030236	117.021	22.6107	0	101.932	50.0882	264.918	98.144	69.204	150.693	291.528	414.918	225.027	95.1417	489.611	223.956	301.741	1478.11	623.012	420.759	1221.51	1128.81	738.196	1086.1	1359.89
Zfp369	170936	48.2981	0	0	16.0227	74.3672	142.375	0.0089178	0.0296364	111.105	0.0538638	99.0072	42.9712	96.3629	14.1619	22.6244	0	127.704	64.0915	206.151	155.325	0.0570364	142.799	101.208	101.52	0.105679	6.89597e-06	4.65168	0.0979818	0.998462	0.0944321	61.8924	0.772711
Gpr124	78560	21.0177	151.207	18.7413	39.6402	1.97878	4.57668	41.8648	36.3948	52.856	27.1034	168.316	50.9659	2.87187	38.8196	13.1943	85.6298	10.9568	25.1718	25.7585	5.3947	0.0536985	14.2879	38.4527	9.37182	13.1112	13.0003	0.0612374	5.24995	24.9737	44.1571	13.7309	84.0111
2410004P03Rik	73667	25.4191	140.372	70.0634	0	0	58.1923	0.00891971	58.827	160.659	23.7219	0	0	59.7482	103.177	0	39.3341	0.0390726	64.9929	20.1986	0.0304764	180.756	22.4507	97.5077	0	0.129973	149.003	127.595	76.689	118.875	136.738	358.746	33.7219
Ackr2	59289	99.2381	16.2261	259.535	3.74821	0	0	167.424	111.25	62.356	69.9103	197.014	63.9571	0	0	0	66.9963	92.737	57.6557	28.484	4.32393	0.0561564	118.304	1.84293	233.331	0.129154	96.0018	306.55	0.119456	0	141.691	0.0604713	184.378
Golt1a	68338	7.83741	20.7591	51.3113	174.843	86.2683	36.0006	18.3874	24.6325	32.8978	0.0537361	33.6564	18.987	0	31.2105	127.562	79.7614	60.0056	13.71	0	0.0301294	0.0554361	32.6458	77.8345	24.4186	0.117097	26.0005	0.0591406	0.108439	26.9721	25.2355	51.036	4.14691
Cacna1s	12292	25.4384	0	102.648	0	0	0	100.014	0.0291655	51.1901	0.0529751	0	101.933	0	28.365	0	0	0.0388944	13.7057	73.6315	37.5175	171.666	74.454	55.2963	69.5832	224.54	50.0009	109.225	58.8441	17.9805	149.382	272.242	143.679
Aldh1l2	216188	80.8859	0	16.768	16.968	57.5093	18.4342	145.95	0.0295578	110.258	12.4641	0	41.9719	114.677	91.7706	94.3934	7.76237	185.511	90.9277	38.5964	0.030982	151.597	107.105	68.3902	109.983	518.913	226.004	20.7723	19.299	242.745	26.7358	62.7506	142.806
Sass6	72776	167.889	0	47.3588	118.051	136.835	43.3759	81.6768	2.17401	84.0753	5.70296	0.985261	142.905	8.65269	97.4697	49.0701	44.8311	285.722	21.013	64.3836	0.0307492	65.6586	139.729	0	0	224.487	8.18741e-06	0.0649838	375.947	6.99211	131.665	5.77033	186.85
Fancm	104806	27.1556	27.0783	0	492.017	76.342	395.352	154.17	193.63	99.6119	197.227	0	275.816	0	89.867	135.932	263.329	17.519	236.446	128.782	269.941	0.0573689	33.673	222.135	0	0.123478	3.00007	0.0620875	0.114273	0	31.6673	0.0580569	208.001
BC025920	268319	0	11.7073	0	0	0	107.246	117.373	43.8611	86.8022	94.5169	3.95454	2.99765	8.65347	12.2731	6.57758	30.691	13.1449	91.2413	22.0507	0.0299362	38.4768	44.8785	121.045	4.66761	40.1954	16.0003	39.049	34.4438	1.99737	0.109613	0.0578481	98.3874
Ccdc57	71276	46.5318	0	0	0	0	0	0.00893755	223.327	3.39666	87.825	130.692	75.9496	78.0739	34.0455	0	0	61.1187	71.5323	46.9088	37.5192	99.4701	37.7468	0.907257	76.168	139.811	8.03292e-06	0.0636253	34.5535	136.858	3.93702	2.3494	89.6788
2410133F24Rik		5.20333	54.2843	36.507	0	87.2609	0	37.7789	62.0216	45.0668	5.70383	145.551	0.999014	0.946087	24.5993	31.1646	26.006	20.7554	17.0031	49.7561	63.1031	0.0536058	6.13064	23.4245	1.84936	0.116268	1.00003	2.37423	1.41036	9.98916	47.648	25.0179	38.2127
Zfp879	214779	0	0	0	109.546	245.914	102.532	0.00904433	100.541	33.7385	131.776	112.861	0	90.5961	69.0714	56.6316	25.8955	151.616	26.7088	62.5502	0.0306388	62.2553	129.526	13.0849	0	0.12763	8.07451e-06	203.105	0.118064	0	243.545	0.0598249	34.5901
Cda	72269	28.9282	124.004	42.4259	18.8545	0	45.2331	0.00898651	68.46	98.8779	157.576	27.7147	53.9639	18.2945	53.0078	0	34.6522	30.5811	29.1998	0	104.861	73.4304	18.3691	27.162	0	0.118729	16.0003	0.059897	0.109932	134.865	0.105884	0.0560207	0
Cdsn	386463	102.747	83.1872	114.462	229.504	0	298.447	77.5989	0.0302731	83.1724	56.4026	78.2052	0	84.8194	29.3093	112.393	0	72.0264	61.7337	92.965	0.0304779	0.0561037	75.4772	0	60.1637	0.118236	66.0012	32.1017	0.109482	0	0.105452	0.0558085	46.6866
Rem2	140743	68.437	127.49	452.929	109.502	251.845	308.489	171.527	2.17254	96.139	38.3915	374.217	132.911	212.013	185.453	0	37.6945	612.138	189.238	167.426	93.2461	4.59369	80.593	0	33.8056	0.124104	7.89016e-06	131.752	0.114845	0	0.110587	0.0583241	131.445
Unc13d	70450	17.5214	32.564	0	203.368	0	0	0.0087094	63.0429	5.99553	0.0525129	0	7.99431	166.741	124.91	112.345	47.9685	90.6132	8.82878	152.759	0.030915	0.0569419	84.6663	147.164	23.467	166.212	288.005	0.0650723	35.8887	37.9596	31.7972	216.457	237.6
Atp10a	11982	58.813	5.37555	33.5429	162.461	0	312.409	42.8888	4.31556	0	111.524	0	103.931	208.186	176.97	0	0.689631	109.165	49.4527	156.427	154.258	4.59544	60.1906	98.3936	45.0919	420.404	8.22026e-06	367.636	258.979	0	0.116123	25.1504	198.631
Ppwd1	238831	3.45001	252.592	152.959	157.744	5.94448	5.50009	21.4514	15.0154	12.9259	68.759	18.804	77.948	9.61625	92.7314	21.6815	51.9297	67.6977	95.8598	65.3006	11.8262	28.3607	122.396	14.9588	241.717	4.05321	18.0003	0.0635636	34.5502	6.99209	231.969	94.4891	7.5217
Evc	59056	3.44852	0	19.7288	117.173	0	0.887132	9.20006	0.0295193	154.624	7.95817	173.277	0	60.6989	118.285	28.2901	36.1364	231.28	64.1026	78.1824	0.0308943	9.12695	119.34	44.9549	141.974	0.129116	97.0018	0.0646687	16.7461	176.815	0.114965	281.212	147.132
Pde1c	18575	0	62.3892	139.141	0	7.92741	209.785	12.2633	0.0300438	18.1274	71.0116	172.268	114.924	2.87249	29.304	73.6268	0	201.806	51.914	45.9667	109.264	212.529	76.5048	0.907622	17.8268	0.129663	8.17999e-06	314.676	251.138	241.747	50.7659	4.62965	15.1269
2610318N02Rik	70458	21.0471	0	40.4608	29.2687	0	0	0.00868871	59.8358	0	80.9138	55.4471	31.9787	0	55.899	56.7203	6.19399	22.9279	7.21541	9.1626	0.0290473	0.053367	20.4035	40.3397	31.98	35.7421	7.07937e-06	0.0553652	0.101031	0	46.0217	0.0518055	0
D330050I16Rik	414115	0	10.813	1.9667	69.0375	30.7391	12.9013	1.03112	35.2707	31.2392	37.1237	0	24.9833	8.66361	0	40.7151	12.6024	1.13548	9.70832	24.9094	0.0271705	7.9607	0.00766209	30.0702	0	0.120456	57.001	0.0606954	0.111512	68.9296	14.0181	1.20743	34.7119
Usp49	224836	30.6962	28.0009	6.89991	73.6696	52.5501	83.1634	62.2749	64.1704	29.4186	40.5973	41.577	35.9758	57.8069	92.7234	59.4536	62.1756	154.954	91.7625	21.1138	22.5403	22.7078	186.647	125.597	42.2731	202.536	51.001	516.821	0.120376	75.9198	154.454	30.848	64.1601
Cdk2	12566	1.6952	4.47069	319.82	0	0	53.5919	0.00881923	0.0292976	15.5382	0.0532242	19.7954	0	120.462	178.866	190.737	23.5162	97.1645	70.5969	23.8734	58.9576	0.0570451	145.859	0	128.795	369.869	106.002	67.8886	172.329	98.8957	306.197	123.122	67.5362
Rad51c	114714	121.286	0	101.64	0	0	104.394	153.119	0.0299778	109.274	0.0545089	27.7144	128.914	101.229	0	0	39.3614	0.0387741	84.6147	112.353	0.0302467	0.0556607	32.6469	116.305	0	130.963	8.10004e-06	0.0642148	35.8564	0	236.111	133.227	5.83309
Lrrc10b	278795	58.7706	0	1658.73	0	357.931	981.725	1038.31	0.030762	110.853	280.697	971.165	633.577	341.115	580.934	404.006	85.7403	1666.81	300.371	506.859	46.1155	492.353	149.96	10.2766	266.928	478.839	2.00005	69.0398	0.120797	464.514	297.384	0.0610934	105.584
Asah2	54447	142.399	4.47162	50.3201	0	7.9274	91.4481	86.7781	105.875	0	93.5059	40.5851	136.909	0.94611	3.75599	0	0	95.8232	25.1577	53.4296	0.0294096	0.054059	11.2297	8.40254	96.9836	0.126834	172.003	81.5422	126.004	23.9743	1.39343	0.0594868	2.45666
Hhipl1	214305	35.1907	0	0	69.0433	0	0	82.6396	0.028312	27.7586	29.2711	0	2.99765	0	87.0913	39.6385	36.1928	0.0388329	71.5536	27.5688	120.959	0.0557474	19.3904	0	101.591	124.077	23.0004	1.22122	58.6139	0	54.37	0.0587785	46.4971
Fzd6	14368	64.9517	16.2261	0	124.646	439.273	10.1164	37.7861	0.030224	79.7095	10.2133	32.6638	221.853	286.24	80.4015	0	275.931	506.281	23.4421	124.176	16.1125	34.0276	85.692	34.6379	0	44.3258	202.004	343.514	12.9132	204.785	237.916	173.226	21.0427
Atp11c	320940	144.146	60.5794	21.7012	438.426	0	1.80952	0.00903275	1.1027	26.8002	82.2622	18.804	0	203.364	13.2159	28.2889	40.8608	92.8051	80.3507	31.2342	283.809	0.0571009	127.503	66.5142	119.386	157.187	6.00012	3.52129	329.023	50.9459	272.026	176.637	201.18
Ccdc84	382073	55.3672	50.6676	38.4818	120.971	0	0	34.7161	0.0293964	0.803284	63.0491	75.246	4.9963	20.2288	0	20.7566	45.841	27.2911	34.972	11.003	0.0293393	0.0539247	88.6946	0	36.6807	0.120084	7.6777e-06	0.0605235	46.9598	0	90.3459	0.0566031	33.8687
Tek	21687	174.744	146.488	132.218	376.771	0	269.684	146.005	551.885	55.3926	330.151	0	0.999027	381.745	0.920968	43.3992	81.1255	0.0396002	64.9181	91.9938	0.0308822	0.0568791	77.5266	10.2732	164.553	0.130387	8.21739e-06	446.852	5.24435	5.99317	378.201	144.755	250.24
Clec18a	353287	197.73	204.509	0	136.927	95.1844	57.2298	95.9717	0.0302255	16.392	111.561	57.4146	66.9551	96.3716	46.3418	58.5132	0	34.9762	41.338	66.2209	101.772	307.41	77.5248	0.907631	0	0.115617	7.43872e-06	0.0584533	98.0766	0	0.103157	0.0546783	22.0181
Tcte2	21646	154.665	76.8652	0	0	146.749	0.887804	38.8063	210.639	31.1332	116.043	71.2761	73.9505	9.62153	13.2302	34.0178	3.03983	0.0368049	66.2149	59.0291	0.0287303	9.11	26.5163	0	0	96.1196	84.0016	254.893	126.276	0	3.93335	103.697	20.1988
Cd24a	12484	1.69895	185.415	196.363	0	0	295.583	192.96	98.4456	280.024	377.385	111.864	0	0	0	1.86089	149.758	0.0397796	113.692	52.3998	69.6699	0.0571439	339.631	110.579	289.627	114.409	156.003	0.0653272	1.40386	515.461	0.116227	533.072	41.3271
Il2rg	16186	0	21.6627	0	39.6444	104.118	0	161.263	28.9094	0	59.7121	128.713	0	52.0228	4.70253	67.9526	115.065	0.0396512	42.1412	196.956	111.421	0.0569544	26.5322	120.905	230.395	113.141	178.003	467.668	185.142	178.812	0.116565	206.299	453.141
Sfrp2	20319	38.6056	54.2585	199.357	0	77.3402	146.038	10.2212	0.0298097	25.0724	74.3516	0	0	0	0	0	33.0455	66.5417	85.4631	15.5998	0.0301361	92.6434	27.5475	0	128.914	157.03	4.00008	136.738	0.119602	200.79	70.9768	3.48896	197.059
Lipg	16891	162.683	113.132	9.86005	24.522	31.7248	25.8226	15.3258	0.0298757	59.7937	52.9889	2.96476	168.888	113.737	128.729	51.9078	30.6305	16.425	99.1629	1.80028	6.46782	3.46358	131.566	103.117	8.42675	0.111019	48.0008	0.0563089	3.9545	0	7.67582	0.0526836	29.7835
Pcdhb5	93876	138.837	146.587	12.8202	0	5.94451	0	362.364	143.302	91.8758	1.18685	0	0	0	141.009	99.1241	6.97467	256.354	94.2079	0	1.10508	0.0568826	121.379	5.58913	193.715	0.129701	8.18195e-06	9.27556	155.651	114.879	151.867	184.554	274.881
Kbtbd8	243574	266.979	0	326.613	553.354	0	372.205	45.9557	0.0306179	233.983	111.638	456.384	295.802	332.543	0	101.002	1.47398	168.069	240.616	12.8339	0.0310117	0.0571276	103.027	0.907877	151.363	309.654	298.006	0.0645639	0.119211	0	57.0601	4.63085	0
Stbd1	52331	44.744	116.715	0	0	0	46.148	211.302	0.0300764	232.553	62.0124	0	127.915	90.5844	0	0	122.2	0.039567	83.6365	0	275.191	0.0568301	141.774	72.1484	100.589	158.249	254.005	0.064551	0.119185	198.793	0.11474	0.0603457	51.4973
Alms1	236266	16.6373	28.93	14.7953	54.7977	0	64.7187	84.7063	42.7728	33.8013	14.7068	0.985147	0.999011	14.4416	58.7309	0.916966	0	0.0375091	16.9986	11.9252	37.4719	4.59645	58.1177	72.2763	1.84937	0.126241	74.0014	0.0633553	0.116797	23.9744	142.538	110.373	14.2871
5730559C18Rik	67313	65.0893	0	0	101.137	0	0	0.00878354	0.029175	0	110.162	48.5119	58.961	36.6488	39.7923	41.5969	18.899	0.0366361	36.7004	23.0097	0.0286003	2.33077	11.2275	0	0	119.321	21.0004	43.7297	56.2223	0	121.372	122.99	54.8991
1700088E04Rik	27660	11.3747	21.7125	19.7345	16.0413	12.8871	10.1291	9.19738	20.3256	45.2333	25.8892	0	23.9841	28.9374	6.59998	16.0478	3.04282	4.41116	7.23165	6.40455	0.0279692	87.6298	8.1679	0	2.7895	0.121862	11.0002	0.0613439	53.3641	80.9171	14.0317	26.221	17.7005
Zfp677	210503	137.974	0	43.4113	0	179.474	134.888	233.756	0.0300749	89.2823	0.0546925	0	20.9856	54.9202	0	0	0	203.955	68.2049	106.751	5.39575	0.0565439	226.402	70.2827	4.66806	0.129912	232.004	0.0650316	246.108	165.826	264.336	0.060792	65.8568
Ggnbp1	70772	14.023	6.28511	26.6463	3.74794	5.94493	104.731	0.00841221	6.45175	22.5517	9.06782	9.89587	0	2.87192	7.54296	10.3598	18.0774	3.32296	8.84543	6.39889	42.8015	49.6509	4.09073	76.0573	20.6735	20.8431	13.0003	0.0611801	23.0128	23.9747	57.9347	40.9599	16.8546
Gm4636		170.372	3.5706	41.4356	8.46815	64.4437	235.521	185.815	0.0304961	515.963	541.798	30.6834	0.999026	545.492	41.5996	195.401	222.176	253.251	393.222	102.075	0.0312839	0.0576503	17.3522	11.2114	207.739	390.302	197.004	0.0649855	0.120055	5.99316	140.51	0.0607492	198.697
Scarf2	224024	0	130.239	122.355	86.8485	23.7914	296.559	180.703	41.7577	128.268	54.157	194.04	62.9577	43.3496	0	87.7945	48.7698	102.596	116.205	80.9519	24.6817	76.9685	34.6912	149.056	77.0765	153.394	307.006	826.111	75.4582	64.9312	177.337	110.615	362.612
Cpa2	232680	78.1896	27.9943	17.7543	0	45.6073	170.068	40.8452	74.8726	29.4087	102.48	30.6848	54.9632	25.0401	47.3057	0	19.595	0.0388734	40.5731	84.6915	105.989	128.791	53.0413	0	12.1878	0.12752	8.06878e-06	0.0639402	251.819	16.9816	0.113572	169.564	31.2055
Ptger4	19219	49.1325	94.9672	0	169.057	0	110.836	216.415	77.0349	28.5303	0.0548889	134.641	87.9412	60.7044	0	49.0714	78.0099	126.563	0	168.462	188.452	0.0565578	73.4435	0	1.85042	201.436	202.004	341.367	645.572	209.779	24.1996	484.283	234.915
Gm216		31.6254	37.1059	0	70.897	0	72.1521	0.00867856	49.1628	4.26208	0.0523135	0	46.969	0	60.6263	23.5944	0	0.0375377	58.7065	0	51.3627	0.0538398	49.9646	0	35.7402	0.112419	7.26577e-06	22.8964	36.5629	0	28.8408	0.0532924	10.1092
Sox7	20680	43.8788	0	0	0	0	339.331	0.00898724	132.571	2.53219	77.7362	0	71.952	51.0644	126.83	98.1971	57.475	2.22906	29.1461	64.3881	144.568	34.0094	0.00861947	0.907514	117.542	155.928	211.004	250.529	0.120786	308.676	235.432	0.0610882	244.289
Parp10	671535	168.799	100.43	0	0.917947	127.911	149.698	125.563	41.7463	0	0.0545315	20.7841	20.9856	0.94681	353.015	178.432	79.4924	2.22772	79.5144	289.877	61.1068	1.19316	217.258	1.84407	70.4753	246.856	8.25958e-06	0.0656203	260.429	313.671	392.409	632.353	392.193
Fv1	14349	86.322	48.9025	0	0	0	48.9972	0.00867975	1.10354	0	43.8927	5.93452	77.9491	0	93.719	33.9681	55.1693	0.0388851	41.3868	0	0.0303321	163.767	111.159	0	21.5929	0.126327	109.002	0.0633947	72.6432	63.9331	0.11253	63.7882	60.8788
2810410L24Rik	100042332	17.6201	12.6688	24.6823	0	40.6731	9.22229	0.00790903	0.0261816	1.66774	0.0473693	17.8242	0	0	0	0	3.04093	48.9708	40.8316	23.016	28.8918	0.052137	15.3037	36.6084	0	0.120983	36.0007	0.0609383	0.111993	57.9405	10.2481	48.8815	32.1511
C8g	69379	9.60797	13.5359	38.4922	85.148	0	0	28.5816	19.2643	18.1789	0.0512186	15.8371	9.99304	0	0	105.861	44.9774	52.3491	37.3765	34.9606	0.0297465	37.3338	22.4467	0	16.8962	53.3314	182.003	86.1831	0.118494	0	60.8148	69.5275	86.2296
Mthfr	17769	260.019	0	74.9858	128.395	0	53.523	244.003	166.888	463.056	5.69994	295.019	66.9549	101.169	7.54092	8.46611	157.534	34.9867	198.973	150.853	154.303	858.41	66.3138	0	22.5256	22.246	215.004	27.6689	7.79801	364.618	445.434	230.221	490.35
4833422C13Rik	373852	45.663	46.1228	26.637	56.6608	58.5008	65.5976	71.4574	16.0815	43.3223	77.6845	0	0	5.76207	66.2446	0	17.224	126.495	57.6743	31.2497	0.0303969	157.024	6.13127	75.9347	5.60732	0.124676	93.0017	187.859	0.115367	0.998449	0.111087	0.0585679	3.29883
Icam4	78369	42.1469	0	41.4419	0	0	136.85	42.8817	36.3849	0	72.0551	84.1563	27.9811	44.3512	0	27.3766	37.8994	0.0375839	31.7024	34.0574	0.0293304	0.0539077	56.0806	51.6001	0.911071	40.2117	46.0009	133.979	0.114189	0	0.109959	0.0580176	21.081
Zfp97	22759	43.9766	1.76027	0	0	58.5082	6.42449	1.0311	0.0287599	102.652	33.7885	54.4576	0.99901	95.4311	115.498	72.7075	23.5394	29.5096	43.0072	3.63733	42.8715	2.3302	17.3511	67.4892	41.3481	66.1148	28.0005	0.063071	0.11623	0	182.671	1.20662	51.5737
Lrig3	320398	84.3262	27.9907	0	11.2992	83.2877	130.276	0.00902819	329.208	58.9088	14.7214	0	40.9724	88.6532	176.98	0	78.7474	252.009	48.6461	128.818	34.3232	0.0569534	120.361	0	39.4515	0.12656	33.0006	60.8994	71.3897	0	112.374	0.0593705	109.193
Tmem232	381107	88.6949	0	0	0	96.1765	81.2597	198.043	125.141	75.3765	168.947	0	146.902	0	0	170.964	96.2188	51.3263	71.481	98.4742	66.4296	0.0563647	30.6102	25.272	59.2153	0.0817055	5.51995e-06	1.20281	0.0759409	0	0.0732731	0.0396314	25.2171
Glra3	110304	0	70.575	5.91322	61.3795	0	23.9775	0.00893876	0.0297084	167.585	118.175	58.4091	62.9581	19.2595	0	31.1458	88.5801	67.5979	54.511	17.446	0.0298393	0.0548808	54.0522	3.71489	34.7793	0.120641	7.70726e-06	0.0607805	0.11168	47.9506	35.3464	72.6571	23.6569
Psg16	26436	198.603	0	0	0	87.2516	138.554	157.217	145.46	117.02	122.821	98.0067	0	53.9562	0	0	118.317	0.0393681	72.2761	93.8571	254.799	0.0565366	36.7301	106.863	0	0.12722	8.05316e-06	0.063803	104.465	0	0.11331	293.406	42.2165
Mmrn2	105450	217.095	4.47237	4.92674	27.3516	182.446	88.6528	94.9499	251.269	41.5394	71.0312	3.95472	0	97.3336	105.036	95.3493	60.6069	176.746	67.3656	2.71937	0.0308428	0.0568034	62.2281	144.362	58.2631	0.122721	7.81733e-06	0.0617392	207.478	0	0.109377	0.0577331	15.998
Tbc1d8b	245638	108.884	37.0304	224.987	406.14	9.91045	64.6143	173.557	0.0303558	68.4146	4.57295	169.288	38.9736	23.1107	24.5758	49.0812	80.4519	88.3717	52.7751	28.4851	0.0304627	10.2584	63.2407	160.379	0	190.792	8.18524e-06	0.0649646	314.823	0	241.563	53.6282	114.928
Itga1	109700	76.3806	28.8909	0	0	0	157.044	391.979	96.2819	43.2725	0.0549685	231.668	6.99497	207.192	0	24.5114	146.504	267.407	65.6825	98.4012	182.146	0.0575172	38.7734	248.366	379.842	0.127493	97.0018	212.257	24.3844	115.879	10.2739	0.059767	6.67706
Eva1c	70967	39.4718	72.3506	0	328.796	60.4805	48.9228	32.6805	46.0239	19.8618	145.262	0	0	0	85.2014	27.3564	0	15.3295	71.5669	52.4461	0.0302353	37.3708	47.9417	0	145.845	55.9503	69.0013	165.381	91.8933	158.834	75.9991	0.0603033	26.9645
Gm20939	100044193	89.6402	16.229	0.980459	0	168.573	0	51.0512	4.31606	188.389	1.18753	6.92431	106.929	83.8561	17.0029	16.0184	33.8048	121.061	104.117	2.71849	0.0304595	27.2176	42.8463	29.9636	100.631	31.3346	32.0006	0.0648828	136.533	145.847	63.406	332.495	109.861
Urah	76974	95.2313	0	0	42.5276	0	42.5357	0.00857887	0.0284726	24.2645	18.0614	17.8171	23.984	34.6848	36.8927	33.9727	50.453	107.93	16.9644	12.8375	0.0301575	52.0366	47.9405	44.0454	18.773	0.0887716	5.93567e-06	0.0457309	16.0897	0	8.71655	0.0428313	10.2707
Atad5	237877	66.7481	0	113.485	135.081	204.271	1.80927	0.00899592	0.029905	67.6051	97.9869	0	1.99833	55.8762	110.7	190.728	225.553	0.0397735	12.0756	72.6489	0.0310155	255.591	109.146	0	86.4676	2.74976	10.0002	0.0633702	156.367	38.9589	160.157	0.0592487	0
AI115009	99542	50.0274	142.097	67.0975	0	88.2463	0	58.1986	47.0907	125.775	47.3719	41.5752	78.9473	0	209.167	187.909	24.3053	29.5241	12.8872	10.0746	214.202	2.32837	108.124	194.051	0	0.11898	100.002	0.0600134	39.3483	0	0.106104	0.0561289	15.1746
Gm10754	100038699	24.5473	51.5716	99.6794	38.7067	2.97009	73.9382	15.3247	0.0294268	38.1208	0.0534682	20.7852	87.942	13.4783	23.6533	14.1412	5.40401	79.4629	27.6373	23.9179	0.0290741	0.053418	28.5579	0	37.6334	0.12044	7.69664e-06	115.471	0.111497	18.9799	19.0418	0.0567561	22.8095
Zc3hav1	78781	87.778	0	356.232	105.733	229.043	47.9823	152.124	249.211	44.1284	254.617	0	26.9816	0	24.571	68.8995	193.287	88.4268	75.4958	130.667	0.0308743	142.521	132.597	14.0214	36.6315	618.085	177.003	0.06569	294.901	43.9533	415.233	311.145	778.578
Osm	18413	28.0726	0	0.980386	89.7716	112.057	17.5131	58.1855	0.0293249	36.3903	79.8855	0	0	35.6506	0	0	33.8427	0.0385545	11.2705	105.006	0.0300777	0.0553371	44.8806	200.83	0	219.444	105.002	160.927	255.15	204.785	134.257	110.591	64.1554
Zbtb26	320633	328.623	438.865	92.749	16.9639	12.8849	78.468	100.061	37.4807	12.9263	289.513	57.4134	43.9703	85.7559	34.9789	78.3344	113.44	45.8956	82.7814	109.466	78.2388	159.53	88.749	21.5181	267.987	428.567	5.0001	1.21962	2.68956	0	68.4189	26.2846	99.7497
Tmprss7	208171	60.5433	23.4612	0	199.252	278.624	72.0044	194.994	66.3554	0	35.007	268.293	153.897	83.8409	102.203	128.422	168.874	90.5927	55.1739	0	26.8229	0.0566412	0.0086378	0.907581	126.942	0.119923	23.0004	138.241	0.111024	0	0.106929	0.0565339	6.68381
Ikzf4	22781	65.8114	95.8395	39.4623	193.575	411.493	60.9153	63.3098	24.6444	152.539	13.5946	197.998	190.873	135.866	25.5151	41.5036	55.8198	173.581	69.7429	95.6387	7.5379	635.656	195.848	301.798	0	169.757	8.10014e-06	2.37284	33.3094	0	181.902	1.20559	153.144
P2rx6	18440	4.32571	125.003	100.665	0	39.6595	0	0.00887057	36.3835	7.72735	58.5651	97.0298	0.999014	49.1517	48.2612	48.1508	52.0436	88.3213	55.2773	0	0.0301178	0.0554137	46.9203	0	55.4784	0.119069	7.6237e-06	50.3753	0.110244	0	0.106182	0.0561671	104.613
Slc9b2	97086	14.8632	0	0	61.3667	104.113	52.6247	0.00900722	257.592	0.804137	0.0544448	24.7443	202.866	24.0749	20.7895	84.0458	56.7313	62.2134	41.3751	106.792	0.0304368	0.0560249	80.5745	81.561	9.3669	103.715	78.0015	0.0638552	0.117794	136.858	0.113409	99.0673	32.9007
Pcdhgb5	93702	87.1012	10.8035	9.86039	26.4215	0	46.1886	42.8788	100.442	19.0116	0.0532453	75.2472	0	0	0.920324	0	60.0188	77.3982	59.4056	0	0.0298673	3.46491	71.3831	91.9435	13.1312	90.2774	7.7993e-06	0.061582	0.113269	0	89.3223	8.04871	27.8811
Slc15a3	65221	88.6506	161.887	15.7804	454.255	77.3338	37.821	63.3106	187.205	126.502	184.823	251.457	95.9357	77.0703	275.32	167.06	159.825	305.683	155.825	235.475	386.795	264.866	225.438	595.121	205.837	1656.09	772.015	1606.84	1014.81	478.497	949.614	1977.23	934.702
Cep72	74470	0.820939	0.859407	136.187	0	144.772	166.373	0.00898355	0.0298625	58.927	3.44689	147.52	0	74.2073	14.1629	49.0763	72.511	3.32258	23.4578	67.1596	160.599	0.0563102	0.00859106	96.5578	90.2665	0.127679	129.002	189.355	21.8387	145.848	0.11371	0.0598456	0
Frmd7	385354	7.83721	11.706	0	0	174.529	27.6764	106.157	17.1513	29.4195	94.5576	0	71.9522	56.8743	75.7505	45.3231	6.97524	55.6309	76.5419	22.0509	0.0299277	0.0550498	22.4478	1.84238	28.1873	0.124151	64.0012	0.0623967	0.114888	35.9622	123.388	34.1989	8.3694
Zfp503	218820	0.82017	17.1425	79.9408	34.9304	3.9615	17.5139	18.3861	2.17508	7.72827	52.9226	111.888	59.9603	0	71.9767	0	17.2514	51.2561	19.4271	10.0789	0.0296932	102.677	14.2895	11.2148	44.2013	40.2166	43.0008	0.0621005	1.41063	19.9787	130.826	0.0580689	10.0634
Zfp939	233147	115.296	20.7642	0	1.86019	0	127.629	1.03102	0.0293459	70.3017	69.7813	21.7756	0	133.972	0	120.859	158.572	4.41485	76.325	132.522	81.4314	1.19408	51.0091	54.3347	11.2464	230.369	8.07214e-06	0.0639697	136.266	0	0.113628	70.6491	39.6701
Dock5	68813	57.0786	0	0	0	117.006	56.3295	0.00897484	135.769	75.4329	27.1049	105.935	64.9567	197.582	0	3.74729	106.358	194.236	90.9279	80.9362	0.0309814	90.5588	33.6723	0	261.42	0.129676	203.004	27.6675	260.053	0	343.83	0.0606922	48.0998
Cd200r1	57781	0	0	0	140.765	0	69.2754	150.048	0.0298199	38.092	25.9788	30.6851	176.883	108.883	192.086	229.422	144.954	0.0399566	0	245.675	26.8278	346.123	83.652	76.8176	0	0.130996	38.0007	469.977	154.541	68.927	305.071	512.695	302.593
Klhl6	239743	282.787	183.567	210.172	242.646	353.97	0	190.928	277.075	361.437	206.279	216.801	275.816	205.232	284.756	647.546	872.033	459.656	232.123	856.415	1731.48	1059.37	778.309	51.5051	484.063	4612.35	2638.05	1183.96	2429.04	1468.46	2753.68	2230.33	1464.59
Csf2ra	12982	245.082	248.764	253.598	60.399	92.2069	177.318	209.293	151.915	84.8773	130.762	29.6934	34.9763	57.7971	145.68	168.003	165.339	195.45	226.5	411.216	379.299	295.417	334.579	623.236	138.148	1449.66	1029.02	1645.95	1714.2	1039.91	1045.85	2099.2	1320.95
Rsg1	76166	0	62.5092	43.422	33.0509	0	110.121	50.014	0.0288867	25.1132	0.0524494	0	0	16.3669	31.2188	27.3657	21.2031	71.9464	22.6839	58.9331	0.0297934	0.0547928	25.5058	86.317	0	22.015	7.47456e-06	0.0587629	0.107695	41.9574	47.6488	0.0549662	14.3438
Cyp2s1	74134	0	124.894	154.936	0	0	11.0398	68.4048	13.9454	114.494	32.7379	100.982	99.9336	102.149	154.258	0	317.276	90.6141	26.6967	146.312	103.927	0.0569551	27.5522	0	0	39.0794	8.08697e-06	234.088	0.118283	0	87.2962	147.992	0.772804
Taf15	70439	11.352	115.92	12.8207	5.63476	2.97011	46.1751	82.6818	0.0295425	34.6368	65.3173	116.833	0.999014	25.0546	1.86481	33.056	21.2419	21.8444	45.6278	36.8324	9.67613	0.0536468	16.3267	11.2185	44.2249	5.35104	5.0001	0.0610941	11.6066	0	84.2132	4.63189	81.4754
Dpys	64705	17.5438	15.3514	44.4168	12.2548	0	21.2387	30.6212	26.7305	0	37.1067	29.7024	0	0	0	18.8701	1.46805	40.3288	26.0036	16.5384	0.0290445	41.776	20.4034	0	85.7125	120.556	8.07578e-06	51.7536	91.8007	7.99103	122.58	78.6128	11.747
Nek8	140859	154.785	0	123.358	0	0	109.967	5.1161	39.6017	88.4677	0.0541891	102.965	0	0.946624	210.128	0	75.6011	75.339	59.2253	12.8339	108.203	243.072	120.359	0	0	0.127904	38.0007	213.456	147.748	15.9826	0.113907	97.9578	0
Dcc	13176	111.472	215.228	251.616	167.098	66.4262	28.5856	787.127	75.9937	214.898	190.51	502.912	317.788	39.4904	113.535	35.8413	26.6662	105.905	132.383	99.3377	9.68253	1.19333	170.341	397.506	83.643	76.6226	98.0018	79.2963	0.118403	64.9317	2.6649	203.72	0
Bhlha9	320522	18.394	65.1945	39.4705	36.8234	0	14.741	0.00879192	40.6444	54.6652	23.7054	28.7072	67.9552	0	39.7171	91.5791	30.6241	21.8822	69.0117	25.7171	167.055	170.714	46.929	65.591	43.2182	0.0979115	6.46069e-06	0.0501175	0.0908525	0	0.0875935	0.0469195	47.3829
St18	240690	0.821286	13.5133	0.980506	42.4669	134.852	23.0477	287.847	0.0300489	95.3646	20.3546	13.854	179.881	243.812	0.921431	69.8259	113.366	257.606	68.1148	310.985	94.3216	13.654	147.912	177.11	358.196	0.128199	8.10411e-06	0.0642506	1.40746	355.631	126.428	0.0600666	67.5963
Eya4	14051	0.820069	0	0	8.46816	5.94448	147.112	0.00877806	51.3191	103.411	2.31902	57.4244	1.99833	70.3278	141.911	83.9889	33.7534	225.958	125.002	0	253.912	300.963	263.165	229.61	48.8464	0.130202	75.0014	6.9738	14.1915	75.9198	213.862	436.203	294.263
Dennd2c	329727	100.112	205.402	57.2256	0	391.673	0	251.126	0.0302596	0	93.5567	0	0	0	293.475	91.5744	98.5243	64.4261	119.467	38.6021	10.7546	5.72951	12.2519	0	90.2471	63.7928	370.007	70.1828	139.167	0	173.435	215.351	152.964
Fancd2os	70979	36.0762	26.2417	9.86168	70.9396	0	0	0.00852299	10.7262	26.0176	13.5657	0	49.9674	9.62231	11.3359	16.0394	34.0305	45.7257	15.396	15.6252	17.151	0.0524206	7.14956	13.1028	21.6259	5.13895	6.00011	0.0420641	0.0754953	5.99408	0.0728448	0.0394112	9.4613
Atf3	11910	43.8562	24.3673	0	283.373	0	158.893	0.00908687	27.8515	121.365	75.5377	134.64	157.895	343.087	110.679	76.4344	128.344	90.6526	111.178	118.64	0.0312701	210.504	78.5542	220.229	425.895	623.576	1014.02	649.453	926.664	391.588	1059.64	953.881	733.57
Rccd1	269955	64.0592	171.874	128.276	0	20.8169	332.601	40.8497	255.603	187.263	24.8659	101.965	0	0	84.1967	56.6164	122.927	0.0397549	72.2176	29.3938	113.573	204.725	4.09051	282.187	123.148	0.12956	49.0009	513.187	0.119826	83.9116	94.9992	0.060643	101.4
Sapcd2	72080	50.0622	0	45.3891	60.4405	0	77.6209	53.0886	0.0295982	94.5979	105.783	0	30.9791	5.76207	0	133.223	0	142.79	3.95946	25.7289	0.0302108	123.115	40.8039	0	0	0.129393	260.005	150.517	85.574	76.9189	142.985	0.0605723	76.0223
Cldn26		101.078	0.859381	0	110.516	0	124.759	61.258	127.223	39.8267	50.7357	0	29.9797	36.609	190.339	77.4338	21.1712	44.7712	20.2114	61.6483	0.0303943	0.0559434	30.6087	64.6755	0	0.123568	7.86196e-06	0.0621288	0.114355	148.848	0.110118	58.0261	38.8968
Plscr4	235527	129.185	0	157.893	0	0	178.348	0.00903688	69.5419	0	65.3851	112.861	96.9354	128.168	89.8726	0	238.152	46.9873	38.8804	94.7366	0.0310527	0.0572063	194.817	159.332	200.263	0.130722	75.0014	120.742	281.99	631.339	134.286	205.14	61.6144
Phf11b	236451	66.7474	0	130.263	40.5815	46.5987	119.198	0.00899764	75.9437	54.5799	14.7204	29.6947	114.924	13.4706	88.9275	87.7788	88.1905	0.0397931	80.3439	155.496	170.328	136.918	115.266	9.3366	201.209	467.658	359.007	358.66	324.304	415.563	452.022	675.779	797.905
Nadsyn1	78914	263.643	153.786	141.107	0	255.821	1.81022	18.3892	188.234	47.6038	19.2308	4.94465	93.9371	80.0011	97.5004	11.2973	1.47076	101.44	43.8212	126.148	0.0304137	14.7825	68.338	12.1484	0	189.307	8.13761e-06	190.63	1.40668	0	238.815	0.0603403	41.3442
Gins1	69270	6.96161	2.66326	0	105.899	0	0	0.00870571	0.0289077	57.3171	31.5537	0	123.92	17.3287	0	75.5615	32.2525	0.0386558	34.0709	69.0418	47.1391	0.0554862	92.8007	55.3068	31.9461	0.127699	103.002	0.0640218	76.55	0	125.106	144.568	39.6683
Ptpn21	24000	0.821403	42.469	79.9252	136.943	41.6398	251.37	13.2843	34.2657	272.482	0.0547494	0	0	0.946491	101.266	0	0	45.8765	79.6158	20.1962	0.0306528	0.056439	101.995	95.6127	252.111	4.0464	181.003	111.51	30.7839	0	225.146	191.391	177.544
Htr1b	15551	21.9271	0	42.4349	0	48.589	39.734	3.07392	28.8868	12.0724	1.1886	72.2825	52.9651	79.0781	0	16.0258	18.8374	74.1026	18.6144	33.1215	0.0296322	82.3899	9.19064	0	0	0.111493	7.2154e-06	0.0565307	35.2757	39.9602	0.0995397	0.0528899	16.9448
1600029O15Rik	665268	21.0336	71.5394	4.92654	0.917462	81.3141	48.9691	97.9764	22.4885	0	0.053109	49.5017	0	39.4997	0	107.667	24.3248	66.5779	61.7318	79.1441	0.0304883	0.0561237	86.6939	91.8769	36.6414	3.9318	5.82503e-06	0.0448142	0.0807045	0.998531	0.0778503	0.0419765	26.8503
Gm10336	328186	10.48	11.7134	102.656	79.4088	2.97007	25.849	0.00869333	0.0288652	36.427	38.2859	0.985136	11.9917	25.0524	60.6228	0.916979	52.1951	41.4368	33.3355	54.3573	0.0293499	4.59668	3.0707	11.2173	0	83.8263	7.78308e-06	0.0614406	29.3536	0	67.9948	9.18575	18.5474
Rab37	58222	64.1338	82.3545	110.529	25.4691	56.5164	0	0.00893865	99.4276	0	87.8257	0	42.9712	38.54	0	0	144.663	0.0387926	87.8734	0.881818	0.0302609	0.0556879	32.647	99.4089	87.4737	0.124734	15.0003	0.0626643	0.11542	151.844	0.111138	86.4446	33.785
Penk	18619	1920.53	2385.74	14549.4	2904.21	6604.41	5975.86	6717.01	2199.56	2564.28	2020.93	15228.7	8542.29	7005.53	6807.32	2834.65	413.43	31726.1	11974	5051.89	2180.6	18584.1	3726.31	1154.44	2742.77	856.167	1650.03	2359.76	3659.38	4489.29	2271.35	1867.93	1597.29
Cand2	67088	239.087	16.2262	0	0	0	0	64.3269	161.484	76.244	139.688	139.591	146.902	7.68929	98.4665	0	38.5737	14.2386	19.4042	100.374	0.0302205	0.0556104	136.643	0	62.0614	17.0517	163.003	304.275	0.119553	114.879	1.39085	72.975	81.9501
Tlcd2	380712	14.8877	0	21.7063	45.3617	22.8038	49.9404	0.00861046	39.5468	62.5953	21.433	0	0	9.61795	89.9857	54.7887	0	0.0380897	23.5039	10.9996	0.0297199	7.99138	31.6223	56.2723	62.0946	68.8398	173.003	122.861	0.118133	51.9452	35.5539	0.0598569	37.1286
Oxsm	71147	122.086	158.317	230.912	37.7387	32.7153	387.175	6.13689	8.59612	36.3312	73.2945	8.90427	43.9703	16.3616	84.1829	480.594	116.526	255.417	85.1806	102.08	388.857	6.85918	57.1338	118.056	61.068	20.9446	8.13144e-06	1.2196	79.1636	18.9795	75.9972	145.782	295.373
3300002I08Rik	69277	20.2117	0	25.6603	1.86003	8.92028	3.65495	10.2169	8.58598	2.53122	57.1927	27.7242	27.9817	2.87304	0	30.276	7.01413	41.2914	3.15575	6.40864	0.0273454	0.050125	10.2044	17.8237	23.5423	0.118073	26.0005	0.0595934	66.9687	0	11.4842	9.17442	30.5018
Fgf18	14172	31.6478	31.6798	0	0	80.3327	57.3613	0.0085802	35.2747	0	0.0516779	0	28.9807	17.3396	32.1946	0	19.6793	0.0369212	34.2136	63.64	0.02882	0.052933	12.2475	0	48.9577	0.119572	47.0009	0.0602868	0.110703	43.9548	31.5552	0.0563831	39.8366
Trpm6	225997	33.3184	103.143	0	119.947	0	92.3701	0.00902745	119.771	47.6257	54.1276	70.2874	137.908	35.6393	91.7893	0	0	0.039417	6.39397	10.9943	104.975	319.779	0.00863322	0	200.333	0.127786	86.0016	68.9647	85.4559	38.9587	40.6063	167.315	11.7469
Hs6st3	50787	52.6878	23.4713	14.794	135.104	32.7168	80.3797	115.346	55.6285	58.9413	4.57574	15.8343	0	98.3306	113.615	52.8675	0	32.7768	65.8413	81.0065	0.0303134	0.0557884	56.1001	0.907208	11.2476	0.092254	6.13737e-06	7.99972	0.0856527	23.9779	0.0826024	0.0443957	6.78415
Eaf2	106389	27.1795	113.185	12.8206	0	56.5171	0	0.00891169	26.7709	57.2204	45.0913	138.616	47.9679	25.0395	0	58.5342	78.8941	18.6037	16.1445	33.0922	76.0412	110.754	11.2315	0	112.876	0.10872	7.0637e-06	0.0552313	0.100769	0	0.0971045	62.0142	16.9742
Atp13a5	268878	140.475	18.0355	101.628	197.327	970.721	137.577	189.903	267.432	0	198.372	0	27.9809	474.123	222.325	238.808	778.605	406.103	247.614	280.553	297.887	0.0579233	86.7164	97.4233	224.636	189.305	331.006	0.0645399	12.9165	11.9868	0.114719	94.5862	18.5083
Hey2	15214	0.821185	8.99143	0	205.001	175.51	0	86.7783	115.494	62.3833	21.48	0	87.9414	185.059	0	0	105.596	91.7026	23.4468	121.454	0.030905	316.528	30.612	0	72.3678	254.18	155.003	234.303	0.119713	119.874	0.115245	0.0605908	41.3368
Dennd4c	329877	139.747	177.408	39.4642	0	242.941	5.50009	111.275	19.2936	13.7927	15.8482	12.864	15.989	32.7446	353.057	2.80402	94.5122	43.7117	72.2176	190.488	108.219	70.2113	90.7877	6.52614	27.2269	265.488	103.002	49.4726	6.52981	7.99104	34.3036	82.0502	23.5838
Psma8	73677	33.353	0	0	24.5301	96.1886	73.0194	0.00883849	160.234	46.8191	0.0533491	0	0	49.131	0	0	0	44.7996	76.2987	80.0207	268.794	279.261	26.5322	65.5805	85.5338	58.5814	145.003	47.1982	266.428	98.896	0.115483	133.329	144.547
Kctd15	233107	14.8817	37.1046	48.3585	0	60.4911	0	82.6582	0.028836	67.7799	4.57548	0	0	36.6058	85.1739	0.917513	54.3347	73.127	13.702	127.96	0.0305753	0.0562904	30.61	194.135	28.1734	0.12591	71.0013	18.4609	6.53109	95.9004	0.112166	62.6392	89.7263
Gm684	100502940	17.5167	49.786	0	99.254	152.726	0	0.0087604	0.0290955	0	9.08187	0	36.9754	20.2299	37.8706	19.8126	0	38.1665	47.2569	15.6127	0.0292429	0.0537404	15.3074	29.9974	48.9342	68.8181	54.001	42.57	56.1892	73.9225	131.366	0.0597168	28.6677
Cml5	69049	55.309	0	303.97	0	0	80.3604	42.8872	0.0299304	27.6713	45.1174	0	152.899	53.9532	77.5819	97.2408	28.2531	178.919	36.4574	54.2512	0.0308171	0.0567542	133.614	145.304	36.6328	68.7632	51.001	41.4089	92.9725	133.861	0.112743	0.0593752	0
Rsph1	22092	46.5222	0	68.0867	2.8039	0	93.3188	41.8652	85.5519	30.2794	60.8569	107.915	93.9376	53.96	0	84.9799	85.1647	39.3295	86.9683	26.6411	0.0305693	0.056279	0.00858664	226.977	36.6391	74.1613	285.005	0.0651005	140.412	337.647	0.115792	124.24	81.9232
Slamf8	74748	52.7201	0	0	0	92.2205	0	0.00886036	0.0294389	52.0271	0.053491	201.007	59.9602	43.3471	0	34.8988	126.893	182.233	53.5208	131.573	13.9694	0.0570266	42.8517	260.631	133.499	210.212	8.18191e-06	0.0649352	145.462	0	160.71	112.837	262.186
A230065H16Rik	380787	28.0474	0	173.69	0	0.987499	20.2776	27.5758	93.0422	102.342	72.1185	130.686	48.9671	29.8598	0	21.6856	14.8566	101.438	70.7134	0	0.0304006	229.234	22.4503	0	61.1092	174.855	56.0011	0.0640483	148.996	60.9359	46.9171	0.0598787	8.36662
Miat	330166	12.2418	11.7147	58.2318	4.6912	21.8115	65.674	8.17832	0.0287569	59.9527	33.7883	12.8654	13.9904	10.5823	22.6948	42.4983	0.68663	0.0379927	29.2222	95.8502	71.6935	2.33123	15.309	26.23	15.9562	0.11347	8.00016	0.0574537	22.8337	0	2.66291	71.217	0
Gstm6	14867	89.5339	93.122	167.746	105.732	64.444	227.22	128.645	92.0261	84.8812	212.961	203.937	127.914	174.416	185.443	27.3432	57.3932	0.0400984	133.122	104.838	62.1844	807.587	179.531	64.6274	93.0326	206.592	250.005	0.0655406	66.524	794.168	106.476	469.424	12.5961
Epm2a	13853	41.3067	0	0	10.3581	14.869	0	0.00873992	87.5975	79.0654	7.95553	43.5618	65.9566	2.87184	81.4713	0	3.82528	19.6759	33.3178	6.3971	56.7211	30.5535	40.7947	3.71498	32.9065	0.125224	25.0005	152.445	52.2757	25.9724	17.8451	16.0215	20.2185
Cox7b2	78174	0.819633	21.7175	3.94016	44.4506	37.6854	27.7373	24.4979	1.10358	3.39761	0.0504929	0	39.974	26.0524	17.0449	28.3821	16.5937	0.0349111	5.60672	11.0285	0.0272701	0.0499819	34.6494	0	0	0.106652	6.9498e-06	0.0542591	28.8702	0	28.656	12.5088	2.4626
Vim	22352	364.459	106.669	443.047	192.588	607.8	602.178	108.234	516.677	51.056	281.788	216.8	103.93	310.281	209.072	132.125	567.25	89.5742	139.564	278.701	716.785	381.442	495.746	393.575	418.288	1512.08	3503.07	2519.5	1753.86	2064.83	1927	2147.13	1592.23
Zfp81	224694	92.1773	0	10.8469	459.021	279.615	8.27067	5.1156	290.897	106.572	0.0553069	78.2039	98.9337	5.7626	105.023	242.685	45.5939	1.13462	114.516	68.0486	251.687	157.25	51.0114	27.1419	0	262.049	8.18563e-06	266.487	0.12002	149.843	1.39009	0.060733	237.631
Zbed4	223773	12.2395	7.18525	15.7827	68.9979	20.8194	63.8077	40.832	0.0289016	34.6834	16.9514	26.7281	18.9871	2.87184	87.1558	11.3014	7.76755	36.0091	15.3551	25.7473	104.81	0.0543608	23.4651	0.906862	4.66786	0.116689	1.00003	0.0589514	6.50738	11.9871	27.7218	72.4875	10.0883
Dach1	13134	46.4875	175.509	257.556	57.5714	173.518	125.604	13.2843	37.4786	0	47.3957	153.449	114.923	38.5272	105.967	0	58.2117	372.012	40.5082	304.652	0.0310156	0.057135	46.9319	0	152.303	0.127156	28.0005	75.8233	0.117632	187.805	142.674	0.0596235	0
Kif9	16578	129.132	270.6	0	171.881	164.596	0	0.00909336	94.1457	82.31	0.0550054	0	151.899	187.057	83.2957	118.077	1.4706	0.0389366	112.303	0	0.0303717	0.0559002	14.2913	1.84277	18.7706	136.349	8.17774e-06	0.0648986	3.96789	251.737	101.322	133.324	235.959
5330426P16Rik	68190	20.1321	22.5586	0	0	88.244	163.527	137.82	215.989	164.783	44.0081	0	91.9386	21.1804	36.8754	54.7341	17.2135	24.0659	116.2	104.891	0.0308312	340.186	7.15131	82.4656	52.6204	0.12919	304.006	0.0647025	43.5246	200.79	70.9706	1.20494	116.653
Ptger3	19218	62.3236	0	145.06	85.9199	368.874	86.8103	45.9519	0.0301342	21.5942	49.6356	0	42.971	43.3504	184.581	130.31	90.6328	0.0394623	75.5167	64.3816	133.881	0.0566756	36.7307	35.5825	5.60772	0.128727	194.004	227.325	0.119066	94.9004	82.3104	0.0602904	38.8076
Pcdhb21	93892	65.844	109.466	137.165	0	105.102	2.73203	92.9057	199.941	92.7486	0.0547493	22.764	44.9697	187	68.1152	33.0129	104.052	1.13496	38.898	39.5224	0.0308065	0.0567338	173.384	185.639	0	9.21021	7.53976e-06	0.0593269	95.7914	0	20.2448	13.7087	0
Pafah2	100163	50.0155	198.207	0	116.154	12.8849	0	141.9	0.030126	222.972	139.669	16.8239	0	0	187.361	116.103	171.017	0.0398962	144.563	320.259	0.0311098	1.19318	2.04977	124.633	255.74	215.446	206.004	0.0650398	74.1377	4.99422	50.7726	430.446	0.774044
2810417H13Rik	68026	13.1647	35.411	49.3702	0	7.92916	0	47.9352	0.0269589	0	0.0488254	0	0	0	57.7731	16.0281	34.71	0.0377185	15.3599	42.3554	0.0294341	99.2314	10.21	19.6633	3.72808	59.7	63.0012	37.963	99.2841	0	44.3414	41.0508	20.2116
Fcgr4	246256	93.9962	58.7671	0	64.1956	117.002	63.7101	185.784	2.17404	33.7395	3.44618	147.515	42.971	31.7795	48.2241	162.363	179.63	87.3739	125.823	190.432	199.283	78.1534	65.2936	299.929	202.11	576.662	265.005	784.939	23.1211	44.9522	446.929	549.289	655.06
6230400D17Rik	76133	39.5427	14.4289	55.2662	0	49.5796	14.743	0.00874387	65.1873	26.8447	54.0177	0.985145	32.978	52.0572	1.86493	17.9146	16.4579	0.0381252	27.5815	10.9994	127.279	68.8931	8.17095	11.2145	10.3098	23.1771	38.0007	0.0567051	1.40828	4.9943	18.8916	0.0530521	8.40742
Rnf125	67664	94.0143	0	0.980486	176.657	211.211	52.6239	0.00901092	0.0299566	13.7932	88.999	27.7144	62.9579	120.483	63.3877	51.9063	30.628	46.9689	29.1463	76.3605	62.153	58.8715	71.4033	0	111.897	0.103351	6.76652e-06	0.0527008	27.5195	0	0.0923838	0.0493254	33.3918
Pcdhb13	93884	11.3618	0	33.5515	9.41466	0	13.822	28.5868	11.7985	102.658	13.5758	37.6221	37.9749	0	39.8403	16.0555	0	17.4461	27.792	10.1017	11.7951	0.0503557	11.2237	0	13.1574	5.3507	3.00007	0.0610141	64.6795	3.99525	32.856	43.2192	36.3985
Hcst	23900	41.2151	56.9381	412.496	181.315	75.352	55.3774	65.3499	43.8954	14.6586	145.355	55.434	58.9603	80.9322	51.0644	95.3251	75.5416	15.3352	69.7541	124.178	251.741	192.359	162.186	224.944	95.8612	511.866	538.01	918.339	1036.33	309.674	726.719	596.063	565.378
Col15a1	12819	50.9542	24.3838	22.6897	61.3926	7.92745	75.7828	1.031	3.24586	123.326	12.4632	33.6568	55.9628	37.5874	4.70182	90.7301	10.9245	12.0521	23.5044	3.63695	105.9	44.095	10.2106	1.84226	0.911168	11.8416	11.0002	12.7179	14.1733	43.9539	1.39476	153.402	37.1783
Ctla2b	13025	93.1358	122.176	89.7972	47.1938	0	29.5175	2.05233	37.4688	84.0968	25.9831	140.587	50.9658	25.0361	84.2131	0	68.5192	55.6982	47.0368	23.8761	72.8636	65.6602	98.9392	29.9574	215.383	405.226	394.007	524.055	270.656	173.817	469.617	67.3178	216.308
Cdh18	320865	71.1111	83.1985	78.9372	0	0	0	112.302	206.374	27.6632	0.0548854	0	386.744	152.273	89.8776	53.7841	47.9611	0.0397274	100.689	169.317	188.518	1.1936	88.7474	0	164.536	0.129196	125.002	0.0647052	0.119493	334.651	127.807	101.43	49.799
Zfp341	228807	35.9674	22.5649	66.1131	102.015	120.974	0.887383	9.20025	1.10296	14.6619	42.8569	195.051	6.99496	35.6606	29.3288	34.935	68.0236	13.1406	12.909	5.47664	48.1759	9.12052	33.6599	2.77834	30.0791	150.108	66.0012	0.0635463	94.2501	31.9661	0.112819	8.05361	43.9213
S1pr2	14739	181.007	4.4727	0	84.0217	138.814	322.486	58.2032	141.187	2.53402	110.443	0	54.963	167.693	109.752	86.8348	205.017	0.0397867	131.585	91.978	200.307	0.0571543	64.2709	0	79.8839	299.964	147.003	0.0654578	688.632	83.9114	217.774	178.953	35.4097
Cenpl	70454	23.6474	63.2893	316.786	96.315	90.2279	0	0.00905403	0.030105	43.2799	0.0547493	92.0683	147.902	126.235	142.871	50.9469	137.868	30.6188	90.0808	26.6321	421.989	0.0573431	111.189	138.694	83.639	136.361	8.18258e-06	73.6141	0.119966	314.671	27.9988	334.795	8.3687
Cdca7	66953	0	0	321.707	95.3566	0	0	135.783	168.983	72.7625	186.986	130.678	0	181.187	111.644	58.5035	177.374	36.0743	55.1372	114.068	94.3026	0.0571851	61.2113	0	279.274	10.5477	203.004	596.254	137.941	0	427.656	103.769	95.432
Lamb1	16777	78.1203	107.612	3.94025	39.626	223.096	55.3751	20.4312	29.9925	98.7719	393.034	141.567	139.907	58.7641	367.19	0	246.716	95.0087	170.55	140.74	66.4657	0.0574515	48.9733	0	337.537	1.4431	7.97552e-06	2.37447	14.1806	22.9754	83.3452	6.91349	203.441
Slc35f2	72022	148.567	27.9919	0	261.715	0	0	19.4095	0.0299673	39.8182	46.2456	0	193.872	81.8969	13.216	267.205	80.2786	156.099	124.228	213.467	0.0311264	186.695	97.9304	0	146.644	0.125489	7.96278e-06	20.7529	0.11611	157.837	93.3872	0.0589145	49.8813
Has1	15116	0	6.27882	78.9447	0	83.291	56.3358	96.9756	70.5864	72.8425	0.0540577	3.95458	115.923	59.7822	40.7023	0	29.1416	66.4795	58.6478	0	0.0295755	12.5088	53.0277	0	0.911126	0.118388	4.00008	0.0597393	0.109621	92.9065	20.2611	0.0558741	29.6446
Rgag4	331474	59.7607	8.08782	48.3513	1.8603	200.319	9.19378	31.6552	0.0294814	8.59426	3.44775	59.4015	41.9719	88.687	78.5651	62.319	18.8064	3.32309	30.7999	75.4789	4.32413	90.4229	2.05022	0	51.7039	212.623	174.003	114.909	7.80695	73.9222	15.3396	0.0603808	81.9619
Spns3	77577	160.023	0	91.7715	61.3675	0	165.432	0.00900232	157.155	28.5391	0.0544129	0	40.9724	0	149.525	1.86068	33.7687	44.7991	108.846	79.1012	268.79	152.704	0.00867999	9.33635	109.99	44.2996	183.003	320.324	0.119481	73.9221	92.445	0.0604829	21.8891
Zc3hav1l	209032	1.69671	92.2821	98.6793	84.0432	69.4055	246.801	0.00901357	0.0299657	62.3873	0.0544861	30.6846	49.9665	46.2412	135.335	67.9574	40.8758	171.29	90.1537	27.5562	125.326	0.056779	0.00865726	0	151.392	0.12249	1.00003	0.0616329	0.11337	127.87	0.109175	5.77193	81.414
Apaf1	11783	215.142	925.504	203.265	144.437	76.3414	0.888707	0.00920291	0.0306177	191.498	559.982	1.97525	341.772	209.104	87.9631	180.285	314.378	3.31928	580.883	132.433	1.10421	289.722	164.236	19.6442	455.007	14.4508	53.001	0.0652708	20.5758	542.433	149.431	404.379	81.9125
Bahcc1	268515	20.147	8.08791	17.7552	95.4325	0.98745	149.819	104.108	5.38659	39.8567	14.7143	5.93438	0.999013	39.4969	186.502	84.0297	25.8956	25.1533	63.3334	21.1168	40.7399	18.1786	87.7181	72.1636	21.5892	23.4473	139.003	6.97474	5.25173	10.988	8.9967	17.1463	15.9969
Mmp11	17385	94.0296	98.6364	0	161.549	110.064	0.88747	52.0728	51.3614	91.9273	0.0543236	3.95461	5.99563	45.2914	36.891	89.736	55.1915	164.571	0	84.7046	0.0302164	0.0556026	0.00849097	0	0	90.6446	7.98116e-06	0.0631715	0.11643	53.9435	132.416	0.0590641	64.2864
9430091E24Rik	434350	17.5117	76.0666	0	29.2576	52.5529	57.2938	3.07389	13.9408	3.39592	0.053216	156.45	3.99697	84.8438	53.9492	38.7018	6.97456	6.59979	69.1656	10.9972	23.597	0.0552625	34.6842	90.9857	0	0.125507	4.00009	130.72	21.8125	61.9353	72.0045	0.0589221	32.9254
Pcdhgb4	93701	67.676	0	0	189.029	0	0	75.539	99.4083	5.99397	0.0537177	64.3517	0	161.895	133.402	69.8295	71.596	87.369	136.409	207.013	429.51	52.1303	123.43	0	14.0664	22.2417	8.12724e-06	151.605	144.044	62.9337	0.114554	71.8193	170.035
Scarf1	380713	110.104	0	34.5367	0	0	30.4722	0.00873032	117.47	37.2866	10.2063	0	3.99697	111.796	13.216	111.409	20.3667	82.9684	27.5131	126.992	69.6568	84.8808	55.0889	126.545	24.4081	0.112316	7.26018e-06	0.0569153	0.104064	0	0.100262	44.1298	52.0094
Ppapdc1a	381925	61.4273	46.9844	177.62	0	37.6729	36.9005	34.724	192.512	311.388	72.1718	122.757	108.927	119.491	80.4061	94.3862	0	1.13443	97.4098	37.6738	83.5963	508.808	106.088	38.3883	76.1193	69.0073	138.003	742.234	234.897	333.65	165.945	155.045	143.614
1500015A07Rik	68982	32.4337	248.908	87.8194	0	0	70.1719	0.00906934	0.0301577	173.467	94.6636	0	231.846	27.9283	50.1322	65.1309	63.7935	42.6071	65.7649	34.0027	146.71	167.306	62.2255	0	5.60758	160.741	8.11024e-06	0.0643045	0.118692	96.8985	255.073	0.0601166	56.5871
Ddc	13195	78.1245	8.08832	0	0	88.2422	0	39.8286	7.52576	103.984	284.946	301.958	333.778	1.90996	42.5469	118.928	115.751	258.672	246.97	80.9182	81.463	77.0199	51.0134	314.936	202.114	0.127279	35.0007	0.06383	18.0127	322.666	69.601	0.0596758	0
Acer2	230379	282.992	0	117.422	143.53	24.783	161.648	1.03073	220.304	197.706	0.0551173	0	26.9816	354.683	109.742	34.8961	306.726	0.0399424	38.8753	170.2	23.6133	0.0573842	317.21	1.84416	62.9518	45.5828	16.0003	0.0644928	82.9822	209.781	26.7252	1.20524	255.564
Tagln	21345	183.565	149.223	229.915	465.6	0	321.464	2.05193	84.5412	62.3341	39.5165	90.0834	29.9796	0	0	53.7941	18.004	46.9709	17.7628	65.3066	170.26	263.304	32.6507	0	84.6094	0.128641	43.0008	142.427	58.7914	121.872	83.5671	64.9907	107.372
Nmrk1	225994	61.4202	396.344	74.9869	318.27	0	5.5015	206.225	56.7316	12.9261	171.277	2.96497	111.925	100.215	51.0674	187.89	128.437	57.8982	151.916	0.882751	84.6642	290.642	65.291	44.0133	0	616.114	8.21858e-06	151.739	123.881	8.99001	151.957	106.034	89.5242
Cage1	71213	156.469	0	97.6912	109.552	0	98.8411	1.03085	84.5032	70.1936	152.007	0	11.9916	53.004	0	29.2448	1.47032	0.0388364	49.5408	52.4421	6.46789	36.2458	140.725	35.596	100.649	275.08	311.006	0.065083	5.24598	202.787	44.45	113.99	72.6205
Tcf7	21414	0	122.136	0	89.6987	318.3	71.0976	67.3882	67.4104	0	0.0548121	71.2762	106.929	157.1	124.91	146.35	171.931	195.304	0	128.819	5.39525	0.0569372	26.5322	0	0	248.513	8.08233e-06	0.0640592	0.118202	90.9049	80.9832	0.0598887	77.7735
Pus7l	78895	46.4864	219.86	0	0	0	0	147.015	434.117	73.6217	140.857	183.15	1.99834	54.9104	221.438	99.1054	211.266	0.0398954	23.4426	127.866	156.423	274.867	117.308	35.5759	0	0.129991	124.002	227.486	0.120219	0	472.78	167.502	17.6622
1700028J19Rik	70004	23.6688	36.1662	57.2357	90.7114	0	38.7832	32.6749	47.0612	0.803271	25.9616	0	87.942	3.83516	54.9098	0	0	0.0381733	73.3122	13.762	0.0297843	0.0547755	75.4584	12.1521	126.142	0.121213	7.7376e-06	0.0610444	60.8991	15.9829	65.4292	2.35083	45.7501
Kremen2	73016	0	70.6259	0	76.535	0	66.5486	47.9807	0.0292886	42.4792	41.6909	41.5795	24.9831	14.4453	33.145	0	19.6832	0.0368464	6.40407	22.0815	0.0287623	77.709	22.44	0	28.219	0.120428	7.696e-06	0.0606825	60.8467	87.9106	0.107372	0.056751	27.0595
5930430L01Rik	319982	27.2241	1.76024	24.6672	33.0569	3.96153	0	27.5661	26.7462	35.5708	2.31923	110.911	0	16.3679	25.537	22.642	18.8362	0.0380056	27.5887	15.6062	47.1109	0.0545284	14.2894	83.5137	63.041	0.127354	129.002	9.27699	81.6091	20.9774	40.5943	141.131	30.3608
Dpp4	13482	71.9734	0	472.695	0	0	52.6055	92.9121	0.0303186	121.338	104.826	127.707	173.884	124.31	135.303	54.7248	0	211.723	140.506	137.074	152.136	0.0572773	105.069	14.0214	199.315	29.9456	30.0006	136.396	0.11559	0	2.6681	47.8437	49.0479
Pear1	73182	0	114.886	0	0	487.867	6.42352	106.177	0.0301736	29.3977	188.071	0	28.9803	263.127	109.751	133.11	87.399	140.808	60.8281	165.621	0.0310399	5.72817	81.6096	0	117.501	139.057	115.002	189.651	85.6423	384.597	97.5936	0.0610629	343.269
Arhgap6	11856	43.848	132.045	72.0266	0	13.8764	139.454	83.7263	89.8818	407.65	189.286	165.327	38.9736	21.1795	81.351	0	164.708	165.911	192.551	0	51.4662	481.717	0.00873107	59.9469	87.4018	0.12949	144.003	34.5601	34.6069	394.589	150.575	38.8187	23.579
Tmem255b	272465	0	0	0	0	38.6808	0.886731	0.00824132	45.8682	0	87.2869	0	0	34.6746	57.7019	51.9019	86.6767	58.9727	44.5924	17.4341	0.0307972	213.659	83.6435	104.039	68.612	31.3397	203.004	167.796	289.471	109.884	72.2785	128.799	76.8465
Slc16a3	80879	200.206	277.661	288.128	117.052	273.656	335.254	304.246	146.588	229.648	103.751	197.992	176.882	208.125	263.946	306.765	263.006	257.691	258.938	667.851	846.457	404.104	676.298	835.917	494.418	3108.25	1805.03	1305.78	824.7	863.093	2245.98	2403.52	2396.88
Erbb3	13867	162.531	0	119.396	0	137.822	150.561	220.507	5.38534	162.999	80.0505	0	108.927	71.3138	45.4015	0.917538	3.82692	84.0314	51.9397	19.2764	0.0306063	0.0563499	139.722	176.301	72.3874	0.117515	7.54063e-06	0.0593344	1.41072	1.99737	98.7999	0.0554976	35.6253
Rtp4	67775	63.1705	129.31	148.996	203.952	351.003	0	188.877	0.0304905	64.0662	147.659	121.764	353.764	113.688	125.806	207.647	211.019	462.888	150.12	463.627	218.619	13.6499	432.507	484.483	1433.62	809.261	145.003	464.42	685.484	534.438	628.03	882.089	1953.38
Cacna1d	12289	128.198	249.676	51.3033	1.86185	107.08	302.984	8.17884	162.606	94.4185	286.161	126.714	131.912	168.634	386.094	84.9326	110.214	1.13398	297.33	141.649	222.854	77.0257	63.254	238.982	26.2854	1.43619	1.00003	1.21778	904.016	383.598	22.9359	107.189	226.501
Abcb1b	18669	50.0279	62.3955	109.535	67.0344	37.674	36.9102	41.8669	37.4695	239.568	12.4675	37.615	8.99362	60.6946	58.6384	148.22	33.7607	36.0746	75.4607	173.903	76.0978	62.3014	222.353	98.3872	146.654	620.678	71.0013	309.212	376.532	67.9281	598.668	366.968	213.769
Gm10432	100038713	76.4624	0	6.89991	103.918	67.425	53.5657	0.00892999	0.0296782	95.4483	113.671	36.6263	0	19.2544	69.0779	54.7472	156.371	32.785	60.0953	23.8801	9.68278	0.0562012	35.7087	154.736	0	0.123275	4.00009	64.2242	0.114088	139.857	0.109863	29.6439	0
Osgin1	71839	43.9229	78.7813	0	56.6738	105.115	0.887001	0.00883023	99.3784	40.7361	0.0532956	0	0	79.9998	0	38.6891	0	70.9324	49.52	92.9701	1.10559	0.05603	2.05017	98.4501	135.457	0.127091	115.002	0.0637439	5.25272	0	154	117.242	37.1375
Naalad2	72560	59.668	0.860211	160.843	273.891	313.332	0.888102	45.9539	0.0303308	54.5402	108.207	127.707	99.9331	224.548	0	44.3368	50.3078	179.02	165.678	89.2028	0.0311695	274.906	144.848	0	323.435	448.015	376.007	0.0656324	0.121351	0	441.751	302.015	730.434
6720489N17Rik	211378	161.679	112.164	0	0	0	0	89.8466	0.0302066	297.584	0.0549415	163.352	184.877	0	98.3844	93.4368	124.446	79.7289	38.0628	0	258.165	0.0573868	91.8113	316.83	324.383	164.774	8.15396e-06	122.955	0.119461	0	112.65	0.0604739	330.009
Zfp960	449000	51.8078	124.938	0	0.91775	40.6498	134.026	17.3672	79.1343	25.0746	25.9763	0.985211	88.941	26.0181	2.81021	14.139	0	32.7296	32.5245	0	97.2916	49.6807	16.3271	5.58967	2.78852	0.121857	69.0013	0.0613416	0.112792	41.9564	27.8568	37.5651	26.1899
Tet1	52463	187.052	256.882	89.7869	112.335	608.805	146.819	0.0091814	0.0305436	166.377	286.213	201.954	3.997	132.993	63.3735	190.734	0	78.6225	91.7405	112.235	111.429	34.0222	78.5487	1.84376	169.238	2.74446	8.16156e-06	361.655	312.122	0	17.8721	0.0605361	74.3328
Sox3	20675	9.60951	22.6158	43.4302	0	0	78.7217	0.00847709	20.3287	0.802547	0.0510128	24.7507	27.9815	19.2744	13.2336	16.0416	22.0974	58.7403	12.947	0	41.6972	0.0521223	12.2461	0	0	90.4615	7.88891e-06	64.2534	26.8677	23.9745	17.8329	31.9261	9.21563
Kcnj8	16523	91.266	66.8718	414.431	166.149	1152.15	242.859	175.616	335.918	175.873	324.601	228.68	164.89	786.397	440.928	104.751	371.091	511.942	300.449	58.8273	2.17641	0.0578598	144.857	29.9515	142.85	461.35	35.0007	0.064833	26.9546	0	184.671	1.20474	108.174
Pcdha7	12939	79.9314	75.0711	0.980494	0	1.97883	231.994	40.8464	151.826	22.4643	0.0545402	0	155.897	87.7006	0.920796	107.645	44.0482	0.0393551	97.5202	43.2093	69.6468	4.59687	48.968	143.449	80.8485	119.966	7.8576e-06	0.0620907	0.114279	0	73.1148	0.0580598	51.6339
Fam181a	100504156	0	37.0686	0	152.169	52.5516	0	78.5974	0.0294589	25.9547	32.7117	0	85.9433	108.947	40.6797	0	83.6958	39.3115	43.0312	0	0.030211	0.0555923	77.5094	0	80.8887	88.1966	8.05343e-06	0.0638053	0.117695	143.85	116.228	0.0596529	92.2014
Zfp605	675812	180.021	155.539	244.713	0	61.4689	626.321	42.8926	79.1986	147.298	217.51	94.0426	233.844	17.3252	87.9659	158.576	155.934	203.057	384.276	43.1899	48.2574	713.773	116.294	0	77.9888	183.08	8.20271e-06	119.564	0.120321	0	33.0635	190.282	537.149
Sox6	20679	223.085	156.447	219.057	240.778	33.7064	281.705	29.62	40.6912	119.554	297.468	213.834	135.909	360.416	145.685	242.598	267.062	188.889	240.347	171.997	54.6872	29.5024	187.696	391.744	239.692	263.811	393.007	1634.1	19.2885	677.289	233.076	325.987	200.226
Adamts3	330119	262.736	54.2213	163.803	98.1837	0	23.0448	46.9749	0.0303512	198.549	46.2715	78.2043	322.786	152.242	389.843	348.35	51.0835	654.852	241.167	203.284	109.326	0.057771	22.4526	22.4551	233.113	0.12948	33.0006	1.21906	0.119753	54.9419	232.656	425.785	70.0972
Tmie	20776	58.8108	212.71	42.4244	41.5211	91.2197	144.129	57.1798	0.0300918	12.0591	91.2749	84.1478	22.9843	40.4598	78.5364	0	48.7857	135.281	34.8394	3.63789	0.0306983	317.484	15.3118	49.6505	9.36663	4.04751	117.002	0.0648284	18.023	280.707	105.099	227.779	60.7915
Hrct1	100039781	45.6319	27.9922	0	163.426	29.7414	215.362	15.326	100.527	19.8632	24.8574	56.4266	28.9803	52.0415	52.9925	33.0257	70.2279	25.1432	11.2682	19.2816	39.6536	83.6402	19.3902	0	76.18	0.121889	63.0012	0.0613564	0.112821	33.9645	106.804	0.0573773	0
Pcdhb11	93882	53.5186	192.713	107.554	0	149.72	75.7055	0.00911056	0.0302996	88.3736	299.555	0	209.86	106.959	406.037	0	0	198.633	84.3972	224.526	0.0310894	0.0572768	112.208	91.8214	48.85	0.130432	219.004	0.0652685	0.120622	305.68	0.116114	414.625	322.142
Mettl20	320204	34.1991	0	0	60.4199	104.112	56.32	47.9915	132.589	45.0246	74.3782	130.685	63.9572	49.1276	8.48623	0	10.1248	80.8167	71.3861	240.168	113.587	119.981	123.428	498.753	8.42752	94.8125	160.003	0.0645442	91.9	109.885	83.5808	0.0603393	120.06
Gng8	14709	0	37.0995	0	0	77.3511	102.705	0.00870898	0.028919	21.6327	69.7102	0	21.9852	50.1097	33.0996	38.6922	24.3333	36.0481	5.58175	15.5975	96.3636	88.1747	19.3906	92.8308	23.4742	50.5908	159.003	0.0627307	14.1748	8.99	0.111264	61.4717	0
Efcab6	77627	59.6601	78.6462	133.208	0	168.557	86.782	298.1	49.2463	272.25	0.0553705	224.728	168.887	94.4351	167.506	0	103.997	0.0397032	28.3205	81.8586	366.225	2.32826	64.2698	0	118.45	0.123435	7.85497e-06	0.0620677	91.3981	0	90.6782	0.0580384	60.9776
Fam72a	108900	93.23	10.8021	26.6374	71.7915	76.3522	9.19373	63.2915	0.0294943	32.0337	4.57607	88.1174	0.999014	44.309	18.8924	33.9527	96.8546	189.905	21.0065	33.993	39.6827	360.756	180.541	233.4	12.1865	115.487	35.0007	181.414	25.6702	80.915	0.114412	95.709	60.8155
Syde1	71709	27.1671	112.211	5.91326	88.7692	138.82	4.57698	131.685	1.1028	52.8395	10.2134	147.518	2.99766	31.7817	98.4032	25.4573	1.47325	13.1517	50.2743	144.474	148.89	11.3913	5.11086	321.612	94.0006	74.1174	8.00016	266.411	0.11956	8.98999	86.1352	240.272	74.334
Pcdhac1	353236	21.8885	131.176	0	85.9146	0	0	115.365	201.037	73.6382	85.6676	240.579	54.963	0	242.279	48.1164	237.371	266.241	102.298	10.0749	0.0310435	0.0571887	98.948	0	167.347	0.129055	138.003	0.0646411	364.185	0	58.3301	145.806	0
Cdh19	227485	35.9683	17.1345	0	16.0217	0	0	28.5957	0.0297823	197.102	28.2284	0	285.812	83.8204	3.75791	107.594	73.9491	117.932	99.8079	129.687	366.367	120.01	290.703	292.42	90.2135	0.129767	8.18535e-06	316.991	0.120015	171.82	235.248	0.0607307	191.085
Zfp873	408062	268.88	0	0	175.638	0	6.42434	251.137	121.959	95.3016	0.0552469	140.577	278.815	9.6163	0	0	0.688369	118.909	109.771	134.404	86.7634	0.056332	84.6577	114.381	0	55.9664	8.1532e-06	245.739	0.119448	109.885	251.51	0.0604677	64.1834
Gata2	14461	71.1446	0.859492	111.511	88.7715	105.105	17.5058	0.00900119	106.935	33.7458	27.1082	0	139.907	225.561	78.5269	8.46495	205.163	56.7946	47.0278	45.9646	0.0308439	0.0568055	3.07035	0	200.309	1.44283	8.00016	26.4933	137.319	106.889	68.2686	6.91361	2.45614
Tbc1d32	544696	154.512	612.383	745.005	55.6742	44.613	60.9074	31.6619	822.544	217.491	149.955	0	330.779	82.8645	101.233	95.3339	85.0338	149.532	175.511	159.178	92.1599	36.2864	75.49	33.7024	63.8969	189.765	45.0009	75.9442	416.065	757.206	77.3775	550.375	458.964
Car5b	56078	42.1278	0	49.3354	44.3659	16.8512	17.5074	87.7914	19.2908	12.0607	128.307	178.219	0.999016	63.608	1.86537	71.7631	5.39895	0.0389742	65.0081	137.209	0.0304006	0.0559556	88.7305	0	116.638	107.57	165.003	90.7271	0.117625	0	0.113247	70.635	0
Naip5	17951	158.169	16.2262	0	116.147	114.025	238.397	22.4728	13.9461	136.129	7.95822	4.94459	150.9	17.3255	30.2505	1.86047	0	105.863	50.2872	146.338	28.9655	302.884	102	34.6445	0	0.130268	62.0012	296.413	62.6771	0	312.447	301.877	119.978
Aste1	66595	180.097	0	1.96709	149.193	125.922	93.2584	0.00912142	105.917	189.011	244.427	140.577	29.9796	178.316	36.8748	15.0723	33.7723	18.6096	91.7731	34.9184	162.798	0.0568378	82.6253	0	236.055	333.797	8.08479e-06	0.0640808	11.6391	156.837	0.113841	0.0599089	1.61474
Igf2bp2	319765	50.0621	0	164.821	0	48.5839	0	81.6631	28.9079	61.5677	6.83131	0	75.9496	28.896	0	13.1859	70.1908	14.2402	42.1962	73.6275	154.135	58.8349	47.9438	12.1486	25.355	0.125887	7.9836e-06	0.0631929	0.116473	0	128.649	91.0414	123.66
Snx22	382083	100.091	0.860307	2.95367	2.80508	82.2924	4.57847	110.268	86.6732	175.98	166.766	182.158	439.708	54.9105	146.66	1.86107	4.61752	6.59861	68.1357	228.204	157.493	312.166	96.9099	5.58985	222.824	4.05346	85.0016	10.4255	10.3605	51.9454	5.20621	166.055	46.4673
Pcolce	18542	72.9777	29.8204	0.9804	27.3638	80.3196	2.7308	0.00886273	43.8601	0	202.322	0	0.999013	66.4912	88.0088	145.444	127.037	44.786	1.53202	20.1962	93.1909	82.5903	28.5708	0	0	0.126145	72.0013	104.425	0.116709	81.9147	0.112371	91.0537	9.21245
Lnx2	140887	105.426	161.996	19.7275	10.355	19.8256	173.717	3.07356	132.605	213.447	2.31693	0	0	168.639	115.416	99.0986	154.398	404.862	95.7536	42.2715	21.4704	26.1065	5.11051	17.7696	455.082	9.25451	137.003	42.5972	130.117	25.9722	142.956	79.8026	165.751
Hcrtr1	230777	115.065	108.539	286.182	230.459	0	176.452	100.055	0.0302308	29.3959	1.18657	0	0.999021	415.409	143.814	0	155.212	0.0399525	25.0663	262.246	170.353	0.0573991	187.684	0	84.5775	165.965	8.12429e-06	0.0644281	0.118939	81.9139	180.726	149.185	35.425
Kif7	16576	56.2747	39.8042	1.96674	103.974	59.496	0	0.00878445	0.0291781	33.7928	88.8373	0	0	54.9384	106.057	52.8767	32.2556	20.7798	42.2268	36.7872	0.0301235	0.0554246	30.6065	12.1499	56.4194	0.114744	7.39166e-06	0.0580472	0.106286	7.99122	41.3522	0.0543006	63.0334
B3gnt7	227327	69.5621	0	0	153.237	63.4672	0	0.00866779	0.0287776	0	20.3179	0	0	61.6635	106.926	68.8996	135.62	52.4334	36.4534	35.8384	128.544	71.3257	116.28	75.8981	16.8864	263.586	76.0014	175.875	52.4818	120.873	418.745	125.406	193.538
BC006965	217294	41.2346	0	86.8362	146.414	35.6909	32.2897	87.7977	4.31582	23.3326	33.8641	158.409	80.946	63.6263	0	28.3076	52.0768	0.0383772	3.14851	55.2327	0.0299412	160.217	0.00841634	0	32.8934	60.9875	7.99823e-06	81.5132	26.9092	159.835	0.11239	0.0592031	31.2216
Enpp1	18605	71.1127	123.942	0	0	144.765	122.855	0.00907118	0.030164	25.062	159.936	139.591	160.893	0	0.921276	177.482	56.6169	297.924	60.0017	0	223.898	2.32722	53.053	152.753	409.025	0.130924	101.002	380.367	571.42	280.705	258.259	2.34483	153.769
Zfp760	240034	229.29	213.491	0	3.74882	0	137.599	189.894	8.59553	433.638	174.664	94.044	10.9923	214.902	122.985	179.359	165.43	27.3449	266.463	114.045	0.0312218	507.871	75.4935	0	14.0666	256.572	38.0007	32.2571	25.6732	262.726	0.114667	21.7288	10.0567
Tbc1d4	210789	253.854	174.549	60.184	241.727	297.458	197.636	0.00917226	136.949	30.2574	41.7714	189.084	255.829	415.341	96.4771	303.014	303.288	318.776	102.215	183.951	139.328	104.197	200.958	0.908525	782.175	1264.21	231.004	171.324	28.2324	0	109.019	478.595	140.223
4922501L14Rik		23.6494	181.943	73.0184	31.1321	165.593	137.673	0.0090275	50.2992	74.5348	40.6212	0	0	21.1907	35.015	0	17.2562	52.3357	35.761	47.8806	52.4513	0.0544038	31.621	0	30.0791	13.1525	59.0011	89.609	66.3815	210.781	0.113778	47.9022	8.36662
Fign	60344	48.3446	2.66338	1.96674	0	0	12.8924	82.6693	0.0291621	27.7075	132.602	0	71.9526	0	81.4062	37.7482	27.4958	68.7387	36.5011	55.2054	82.4531	89.2966	0.00851562	10.2741	21.5933	0.126904	122.002	70.0816	9.08529	0	0.113034	161.552	49.8463
Ddx58	230073	130.088	168.37	0	19.7983	14.868	38.7588	25.5345	77.0172	141.413	60.8745	7.91425	51.9651	182.127	249.802	161.413	192.227	97.1993	113.62	56.9911	61.1127	0.0575958	266.226	0	458.815	20.94	506.01	395.412	750.331	234.753	329.238	262.17	696.5
3110070M22Rik	67304	42.1885	0	37.4978	0	19.8274	55.4638	10.2202	24.6199	14.6758	67.4833	78.2223	0	1.90918	30.2551	45.2996	61.4574	110.177	18.5803	35.8498	158.446	69.017	44.8867	0	40.4033	57.1365	8.02e-06	182.356	1.40899	0	0.112754	118.347	29.5226
Eml6	237711	13.1055	221.761	86.8334	38.6869	36.682	0.887753	100.051	0.030107	83.2001	170.04	2.96484	121.919	370.1	1.86659	12.2408	51.8846	137.56	138.848	80.9204	343.842	177.666	95.8916	0	78.935	0.126358	29.0006	31.084	31.999	3.99525	40.5644	152.414	83.7677
Slc38a5	209837	130.83	75.0232	85.8406	91.5633	324.232	71.074	333.835	399.992	6.86396	30.5018	103.943	74.9496	113.71	50.1213	132.167	242.911	4.41394	0	163.782	272.044	0.0571615	125.465	0	40.3893	0.127603	8.0731e-06	0.0639781	0.11804	262.728	198.183	0.0598134	16.8205
Hist1h2be	319179	0	0	0	34.9156	120.974	72.0517	66.3601	100.507	56.3295	14.7192	14.8442	136.91	74.2019	112.624	2.80341	6.18678	0.0393773	47.8564	13.7543	133.87	185.381	90.7795	75.9099	0	0.126952	132.002	0.0636804	1.40869	217.775	0.113076	51.2986	13.4392
Mpzl3	319742	42.2684	9.90883	30.5939	0	44.6268	0	0.00849321	0.0281789	26.8955	77.4161	0	1.99832	11.5476	58.724	44.4009	22.0215	49.0548	40.6899	29.4423	0.0293889	0.0540195	20.4055	0	15.9593	55.3875	7.62772e-06	0.0600894	49.4307	0	0.106248	0.0561995	52.6221
1700012D01Rik	72243	34.3971	1.76071	0	4.69436	4.95356	0	3.07341	28.8269	4.26846	3.44391	56.4562	23.9843	8.65326	66.2659	15.077	22.7698	33.8553	28.374	19.2847	125.196	55.4086	10.2111	29.9737	9.36792	0.123327	7.84931e-06	0.0620183	58.5061	64.9328	31.6632	63.6915	21.0815
Osr1	23967	40.4295	30.7474	65.1389	0	81.3176	0	0.00872554	33.1607	60.7898	29.312	0	0	38.5506	6.59419	0	67.9734	0.0381586	39.0063	23.8977	70.6369	38.4635	12.2503	60.0249	0	0.116353	48.0009	0.0587954	76.8624	0	0.103802	0.0549964	1.612
Depdc7	211896	0	0	0	76.4972	117.007	0	88.8125	0.0297775	162.339	106.953	0	54.9633	142.615	275.37	0	92.0921	139.749	78.6867	150.861	1.10454	418.522	169.328	40.2607	90.2162	160.724	8.10518e-06	166.479	21.8437	133.86	0.114183	0.0600753	71.8292
Dchs1	233651	0	10.8001	229.928	100.083	0	19.351	196.005	108.043	23.3266	13.5952	216.816	137.908	102.154	141.961	13.1844	21.1548	17.5179	38.8953	27.5561	80.3641	0.056797	75.4859	262.545	85.5406	0.126665	79.0015	0.0635493	0.117184	214.778	0.112825	68.3455	31.2154
4833412C05Rik	73904	17.5055	0	71.0516	32.0864	69.4094	0	70.4368	46.0027	131.993	25.9694	0	41.9719	0	84.2702	29.2504	41.7628	79.5989	19.4114	5.47599	49.2721	0.0552683	58.1341	0	54.5412	0.1227	7.81624e-06	151.06	0.113562	0	47.9679	0.0577243	23.6329
Dancr	70036	29.8932	0	4.92681	25.4981	31.7312	24.9403	11.239	0.0283169	16.4345	12.4437	90.1192	0	0	30.3019	38.7534	0	28.3502	21.939	23.9307	0.0286719	40.6141	0.00807141	32.8362	0	59.4952	7.83272e-06	49.3461	69.8675	52.9451	0.109633	0.057858	0
Tgtp2	100039796	30.8199	0	0	15.099	10.9039	17.5446	37.7534	43.7615	0	12.4297	0	25.9829	40.5019	0	10.3606	8.56831	0.0370617	5.588	21.1539	0.0289282	78.8672	23.4605	0	50.8372	29.9572	7.95722e-06	56.2809	0.116013	11.9869	60.6727	83.0676	75.3308
Clic5	224796	322.374	3.57107	127.284	287.05	35.6894	146.816	314.448	222.512	25.0577	0.0556045	136.613	526.649	209.129	0.921264	185.039	113.405	572.799	24.2544	38.5925	125.371	0.0573741	41.8331	0	94.9218	146.688	8.16855e-06	235.452	263.808	0	70.9831	0.0605932	90.4051
Rpe65	19892	21.0087	265.945	0	307.842	387.69	108.023	74.5409	105.934	181.999	54.1659	98.003	259.827	0	0	0	92.1497	117.891	162.52	186.81	0.0309826	345.971	53.0512	0	103.399	19.6302	105.002	235.07	0.117249	0	0.112888	0.0594455	39.6841
Scyl2	213326	59.6648	166.441	193.407	0	29.7405	75.7002	135.788	274.849	105.711	1.18612	185.129	116.922	0.946576	160.905	2.80357	22.733	43.7028	165.064	154.626	0.0307989	0.0567192	16.332	0	255.831	261.618	8.11265e-06	28.8086	37.1352	247.742	0.114309	1.20545	0
Clec14a	66864	82.5135	118.471	108.539	37.7372	429.345	4.57847	163.35	134.79	0	59.7897	0	215.856	32.7438	66.2082	106.661	219.169	123.365	81.1437	242.935	0.0310966	0.0572906	47.9526	149.949	220.004	0.128556	394.007	20.7697	0.118909	54.942	0.114476	136.669	0
Cchcr1	240084	0	103.186	249.697	0	0	0	70.4418	88.7517	1.66736	9.08591	78.2114	0	152.269	0	54.727	70.0445	105.898	51.8877	151.815	137.133	156.132	25.5125	166.839	59.1956	154.536	65.0012	174.669	12.9151	53.9428	20.4049	440.692	63.319
D130020L05Rik	319760	50.9771	32.5469	66.1213	48.1673	0	35.088	0.00881009	22.4891	56.3968	86.6111	0	7.9943	27.9287	162.822	13.1848	36.9457	49.1482	14.5135	23.8778	173.456	0.0564464	22.4514	172.538	3.72857	1.44345	48.0009	58.5658	52.2737	29.9683	97.1297	12.6074	8.36798
Lgals3bp	19039	1304.99	1119.63	1041	1596.59	1418.84	910.538	989.33	866.564	948.926	598.536	1162.22	1468.02	1827.98	1976.42	1582.04	2129.87	2192.27	1808.97	4282.93	3472.82	2802.55	4191.45	4247.79	5432.07	11273.7	10376.2	13659.6	14376.3	6255.43	11966.9	12606.9	19656.7
Mxra8	74761	36.8343	4.47173	51.3066	106.716	0	152.463	0.00903186	84.5043	124.023	130.638	101.97	0	144.548	0	0.91809	48.7341	232.465	68.1308	33.9922	429.491	321.235	0.00874007	0	115.61	116.885	154.003	0.0647888	47.3527	254.734	79.8251	76.3937	59.1014
Gm16532	100042450	82.642	40.6857	0	0	10.902	51.7219	75.5397	82.3228	1.6669	95.6673	66.3317	5.99563	141.692	49.1843	12.2406	58.2579	49.1526	19.388	26.6377	27.8933	20.4423	103.017	0	251.147	96.9169	14.0003	61.9709	0.114993	53.9438	0.110728	10.3286	32.9445
Hist2h3c1	15077	12.2288	29.8084	294.113	53.8154	64.4491	43.3889	55.1329	0.0297734	19.8671	0.0541227	0	30.9791	44.3206	30.256	32.075	10.1241	69.847	43.8132	44.1402	112.431	76.9141	32.6489	42.156	52.636	236.1	131.002	211.372	0.119882	36.9606	45.7069	146.984	55.7129
Lancl3	236285	86.052	31.6053	297.038	0	0	0	150.071	0.0302183	156.949	0.0549636	144.54	161.892	118.518	191.128	114.205	160.698	390.695	264.837	154.538	231.415	0.057532	36.7334	0	27.2254	0.126879	8.0354e-06	0.0636471	0.117379	6.99209	170.333	205.864	27.826
B930059L03Rik	319786	26.344	0	74.0297	0	0	41.5981	0.0086338	29.947	12.0763	69.6657	0	35.9762	48.2341	40.7395	0	0	39.215	9.6695	29.4726	31.0361	0.0525947	14.2856	1.84219	0	0.117117	1.00003	0.0591501	17.8803	38.9602	3.93186	38.6018	33.0766
Eps8l2	98845	100.244	49.7422	59.2064	0	0	175.682	0.00891895	86.6011	16.3993	48.4669	0	0	94.4638	96.549	0	49.6117	0.039049	32.4162	17.4373	137.034	10.2583	95.8699	11.2109	33.8199	0.12502	55.001	130.682	0.115681	38.959	59.3942	0.0587146	15.985
Itpripl2	319622	261.025	81.377	16.7671	45.2944	49.5716	95.1133	62.2867	167.915	93.5839	55.2765	165.331	29.9796	52.0166	15.1085	171.799	137.021	140.851	126.622	250.242	440.274	38.5563	202.99	196.796	91.1525	588.359	659.012	994.068	432.73	0	202.695	206.343	382.827
Armcx6	278097	28.0899	143.278	69.0875	0	6.93606	1.8082	10.2201	0.0289837	25.1083	0.0526323	57.4263	0	46.2705	18.9047	1.85947	52.1266	39.2816	40.6504	39.574	0.0296861	0.0545876	60.1654	6.52625	34.7844	85.4058	11.0002	0.0627944	89.0215	50.9467	14.0572	31.9387	18.5258
Gm11545	217122	130.019	97.6787	196.375	140.708	395.643	0	0.00908439	0.0302095	53.6828	0.054947	0	0	0	66.2043	0	85.7832	180.119	118.513	236.456	266.75	261.358	122.411	12.1478	255.715	326.127	652.012	691.885	61.4229	162.828	592.465	570.946	503.716
Zfp862		334.149	32.513	121.375	46.2435	11.8934	16.5808	39.8269	41.7506	101.427	25.9879	94.0483	18.987	89.6116	9.43193	16.96	184.481	123.355	98.2329	304.642	23.6128	21.5782	111.187	149.958	30.0469	22.2473	31.0006	29.9651	28.2309	26.9711	391.768	133.321	183.489
Card6	239319	98.3384	26.175	0	41.5151	368.86	297.49	0.00912404	5.38509	203.758	111.588	10.8842	117.921	160.917	174.077	134.023	151.185	176.877	166.416	235.496	506.723	440.146	135.675	0	11.2479	755.043	177.003	0.0653803	0.120846	80.9145	10.2678	177.802	265.427
Yeats2	208146	379.475	0	9.86041	217.157	214.165	50.7497	818.754	126.262	47.5908	138.671	130.672	194.87	544.506	431.486	128.357	77.8755	0.0401989	252.547	388.249	28.9712	52.1386	54.0745	0.908411	433.384	769.484	58.0011	0.0654677	11.6326	186.804	172.246	102.632	377.04
Kif20a	19348	29.8217	12.6117	166.797	33.9769	0.987459	5.49955	71.4569	41.7286	74.6124	20.3434	26.7256	15.989	11.5439	9.43183	16.9628	28.2753	75.2934	69.0713	17.4373	191.594	29.4774	83.634	14.023	30.9977	14.4081	77.0014	12.7086	0.113158	18.9798	29.1223	35.3036	24.4867
Dcx	13193	267.916	342.866	441.092	173.726	34.698	2.73359	249.109	88.8223	30.2574	87.9643	37.6132	112.924	329.63	268.771	6.57821	7.76373	15.3353	94.1513	137.072	0.0311003	0.0572977	205.019	227.77	7.48781	4.05045	8.11429e-06	0.0643401	286.385	165.827	0.114336	0.0601497	124.324
Ldlrap1	100017	122.089	94.9537	0	132.197	180.46	66.4671	80.6614	264.125	117.878	68.7895	0	0.999022	202.383	198.716	186.928	29.0285	96.0946	83.5751	301.836	75.0322	0.0573634	32.653	183.695	0	0.131104	157.003	756.03	326.718	90.904	25.4674	350.98	324.563
Celsr3	107934	128.257	53.3238	155.912	10.3551	0.987546	7.34676	77.5977	256.623	157.816	48.516	9.89417	125.916	64.5533	121.12	19.7923	40.8655	104.796	121.855	0	41.8211	350.454	0.00868758	68.3924	64.8417	7.954	39.0007	6.97704	38.3199	31.9662	2.6679	140.966	43.1031
Bbs10	71769	153.664	140.161	143.074	296.502	271.677	0	0.00917825	407.505	53.6602	19.2306	508.863	0	0	92.6997	189.742	88.1393	228.141	164.015	395.667	0.031245	117.749	145.872	33.7	333.752	155.501	341.006	0.064129	0.118341	0	0.113933	0.0599536	19.3566
Tgif2	228839	34.2554	0	36.5106	82.2322	53.5467	6.4237	12.2615	0.0290319	22.4975	38.2997	0	65.9566	15.4099	8.49126	2.80277	27.6317	0.036894	11.299	65.4899	53.4633	0.052893	10.2086	0	31.9884	54.516	8.00016	0.0631993	53.5776	0	132.424	64.9114	32.0724
Rimkla	194237	64.9509	8.99187	0	59.4636	365.893	0.887937	398.105	0.0302312	83.1792	7.958	0.985293	58.9604	213.952	237.529	49.0588	1.47476	13.1515	143.748	202.425	0.0311146	159.556	48.9728	9.33687	256.679	0.130011	211.004	6.97428	21.8528	207.782	155.699	225.566	189.368
Gjd3	353155	35.1602	0	19.7315	33.0564	10.9027	16.5981	0.00864753	60.8914	13.8138	11.3271	29.6998	64.9575	32.767	47.3382	6.57829	27.5577	44.7156	18.6179	0.881418	16.099	0.0543438	19.387	75.0691	29.1383	0.122399	17.0003	13.8553	135.476	0	31.6378	8.04874	10.0665
Pi4k2b	67073	162.61	0	209.213	0	155.676	0	81.6768	0.0300661	0	90.1448	131.673	0	52.025	43.5014	66.0685	0	156.025	19.3858	51.4888	0.0308267	243.044	88.7433	133.11	0	0.126744	78.0015	0.0635852	0.117255	123.871	96.0225	0.0594485	101.551
Cdc45	12544	21.894	95.9138	0	78.3776	0	0	155.156	0.0299107	46.7664	119.356	0	175.884	57.8097	94.625	41.5127	182.281	136.393	38.8986	152.784	56.8069	0.0567194	0.00864884	0	62.0276	156.904	235.004	0.0644172	0.118917	0	0.114484	184.446	32.0412
Enpp6	320981	69.3109	227.896	194.383	0.918795	0	133.874	185.823	857.802	157.68	331.328	438.562	223.85	47.1972	0	49.0541	6.19598	576.321	137.147	212.477	622.446	616.67	382.515	0	144.732	194.7	47.0009	0.0650134	103.444	0	112.716	455.472	44.7146
Apobr	171504	60.6111	0	102.633	0	0	1.80895	94.934	178.474	92.8305	0.0540294	2.96473	42.9712	30.8186	171.315	59.4565	20.3665	30.6129	67.3674	108.574	12.8978	0.0567845	129.535	137.799	90.2443	61.2136	370.007	209.213	250.171	0	238.026	396.51	242.559
Car12	76459	121.13	120.238	210.17	35.8469	811.066	191.136	384.903	0.0306726	395.217	1.18483	779.12	338.774	201.383	363.309	523.917	142.47	606.952	1135.57	146.221	0.0314592	417.645	363.144	0	90.2033	0.130004	551.01	18.4736	26.9578	19.9784	65.9506	4.62901	327.3
C330013E15Rik	78445	31.5739	88.6977	155.933	101.079	54.5331	64.6612	0.0089385	27.8419	25.0761	0.0539981	18.8045	0	10.5822	22.6944	20.7512	33.8887	38.1918	40.653	34.9642	0.029666	63.2464	42.8356	0	29.1354	88.7314	7.67298e-06	38.9857	0.11109	0	42.8336	0.056565	0
Gem	14579	27.1672	0	108.549	0	224.103	78.5096	0.00900832	0.0299477	89.3076	0.054452	108.903	84.9434	72.2772	0	0	0.688452	69.862	0	35.8462	144.556	61.1241	44.8879	63.7224	187.185	155.659	176.003	0.0645499	2.68922	0	0.114738	150.343	177.636
Fam196a	627214	50.9316	56.0787	85.8543	7.52282	0	135.884	180.655	12.8748	11.1941	15.8441	5.93437	5.99563	24.0719	28.3574	121.803	63.7714	10.968	266.854	7.31548	2.1783	32.8843	55.0886	78.7162	140.106	0.127754	140.003	12.7252	47.3016	84.9111	10.2741	134.339	65.0699
L3mbtl1	241764	57.1325	68.8026	0	0	0	0	94.9206	78.0285	6.86087	41.6976	84.1586	3.99697	25.0423	0	43.4245	56.0003	104.658	39.7799	41.3944	0.0301297	0.0554366	31.6262	0	105.375	0.123911	7.88002e-06	0.0622865	0.114669	86.9103	20.3507	113.633	36.3441
Aplf	72103	51.7868	152.063	0	0	13.8764	0	0.00901571	219.138	62.3863	57.4995	80.1889	105.93	0	0	31.1204	111.848	265.166	60.823	130.632	289.194	0.0572569	104.049	0	256.689	0.128321	211.004	58.6537	48.5941	78.9171	74.7103	3.49018	93.8411
Gpr4	319197	71.1336	186.476	0	229.572	0	60.016	0.00902446	0.0300032	32.8741	33.8663	123.754	30.979	148.407	173.165	56.6131	118.155	208.452	56.7569	119.584	0.0310952	291.813	58.1522	0	56.3719	0.126598	170.003	170.902	39.6329	0	9.00687	0.0593865	0
Gli3	14634	123.851	304.997	143.082	7.52332	22.8	135.779	0.00909866	205.327	39.8012	0.0550399	28.7037	84.9431	57.7992	397.456	26.3993	2.26139	194.314	72.9923	258.532	9.68168	14.7865	277.443	71.1894	379.832	63.7614	361.007	253.827	47.3568	37.9596	1.39045	60.4572	10.0576
Asf1b	66929	0	0	117.44	0	163.619	146.994	0.00892671	41.7334	78.9378	0.0539216	0	0	0	62.442	0	115.964	50.239	94.2722	138.076	0.0306628	0.0564581	25.5112	89.9835	127.896	129.933	355.007	129.902	109.838	0	69.75	139.048	155.514
Sox13	20668	154.911	0	0	0	128.914	83.1855	1.031	1.10323	92.8874	9.08465	0	0	71.3013	0.921016	0	173.5	103.703	77.1116	142.627	37.5366	108.634	67.3289	111.527	84.5931	0.126422	195.004	0.0634379	0.116962	107.888	0.112613	0.0593116	72.7433
Fank1	66930	42.1029	190.957	0	100.091	0	9.19294	9.20026	77.0317	102.29	44.0065	118.8	220.854	95.391	233.741	60.389	0	66.6328	134.8	62.518	109.304	383.399	77.5317	58.0714	77.0569	0.127529	8.06927e-06	0.0639445	283.563	56.9401	0.11358	0.0597822	129.469
Nthl1	18207	60.5824	110.396	69.0714	50.0274	79.3217	114.565	72.4881	58.8482	78.0147	0.0544956	0	46.9684	103.124	74.7457	34.9028	24.3122	26.2467	50.2926	58.8588	0.0307507	0.0566267	144.828	259.759	0	175.363	8.22172e-06	452.615	125.162	55.9407	181.043	242.696	59.0815
Ntn1	18208	160.798	6.2799	71.0419	424.16	0	96.0444	16.3472	1.10245	43.2731	56.3973	88.1065	52.9644	25.9978	233.739	17.9039	186.787	188.827	60.8168	142.59	10.7541	140.339	128.528	64.6328	174.856	13.1438	23.0004	0.063149	122.059	1.99738	137.439	0.0590432	41.3964
Zfp551	619331	90.3961	257.77	0	276.654	133.85	76.6108	0.00919331	366.894	148.156	147.684	774.184	82.9443	120.444	174.089	0	307.399	1.13401	126.627	162.817	86.822	209.361	17.3522	33.7	539.695	0.129708	100.002	0.0649389	0.119961	195.795	144.288	142.436	310.429
Vwa3a	233813	63.2402	114.956	0	4.69105	38.6663	3.65391	40.8444	71.6611	89.3353	52.9827	0	147.902	155.167	158.039	80.2281	84.2629	0.0397021	47.0159	79.097	94.2946	191.144	0.0086926	136.842	0	0.126533	8.01734e-06	0.0634887	0.117063	273.718	0.11271	55.8369	54.0922
Slc27a3	26568	28.9179	114.885	98.6746	146.381	0	0.887856	164.359	2.17375	89.2626	48.513	210.878	63.9571	43.3533	0	81.196	70.1295	0.0392699	52.7507	120.58	67.501	0.0563917	79.5599	0	164.6	115.446	8.10112e-06	0.0642243	0.118532	293.695	0.114115	0.0600421	133.659
Glipr2	384009	0	27.0852	207.24	0	0	161.708	71.4689	105.881	49.3595	108.14	0	68.9539	97.3109	263.987	0	115.718	280.539	116.045	160.965	278.566	321.363	368.225	0	105.252	126.152	640.012	94.3333	150.749	810.151	96.3656	346.465	441.198
Rbm15	229700	250.354	30.6962	529.91	23.5728	1.97898	137.589	107.209	25.7143	40.6591	113.868	198.986	276.816	120.466	7.53986	198.304	14.8487	13.1517	81.1814	109.483	7.53925	3.46239	79.5671	50.5794	277.432	52.0678	142.003	3.52378	88.0843	1.99739	99.9977	182.202	98.0473
Ppic	19038	77.3335	47.9235	0	198.444	43.6248	0	0.00894635	120.796	32.8881	0.0540492	61.3793	0	59.7467	33.0955	82.1492	93.089	0.0391285	27.5287	106.779	148.815	0.0561832	60.1827	0	0	36.4521	8.01753e-06	122.78	96.7769	0	0.112713	106.981	22.7493
Col27a1	373864	3.44814	2.66329	0	93.5896	19.8275	54.5407	29.6095	0.028986	9.4657	20.3254	57.4262	51.9657	80.9564	17.002	54.7443	63.0243	123.268	76.3721	21.1174	53.5839	0.0563268	12.2517	154.724	0	0.119705	66.0012	14.9849	2.69418	1.99737	34.0627	0.0564403	44.9407
Cd7	12516	43.9396	6.27949	51.3162	73.7088	0	53.6026	12.2618	26.7592	0	19.2067	42.5707	47.9682	113.746	17.949	133.179	103.372	22.9692	23.4607	48.7434	53.5796	0.0561812	93.8326	0	0	46.4368	15.0003	0.0601566	0.110445	0	0.106375	0.056262	96.9261
Bgn	12111	45.612	2.66582	120.384	331.547	136.831	92.3431	20.4311	0.030253	111.81	127.326	98.0065	0	139.744	87.04	51.8965	222.454	64.4379	76.2942	123.289	126.414	0.0570051	0.00868917	0	114.689	102.86	13.0003	1.22195	1.41109	3.99525	0.10735	0.0567404	53.4313
Cdc14b	218294	92.3175	108.647	0	18.8566	0.987468	164.578	7.15824	0.0296438	71.9895	63.0834	8.90425	0.999015	28.8893	0.921138	134.999	162.377	0.0398043	110.432	71.7267	242.068	253.345	69.3707	0	90.2276	13.1533	326.006	79.359	0.12006	203.787	193.573	13.7527	104.773
0610007N19Rik		78.208	0	64.1396	22.634	62.4658	48.9366	8.17926	134.689	6.86027	48.479	79.2016	47.9679	8.65386	1.86493	68.0269	10.9237	91.5301	5.58282	1.79918	31.0774	40.7168	37.7396	56.2701	0	7.95128	7.88989e-06	56.2427	0.11484	164.831	0.110583	2.35054	32.0988
Gsap	212167	217.932	46.986	0	0	356.965	64.619	58.2035	225.642	0	96.9373	0	63.957	122.362	0	218.035	66.0481	123.414	55.9196	349.553	797.11	1108.89	460.043	168.648	197.37	350.786	758.014	231.095	307.7	149.842	286.221	566.381	747.212
Cntn5	244682	144.169	157.501	60.1894	19.7983	0	4.577	169.448	0.0299618	16.3942	128.368	28.7045	3.99698	0	128.695	103.843	144.278	181.134	70.6035	10.9943	172.448	0.0569744	74.4681	0.907776	95.8794	0.12861	212.004	134.394	0.118959	0	0.114524	262.934	6.678
Srpk3	56504	0	0	202.304	0	68.413	92.3631	42.8888	186.04	136.166	110.4	0	0	102.136	137.188	54.7226	70.0194	136.469	69.7524	132.459	0.0311636	541.709	108.131	0	125.01	340.128	95.0018	183.922	19.2978	109.884	88.7473	473.902	190.994
Mpp7	75739	194.179	6.28036	107.554	4.69207	476.948	10.1166	29.6195	3.24422	0	271.419	15.8339	59.9597	116.591	56.741	37.7277	118.115	181.211	125.827	209.763	2.1772	142.621	79.5731	450.879	93.9769	198.658	80.0015	0.0651722	15.4686	72.923	335.177	70.7207	354.334
Mustn1	66175	11.3504	39.7706	125.333	56.6515	0	60.0337	0.00895188	4.31616	60.6778	79.9646	126.73	27.981	26.0144	0	55.7445	22.8033	6.59831	28.4143	8.2382	74.8892	33.9364	38.7563	0	20.6643	34.9668	17.0003	106.369	0.111839	0	0.10771	0.0569167	24.5045
Slc12a7	20499	131.781	148.38	0	197.398	265.741	0	4.09468	182.864	67.5654	1.18666	0	0	47.1986	0	108.54	246.685	0.0400326	197.361	53.3121	258.187	317.904	98.9526	0	330.942	0.130117	358.007	0.0651249	215.586	0	367.99	9.1914	119.985
Plagl2	54711	198.521	90.4097	91.7621	102.9	0	44.2877	77.6021	115.551	233.214	131.876	0.985341	437.709	95.3848	182.604	185.962	104.691	101.566	53.491	137.965	704.811	0.0576171	91.814	1.84451	235.951	0.129086	186.003	72.448	109.741	0	105.066	102.564	136.976
Tyms-ps	22172	2.57373	5.3851	13.8143	8.48082	24.794	11.9971	21.4299	6.44598	6.01188	24.7021	22.7753	0	0	14.182	23.6142	19.7089	19.6449	21.139	19.3218	0.0283915	27.1045	27.5321	10.2865	13.1459	119.15	42.0008	39.1191	21.8292	51.9454	93.5088	17.1662	21.0545
Fads6	328035	17.5005	1.76161	50.3214	115.241	67.4233	0	50.031	96.2402	86.7216	61.9857	65.3386	38.9738	0	3.75808	45.4253	34.9366	1.13588	31.049	7.32828	6.45874	0.0509789	26.5073	4.65577	0	15.7176	7.88116e-06	114.582	6.52901	56.9408	0.110437	0.058251	64.3561
Mtr	238505	79.8673	186.328	82.8805	32.0706	76.3424	141.289	465.515	364.694	99.623	0.0554119	90.0835	2.99767	0	226.217	89.6769	0.689338	6.59952	141.401	214.457	101.784	0.0569235	3.0703	8.39946	154.201	83.2187	238.004	63.2783	0.119966	0	74.788	315.447	120.854
Nin	18080	338.378	81.3721	71.0405	47.1821	1.97892	171.81	14.3053	113.399	72.7558	1.18629	303.939	0.999022	36.5982	166.53	58.4994	28.24	208.473	312.063	85.5226	35.3989	9.12541	106.091	245.569	168.268	529.828	38.0007	232.228	680.068	180.81	83.7068	624.424	231.524
Tuft1	22156	64.0915	52.4296	100.651	67.0299	0	5.50015	224.568	0.030051	39.8128	86.7664	174.248	0	53.9505	0	116.122	137.174	0.0396565	33.1985	47.802	0.0309255	234.066	56.1101	141.536	154.198	379.97	8.19114e-06	0.0650166	132.747	0	183.477	45.6567	218.999
Ptch1	19206	248.824	73.25	0	63.249	0	229.188	86.7809	95.1985	32.8703	2.3169	19.794	0	16.3616	532.792	0	9.34032	112.479	123.37	199.624	11.8252	338.298	230.528	146.175	161.67	71.5207	66.0012	113.775	44.7988	174.817	38.1113	133.297	94.6473
Cenpp	66336	40.3711	198.36	0	29.2483	12.885	24.9016	35.74	0.0297195	68.5015	94.573	0	69.9535	5.7622	179.865	38.6824	35.3648	70.9573	65.7684	27.5593	56.8	0.0564859	99.9562	48.7136	86.4947	0.119461	13.0003	0.0602356	0.110602	0	44.0607	38.6512	65.388
Ticam1	106759	0	256.009	0	70.7874	281.595	105.256	130.688	107	75.3403	235.491	168.295	236.842	279.482	143.807	157.641	88.1449	196.49	155.086	138.893	0.0312187	0.057525	62.2336	322.429	130.646	319.613	624.012	1144.54	49.9345	314.669	207.749	331.669	127.536
Anxa2	12306	247.646	170.903	187.476	279.477	322.241	148.654	204.199	215.041	188.027	703.048	0	91.9382	243.788	352.906	147.231	272.509	251.123	172.872	283.309	228.255	757.041	312.142	270.805	320.525	1826.32	1033.02	1987.31	1233.09	1828.08	1339.55	2280.41	1096.96
Rarres2	71660	31.5556	64.1919	40.4504	240.877	84.278	59.0832	77.5957	42.8205	59.7634	96.9102	99.9885	13.9903	104.079	90.831	33.9558	115.868	78.6126	58.4097	82.7863	0.0308876	52.1099	68.348	101.216	137.272	118.339	316.006	61.0011	243.815	631.339	126.721	368.053	45.5515
Pcdha6	12937	80.7808	122.126	0.980543	63.2438	256.817	0	0.00907911	160.416	90.996	30.4954	92.067	88.9406	98.297	105.035	102.905	77.1847	26.2488	88.5197	15.5937	0.030854	0.056825	225.396	94.6549	48.8576	0.1158	7.44857e-06	0.0585384	0.107253	0	26.4503	1.20716	92.8906
Grrp1	72690	81.6748	24.3692	28.6087	26.4083	138.817	3.65458	127.609	106.957	63.2395	74.3947	46.5249	138.908	102.174	1.86551	33.9633	159.538	66.5817	69.0561	27.5627	0.0305268	81.4384	49.9854	0	23.4714	183.105	92.0017	457.147	25.6823	38.9585	194.911	28.5691	119.979
Igf2r	16004	71.0841	36.1243	45.3829	24.5171	14.8679	113.577	356.284	333.671	163.818	265.866	2.96499	61.9583	179.238	218.573	319.113	215.112	188.858	118.501	185.825	39.6855	0.0575621	75.4937	63.6911	153.211	91.083	831.016	27.6683	3.96125	597.374	278.545	169.859	109.794
Zfyve26	211978	0.821014	78.7044	25.6489	82.1579	0	0	88.8167	0.0299056	126.666	0.0543724	163.362	122.919	166.698	261.136	44.3344	22.726	219.447	113.595	114.95	483.176	608.712	96.9158	4.65456	391.066	285.733	351.007	406.799	1.40292	107.886	7.73043	184.658	492.035
Tlr6	21899	135.579	0	116.463	0	0.98744	0	28.5921	11.8031	126.861	0.0532624	0	0	85.7645	0	59.4557	4.61475	70.9743	108.867	93.8389	164.937	0.0568209	63.2481	158.429	70.4899	0.129998	104.002	174.674	0.120225	72.923	252.988	276.791	130.99
H2-Oa	15001	129.082	65.0739	120.379	181.293	302.419	92.3249	64.3309	162.602	64.0705	50.7822	98.0039	223.851	49.1251	173.135	190.678	159.082	57.911	147.738	282.439	256.071	0.05768	126.494	492.075	147.561	306.672	444.008	464.389	1358.97	119.874	283.711	463.865	716.729
Slc16a9	66859	130.066	15.3224	52.2934	6.57899	0	110.856	4.09481	269.382	12.9259	89.0151	115.832	0	159.967	81.3475	90.6026	85.7905	301.205	117.71	110.37	200.342	224.025	29.593	0	89.278	234.895	2.00005	15.0247	1.40497	444.536	263.089	0.0608186	41.3313
Gpr133	243277	239.915	179.14	0	152.98	0	11.0398	41.87	108.048	99.6562	83.4274	212.854	6.99497	105.034	0	0	0	243.334	98.2337	80.0108	149.985	0.0571741	99.9677	23.3925	358.287	81.7856	8.08581e-06	0.0640897	157.905	0	207.056	0.0599171	59.986
Kcnk9	223604	49.163	119.489	21.7018	0.917791	21.8091	30.4455	26.5544	95.166	164.066	67.603	0	23.9837	53.9809	0.920341	68.0156	14.0801	13.1446	51.2321	29.4232	42.848	0.0550227	24.487	47.8112	42.3084	0.126333	8.00692e-06	68.9151	25.6403	194.799	48.1259	2.34969	31.2195
Dock6	319899	72.9543	144.012	3.93991	144.582	35.6923	0	3.07382	0.029593	48.5337	0.0537819	58.4102	3.99698	1.90957	73.789	200.193	121.383	84.0696	54.3387	170.253	0.0309201	0.0569519	121.381	25.268	113.752	66.1834	8.02232e-06	182.361	53.6123	0	0.112793	0.0593993	89.6891
Lmnb1	16906	42.1142	35.2339	114.471	0	104.113	125.664	1.03087	77.0162	73.6759	101.372	1.97498	50.9658	82.8678	179.815	15.0722	36.9207	0.0396955	85.2402	20.1933	0.0309555	1.19367	16.3322	375.989	204.047	149.462	119.002	175.886	253.961	101.893	129.231	491.001	153.778
Ctnnal1	54366	143.104	209.811	415.426	288.927	224.08	141.268	190.926	118.777	224.453	68.8191	329.663	138.907	55.8716	52.9549	72.6588	29.0263	578.365	174.582	212.513	387.788	6.85911	104.053	43.0716	79.871	7.94554	1003.02	198.868	38.4471	13.9848	38.1308	200.597	179.141
A230073K19Rik	613263	8.715	27.9936	172.703	20.7433	15.8595	188.558	37.7833	17.1537	22.4665	38.3634	52.4667	86.9421	11.5448	18.8997	48.1518	20.3955	16.4182	27.5558	18.363	8.61035	106.166	42.8416	23.4051	95.0221	18.2765	64.0012	27.5924	49.5873	30.9675	2.66879	6.91018	9.22021
2310034G01Rik	75579	69.5238	0	0	49.1254	93.2189	0	24.5077	0.0290081	15.5449	95.531	0	0	18.2934	48.2635	108.66	14.0757	27.318	60.1823	7.3158	0.0300657	75.7124	0.00845009	39.3571	29.1251	0.122084	44.0008	35.5996	0.112999	29.9686	75.5137	0.0574607	22.7909
Gm6537	100504112	29.0279	0	0	0	23.7974	0	46.9376	33.1229	0	46.0511	0	42.972	8.65909	0	10.3663	30.8899	19.6384	17.8728	7.32544	21.4134	0.0517035	10.2069	38.5001	16.9194	0.124213	43.0008	66.5471	0.114944	74.9224	0.110682	67.1263	15.9892
Phf16		125.587	200.843	91.7634	267.272	0	67.3862	111.288	119.818	137.813	5.70124	0	169.887	51.0666	92.7473	67.0254	0	269.302	125.248	0	0.0306079	0.0563529	61.2041	0	0	0.127688	8.07751e-06	0.0640168	112.138	116.878	204.501	0.0598494	54.0625
A930004D18Rik	77940	79.0767	62.4079	0	99.175	66.4318	0	156.172	47.0843	0	101.346	0	31.9784	14.4347	210.177	70.802	22.7387	0.0392961	34.8432	0	0.0306483	0.0564304	62.2246	173.477	105.315	130.957	77.0014	0.0641934	0.11847	68.9275	199.542	0.0600135	58.2864
Pard6b	58220	226.704	0	156.896	0	196.325	60.9207	1.03072	142.266	202.903	0.0551545	201.962	29.9796	131.045	101.216	176.52	300.276	182.318	140.437	48.7104	8.60963	0.0576123	88.754	187.421	517.113	4.05228	8.06321e-06	274.134	0.117866	0	0.113478	121.81	58.3043
Cd68	12514	3647.99	3105.68	3454.55	4125.04	5299.6	2458.3	2772.98	2632.81	2753.24	2290.27	1800.74	2052.63	2974.69	2874.29	4463.93	5682.43	3365.91	4615.13	7108.76	7900.37	6143.84	6954.82	10107.4	7477.39	30889.2	25846.5	31590.5	31004.2	15080.2	23069.1	36596.7	27259.6
Slco4c1	227394	57.0429	71.4285	0	120.87	0	124.699	168.443	50.3072	229.01	0.0549167	0	167.888	47.2008	97.4443	169.941	135.53	328.416	0	113.146	190.679	0.0572187	123.426	0	0	14.4389	7.97347e-06	0.0631042	123.314	0	129.88	0.0590015	65.9877
Skp2	27401	24.5257	0	97.6888	101.037	189.389	243.966	0.00906015	0.030126	50.2195	126.166	0	65.9558	0	67.1653	84.0123	0	0.0395837	77.9377	205.259	217.393	53.2389	54.0696	117.161	25.3479	0.128063	55.001	0.0641882	0.118459	18.9795	48.1898	212.824	197.206
Srbd1	78586	353.967	345.52	287.142	161.435	214.164	154.198	628.884	62.0868	46.7234	94.7363	52.4627	219.853	33.7064	63.3615	136.855	310.448	79.7433	197.291	185.803	724.16	54.4018	94.8754	11.2118	455.953	1101.92	445.008	12.7208	132.875	225.763	0.116788	41.1059	275.505
Xdh	22436	314.789	0	3.94009	0	0	5.50034	325.62	177.502	51.0877	0.0547773	12.864	0	181.173	7.54057	0	159.151	177.927	136.411	183.082	305.289	0.0574167	130.569	0	191.777	228.549	8.00016	205.73	425.936	162.829	63.4383	0.0610599	255.294
C030046E11Rik		191.437	49.6893	156.888	60.3967	90.2231	195.776	699.311	210.75	75.3303	149.933	287.094	63.9569	28.89	13.2159	95.3408	89.0031	211.672	139.755	11.914	0.0309452	44.1992	134.64	14.0213	220.041	307.456	1.00003	334.246	52.4673	0	0.115709	166.362	137.76
Smad9	55994	59.7695	0	0	16.9694	21.8098	96.1491	55.1261	16.0798	54.6385	52.9392	0	75.9498	12.5078	9.43191	8.465	2.255	68.7492	29.1635	36.7754	0.0304061	94.9608	109.123	101.269	80.8719	63.7259	8.13563e-06	104.574	10.3625	258.73	142.908	51.3353	21.8903
A330069E16Rik	606735	38.6187	103.215	7.88665	12.2446	54.5338	25.8284	16.346	54.5516	24.2117	49.5883	79.2038	56.9621	8.65331	22.6886	33.9764	29.1001	12.0552	11.2714	35.8701	54.6186	165.888	8.17122	10.2752	24.4206	18.3199	23.0004	0.062945	48.4756	176.818	30.4547	5.77345	12.5975
Zranb3	226409	136.254	94.0964	11.8335	159.647	75.3555	93.3027	31.6592	1.1028	59.785	43.9933	9.89415	3.99698	10.58	180.744	176.553	188.414	8.78343	102.294	42.2752	0.0310588	129.013	100.988	186.523	78.001	0.130848	270.005	557.227	5.24186	64.9312	208.921	292.852	251.026
C130046K22Rik	399609	55.3288	5.37482	0	1.86055	0	117.378	86.7701	120.797	92.8272	104.695	0	0	148.402	198.712	123.654	117.343	87.368	171.376	91.9648	251.743	126.777	47.9531	0	90.219	4.05439	7.91765e-06	259.918	0.115323	4.99419	0.111045	1.2069	13.4465
Mei1	74369	40.3365	0	0	342.862	318.291	0	101.078	88.8065	217.66	91.3138	0	0	0	84.1989	50.0072	77.1581	75.3482	26.6952	36.7563	242.045	6.86153	220.306	0	216.273	228.51	8.21659e-06	407.809	109.856	0	193.669	148.171	133.505
Birc5	11799	6.08211	89.7077	87.8423	0	0	0	23.4877	65.1904	56.4229	1.18848	0	30.9793	0	138.282	0	37.0087	5.50805	36.5245	34.0249	0.0300751	84.7359	3.07068	91.9206	0	180.26	153.003	62.1114	52.4345	87.9076	41.8978	50.1986	45.5736
Kif13b	16554	15.7398	0	0	205.863	51.5543	35.9754	77.6012	408.49	39.7957	77.8109	288.094	173.884	99.2462	131.513	4.6912	45.5812	179.009	42.9386	220.831	4.32224	30.6323	223.379	57.1338	334.735	619.037	94.0018	0.0654632	0.121012	163.828	149.477	375.995	262.865
Zbtb10	229055	127.431	0.859648	18.7408	0	25.7749	176.503	1.03084	43.8857	91.8964	118.263	128.704	57.9611	39.4951	7.53961	94.4133	26.6792	0.0394187	99.1335	39.5247	125.312	0.0566112	89.7607	115.301	132.589	0.12897	8.1441e-06	322.577	0.119288	207.783	58.3268	8.05289	89.5784
Cited1	12705	7.83864	51.5072	189.461	242.713	22.7999	221.708	36.766	95.2248	75.355	54.1556	115.826	160.893	47.1998	154.23	104.77	114.199	68.8152	153.503	68.0396	145.716	279.398	122.408	64.6331	36.6269	119.546	34.0006	0.0650809	42.2665	658.313	79.8602	33.1263	55.706
Fst	14313	115.018	260.542	62.158	115.176	165.582	123.736	39.8293	115.553	71.0063	278.271	0	256.829	25.0415	35.9445	0	30.6671	179.809	56.0794	0	0.0301945	35.11	0.00848503	0	106.309	142.621	248.005	0.0642678	0.118619	102.892	0.114198	35.3902	27.814
Ccdc113	244608	32.4376	0	0	187.979	70.3963	78.4993	113.318	118.708	22.4629	100.269	62.3663	31.9783	19.2541	93.6972	66.0826	119.957	138.522	46.2448	53.345	49.3012	0.0562893	58.1442	0	0	0.12956	79.0015	0.0648712	191.28	375.608	64.669	90.0613	42.1811
Mlxipl	58805	328.68	89.5136	30.5816	95.35	65.4361	14.7334	32.6824	192.521	202.02	30.4997	100.975	111.925	169.591	210.984	179.342	155.123	129.95	109.537	294.387	517.439	120.029	91.8153	219.277	151.318	20.9411	256.005	803.28	1033.42	163.827	215.336	119.738	305.912
Tubd1	56427	120.306	0	129.262	393.849	117.989	0	147.017	21.435	75.3505	0.0552668	362.349	0	135.874	81.3498	247.373	55.8313	139.734	185.218	25.7121	0.0311252	0.0573454	0.00873714	325.277	167.333	112.944	8.13969e-06	29.9609	247.116	0	0.114764	115.072	164.085
Wfdc3	71856	0	49.832	0	45.362	56.5262	23.0804	0.00860848	25.6754	52.1367	24.7997	0	0	8.663	12.2968	0	0	4.40828	36.0548	11.9525	53.3477	0.0500345	14.2794	0	0	51.7284	39.0007	33.3132	42.0048	0	40.416	0.0574896	4.14322
Def6	23853	8.71499	172.913	135.198	74.5967	45.607	79.4364	68.4043	0.0299249	32.8779	0.0544089	27.7145	57.9612	52.016	124.87	392.742	219.002	95.0218	111.168	256.667	83.6125	427.684	148.934	239.905	1.85177	749.113	111.002	104.675	399.474	77.9176	564.487	135.687	343.978
Tyrobp	22177	5835.54	5145.98	7251.5	5589.42	5547.47	4427.17	3805.19	3776.45	5529.93	4587.26	5625.98	4444.03	4621.52	4925.48	6580.26	6621.34	5460.98	7287.3	9815.01	13412.3	11324.4	7480.15	13224.1	8008.45	23359.3	30767.6	39183.5	58989.6	12723.6	33635.6	38994.5	49226.9
Mdm1	17245	72.8957	89.5625	40.4514	0	0	168.193	143.934	37.4699	41.5529	74.3784	41.5752	40.9724	112.741	257.408	108.549	33.758	115.73	138.057	54.2363	324.542	15.9193	91.8105	0	74.2367	430.348	8.17702e-06	202.187	65.2019	31.9659	46.971	41.0977	41.3349
Ptpn13	19249	235.504	0	55.2516	0.918286	330.19	0.888059	85.7661	174.337	115.268	114.956	0	76.9484	55.8775	2.81151	163.345	53.4856	273.837	52.7072	220.884	1.10496	0.0570331	65.2897	139.655	0	0.130017	374.007	0.0650795	104.73	260.727	108.936	0.0608365	172.445
Zfp462	242466	134.436	30.7024	108.544	18.8528	262.769	85.8854	23.4935	89.8596	7.72723	90.1585	17.8139	46.9684	22.1466	34.9901	0	3.04049	220.212	47.886	7.31523	84.6105	36.2575	17.3513	22.461	92.159	27.4106	41.0008	16.1708	1.40837	147.846	155.295	36.5174	23.5901
Slc30a2	230810	92.2855	82.3418	21.7018	0	0.987485	81.2989	35.7408	55.6316	0	65.3533	184.159	0	74.2098	79.4951	77.4238	27.4806	36.0565	30.7831	62.5587	0.0305301	0.0562037	34.6889	0	194.735	0.125395	117.002	0.0629676	0.116024	75.921	1.3944	81.9324	40.5565
Bcl2a1a	12044	59.7409	112.273	16.7679	47.2056	10.902	54.4929	69.4181	12.8744	61.5618	32.7222	30.6857	27.9811	10.5799	54.8653	55.6836	70.1097	46.9705	54.3665	56.0989	67.5074	101.805	46.9286	84.3511	95.8996	205.328	342.006	416.041	450.458	142.85	188.737	264.422	289.875
Timeless	21853	107.998	53.3143	225.972	220.974	0	84.0137	0.00913777	62.0788	221.954	42.894	94.0444	296.803	116.604	296.251	42.4518	70.0477	0.0397604	64.0852	34.9148	99.6532	0.0571155	49.9916	0	326.317	0.128593	8.12456e-06	1.21969	72.7914	0.99846	300.552	80.9215	157.337
Gjd2	14617	59.6747	226.228	126.305	127.477	88.243	17.5038	133.741	47.1017	0	261.258	0	0	46.2431	95.5769	190.783	59.0461	96.0416	129.264	79.118	0.030739	0.0566043	46.9289	0	23.4688	0.127384	127.002	0.063878	0.11784	233.758	0.113453	28.5525	65.0817
Bmp6	12161	42.1031	0	0	63.2465	65.4377	143.196	0.00906261	82.3763	264.645	138.546	0.985273	108.927	0	43.5156	0	29.0716	85.0898	59.3088	96.6654	0.0303707	185.219	38.7664	0	0	0.128182	178.003	0.0642425	103.291	54.942	86.0584	52.4619	74.3707
Hgf	15234	0	79.5858	28.6087	34.9087	0	64.6305	237.842	268.337	84.9366	2.31682	0	71.9519	46.253	15.1107	10.3534	51.2159	0.0388705	40.5733	93.9076	0.0303209	0.0558028	53.0413	105.971	98.7633	0.128893	117.002	99.9875	160.619	93.9014	142.919	55.8905	0.773355
[truncated: 12,264 more rows]
