# Supplementary material for: Comparative analysis of transcriptome remodeling in plaque-associated and plaque-distant microglia during amyloid-β pathology progression in mice
Source: J Neuroinflammation. 2022 Sep 24;19:234. doi: 10.1186/s12974-022-02581-0 (PMC9508749; doi:10.1186/s12974-022-02581-0)
Supplement: Supplementary file 17 — Additional file 17: Table S5. Differentially expressed genes in PAM vs CM, related to Fig. 2. Ta ble S5B: GO analysis of the PAM vs CM DEGs Turquoise module, related to Fig. 2C. Table S5C: GO analysis of the PAM vs CM DEGs Blue module, related to Fig. 2D. [file 12974_2022_2581_MOESM17_ESM.xlsx]

## Sheet: S5A_PAM vs CM -1851-DEG
Table S5A: Differentially expressed genes in PAM vs CM, related to Figure 2
								Pseudocounts
Gene_Name	Gene_Id	Module	log_FC	log_CPM	Padj	Log2-ratio_8mo	Log2-ratio_12mo	ct_8m_1087	ct_8m_1090	ct_8m_1115	ct_8m_1116	ct_12m_1100	ct_12m_1101	ct_12m_1170	ct_12m_1171	pl_8m_1088	pl_8m_1089	pl_8m_1129	pl_8m_1190	pl_12m_1032	pl_12m_1033	pl_12m_1107	pl_12m_1108
Bche	12038	Turquoise	-12.659	1.52408	0.00650571	-2.71567	-12.2578	312.099	0	67.2099	0.00772428	42.0531	332.234	5.64019	117.631	57.6374	0	0.0304758	0.0755278	0	0.0721773	0.0294174	0
Ildr1	106347	Turquoise	-11.2568	0.812379	0.00318074	-2.53019	-11.0729	76.3543	84.6027	56.4991	76.2716	85.9815	66.4795	0	61.2017	0.0804507	50.6649	0.0297835	0.0736967	0	0.0704356	0.0287502	0
Zfp773	76373	Turquoise	-15.8637	1.0978	0.000310415	-6.51711	-14.1013	108.406	68.6894	132.502	0.00768771	120.698	47.2075	0	205.674	0.0168112	0	0.00659378	3.35696	0	0.014882	0.00637284	0
Cd300lb	217304	Turquoise	16.5419	1.28788	0.000666222	19.5394	14.8687	0.001	0	0	0	0.001	0	0	0	0.105241	134.921	434.374	192.562	20.9535	1.30141	2.20309	5.45988
Ncaph	215387	Turquoise	-7.93656	1.3138	0.00452481	-2.03537	-5.9461	111.233	103.085	153.94	0.00769362	55.2995	96.4983	69.9156	118.598	22.0382	67.682	0.0333722	0.0832519	0	0.0795198	5.44027	0
Gm9962	791383	Turquoise	-6.94045	1.19979	0.00369032	-1.89603	-5.26831	103.695	121.629	38.9561	110.846	40.4127	93.2758	69.9198	53.541	83.8117	0	0.033879	16.9437	1.88315	0.080814	0.0326965	4.67551
Cdh23	22295	Turquoise	-7.69224	1.84055	0.00121688	-2.90485	-4.89586	296.979	53.6806	298.136	128.141	147.92	125.457	0	8.58306	41.502	3.77461	25.9618	32.4998	5.70025	0.0813913	2.20426	1.4849
Msr1	20288	Turquoise	17.7347	1.73542	3.3e-05	9.87013	16.4359	0	0	0.982832	0.000467297	0	0.0019143	0	0	115.894	101.642	564.476	138.205	0	2.50654	94.0771	73.1315
AI839979	100740	Turquoise	11.353	0.159212	0.00358389	4.30754	12.0985	12.4556	0	0.968297	0.00368629	0	0.0153461	0	0	0.102211	64.6252	57.4301	143.731	1.88305	40.9049	23.8157	0.695344
Papolg	216578	Turquoise	-2.16781	4.64484	0.00567858	-0.373833	-1.79517	568.363	204.328	1386.31	834.935	675.115	602.587	470.591	645.535	526.162	629.92	672.015	482.415	201.199	205.713	61.6665	221.172
Slamf7	75345	Turquoise	20.1284	1.91916	5.1e-05	19.849	18.1832	0.001	0	0	0	0.001	0	0	0	186.069	546.416	84.5876	127.33	158.302	54.2211	0.0370354	85.0711
Bcl2a1d	12047	Turquoise	14.4735	1.90477	1.99e-07	9.93439	5.2513	0.934657	0	0	0.00296989	6.09557	0.0123191	1.89794	0	247.593	175.764	217.855	276.232	74.3625	80.6568	76.7908	73.1243
Htra3	78558	Turquoise	4.51775	4.77159	0.0061844	2.87811	1.64065	443.096	23.7181	229.917	93.5693	150.359	279.81	0	192.227	2388.04	648.875	1682.3	1090.97	561.678	443.817	320.031	615.142
Gna14	14675	Turquoise	19.0719	1.37402	0.00113728	19.258	17.7237	0.001	0	0	0	0.001	0	0	0	242.498	125.412	258.956	0.096245	0	87.827	128.634	0
Tmem71	213068	Turquoise	10.3325	2.32813	0.0016113	16.8293	-0.47129	0	0	0	0.00760316	166.43	0.0322939	130.477	153.089	373.086	77.8825	221.104	213.283	114.424	120.3	0.0370229	89.8526
Slc22a18	18400	Turquoise	13.0505	1.53291	0.000295398	16.8398	2.67656	0	0	0	0.00562079	0	31.8261	6.62505	0	192.118	96.896	353.2	17.0934	81.0452	13.3434	103.792	47.65
H2-Ob	15002	Turquoise	4.61401	4.40725	0.00508391	2.35265	2.2639	362.03	271.438	208.487	1.02513	104.064	113.673	76.52	43.968	649.513	989.026	1513.17	1153.91	14.281	440.192	522.166	647.811
Card11	108723	Turquoise	13.9592	1.06234	0.00146996	5.47607	13.7191	0	0	10.8046	0.00324513	0	0.0134794	0	0	250.937	0	216.667	13.4562	0	66.1876	21.6664	93.9209
Tnfsf8	21949	Turquoise	15.3126	2.03554	0.00014826	5.75636	14.3921	0	0	17.6509	0.0042119	0	0.017581	0	0	396.524	225.177	211.364	121.284	50.5173	0.0925287	176.211	151.184
Afp	11576	Turquoise	12.315	0.800933	0.00194698	16.2969	2.73643	0	0	0	0.00473272	0	0.0198073	22.9551	0	232.334	89.3168	21.7252	37.6664	60.0718	0.0908119	84.3086	8.6378
2810417H13Rik	68026	Turquoise	9.85945	0.352501	0.0051546	2.20549	11.9197	7.54112	0	45.9251	0.00612625	0	0.0258229	0	0	56.6465	59.8668	35.7906	94.3274	0	42.1091	38.9309	19.0022
Pdzk1ip1	67182	Turquoise	12.5121	0.621307	0.000471451	16.3435	3.13267	0	0	0	0.00403533	15.5961	0.0168288	0	0	129.151	105.49	59.6259	41.2833	33.3583	2.51069	60.5432	40.5219
Scimp	327957	Turquoise	13.7746	1.85593	0.000792445	17.1077	3.11978	0	0	0	0.00569703	12.5822	0.0239609	0	26.9352	0.105948	216.634	511.418	76.4619	3.79063	150.32	36.8014	152.804
Myc	17869	Turquoise	3.56059	3.99944	0.00043636	2.07639	1.48661	227.188	106.567	194.847	169.834	233.947	50.4321	35.8784	129.101	1097.82	604.242	790.194	453.403	199.287	206.934	455.132	397.884
Slc1a5	20514	Turquoise	13.0389	2.00024	0.00185244	17.0022	2.27536	0	0	0	0.00657219	0	77.7658	0	0	263.595	25.6226	273.11	300.446	0	89.0681	151.353	136.058
Npsr1	319239	Turquoise	-10.2843	0.753262	0.00416893	-4.24421	-6.17526	0	0	0	194.209	129.062	2.18167	126.676	66.9423	0.0486694	0.937369	0.018541	9.24331	0.941899	3.53551	0.0179084	0
Gm14005	100043424	Turquoise	11.4097	1.07467	0.000605127	16.053	1.65627	0	0	0	0.00629797	44.5709	16.0249	0	0	173.501	106.42	79.1367	69.1321	40.0323	37.3717	96.2014	17.3925
Dna2	327762	Turquoise	15.5397	1.77876	0.000893624	17.8293	4.9884	0	0	0	0.00330821	8.70979	2.13534	0	0	0.1059	307.876	301.258	161.21	0	122.691	221.574	0
Ptgs1	19224	Turquoise	1.27937	7.71703	0.00105327	0.967476	0.31195	5116.35	4502	3299.62	2634.99	3125.24	1987.88	3209.21	2751.43	8998.77	5960.69	9018.73	6434.3	2376.46	3632.78	4145.79	3591.75
Arl11	219144	Turquoise	4.63072	4.90729	1.07e-05	2.70791	1.92417	261.106	277.552	113.971	240.004	91.6406	146.913	405.456	53.5311	1443.07	1317.74	1661.71	1409.73	319.445	692.706	671.353	963.783
Tfcp2l1	81879	Turquoise	6.2692	3.36704	0.00390967	0.969487	5.31629	0	61.619	321.533	505.374	4.04012	13.9801	0	1.89089	331.523	762.968	282.936	362.436	339.497	215.315	17.3411	221.188
Mrc2	17534	Turquoise	7.86489	4.84062	3.71e-05	2.84291	5.03691	137.622	165.669	42.8513	486.055	53.6296	24.7022	0	4.75852	1125.18	564.314	2654.57	1626.68	796.279	562.856	433.537	935.123
Haao	107766	Turquoise	7.59912	3.53638	0.00149597	4.80258	2.81153	53.7595	34.3586	0	1.02548	47.9959	3.25606	110.702	0	305.713	507.334	678.544	996.183	369.049	531.485	63.8285	172.599
AW112010	107350	Turquoise	3.70948	4.45212	0.000521189	2.26945	1.4413	32.0142	275.798	216.274	305.084	102.392	205.862	315.66	51.6184	958.75	673.587	1419.95	945.469	292.745	572.437	549.189	420.142
C5ar1	12273	Turquoise	1.81718	5.70342	0.00268952	1.23601	0.581334	873.776	1025.53	463.71	1021.04	491.618	579.005	913.821	480.075	2860.17	1729.12	2247.07	1134.67	449.141	833.408	1028.09	1376.85
Treml2	328833	Turquoise	13.9548	1.9897	4.35e-05	17.1516	3.21127	0	0	0	0.00586833	27.8517	0.024703	13.284	2.8534	125.763	267.947	439.95	20.7301	70.5469	38.5957	84.3565	214.143
Oas1g	23960	Turquoise	15.7737	0.442044	0.000191235	8.22755	16.1456	0.961335	0	0	0.00046639	0	0.00191057	0	0	169.567	32.2827	48.7926	37.6455	0	60.1194	1.1212	77.2668
Rbm47	245945	Turquoise	4.55745	3.43509	0.000357893	3.21665	1.34653	78.2308	109.284	19.4695	10.1795	135.638	112.554	66.1393	73.6346	637.008	231.796	760.881	389.125	340.444	360.77	158.953	126.434
Trim47	217333	Turquoise	2.60014	4.37008	0.00265863	1.88753	0.713579	303.52	230.811	112.021	261.363	288.414	265.904	68.0087	386.389	893.408	918.728	1202.07	344.355	443.43	613.289	291.919	305.523
Ryr2	20191	Turquoise	-2.00812	4.64663	0.00501594	-0.51071	-1.49853	1039.69	654.577	424.742	647.816	389.965	642.256	944.068	748.826	497.825	292.607	367.478	784.059	201.199	146.808	179.49	436.961
Gmip	78816	Turquoise	2.46548	4.6542	0.00167159	1.0861	1.37999	444.913	605.346	294.205	496.277	149.485	202.673	155.898	240.032	1519.3	1544.85	349.084	494.648	328.031	358.437	527.57	732.992
Parvg	64099	Turquoise	3.0404	5.96239	1.19e-05	1.9158	1.125	1008.59	303.891	683.889	788.154	918.956	580.071	308.043	602.498	3043.9	1974.23	3230.24	2258.3	1044.22	1488.74	1616.17	1106.19
Hn1l	52009	Turquoise	3.01191	4.37306	0.000312259	1.79351	1.21961	274.299	303.982	227.962	185.093	200.777	164.067	335.497	55.4436	1100.39	744.851	986.394	604.914	262.228	398.103	645.385	454.382
Clec1a	243653	Turquoise	13.0199	1.89326	0.00140976	16.822	2.44753	0	0	0	0.00651147	72.2505	0.0275012	0	0	213.118	187.172	151.761	202.374	0	54.2185	121.093	218.951
Ecscr	68545	Turquoise	-3.09985	4.44974	0.000688292	-1.16071	-1.93949	963.334	714.497	409.154	733.239	799.097	568.28	704.966	498.248	346.227	357.242	355.518	202.483	145.889	391.907	46.5318	85.8454
Ccl6	20305	Turquoise	10.6109	8.78879	2.19e-11	5.80119	4.81059	657	589.425	106.173	341.708	502.43	650.797	261.742	396.88	27561	14954	26424.3	25537.2	9601.28	15669.6	14956.1	10618.6
Rsu1	20163	Turquoise	2.30258	5.96235	6.89e-06	1.62951	0.673352	964.266	854.58	658.555	599.003	998.261	750.547	687.948	785.164	2522.64	1330.07	3154.35	2511.6	1128.14	1160.48	1639.94	1209.67
Gpr84	80910	Turquoise	4.75693	6.07835	0.000145157	2.61871	2.13898	1125.53	513.636	369.217	15.2636	425.55	348.483	337.349	416.965	5021.74	2788.44	2455.24	2163.8	1105.25	1867.52	1816.16	1942.7
Pbk	52033	Turquoise	20.5287	1.95801	0.00052793	19.6579	18.7774	0.001	0	0	0	0.001	0	0	0	114.685	669.015	43.4071	0.0969023	0	59.0293	330.717	59.5831
Emp3	13732	Turquoise	2.68409	3.02384	0.00650747	2.00669	0.679929	81.0504	141.89	30.1862	61.0247	132.267	120.074	142.717	39.1886	295.749	327.783	275.331	363.579	237.452	147.986	108.144	202.107
Capn3	12335	Turquoise	2.30099	5.21607	0.00151836	1.33068	0.970753	626.827	194.642	519.249	876.62	604.918	301.315	352.468	324.19	2086.24	1281.64	1399.41	809.807	588.379	966.835	451.914	1095.12
Pld4	104759	Turquoise	1.1919	7.73019	0.00284447	0.860543	0.331394	6017.46	2745.2	3430.16	3176.02	3464.05	2203.39	3326.39	3476.35	7962.37	5964.49	7453.48	6525.2	2650.16	4194.33	3646.36	5199.49
Olfml3	99543	Turquoise	2.26719	9.53933	4.77e-06	1.36261	0.904605	17701.7	8114.09	8252.46	9117.19	8199.03	6557.58	10791.9	7937.74	32281.1	23409.5	29920.2	25440.2	10490.1	17561.2	17765.7	16870.3
Tspan4	64540	Turquoise	2.75084	5.86374	4.18e-07	1.69491	1.05629	1079.28	644.888	658.558	435.272	638.75	663.696	646.373	527.897	2385.85	1817.47	2470.38	2449.78	1069.02	1324	1535.09	1222.41
Cd28	12487	Turquoise	20.9139	2.13668	2.64e-05	19.8204	19.0002	0.001	0	0	0	0.001	0	0	0	98.6923	12.323	693.501	121.294	34.3042	47.0126	310.208	132.851
Irf1	16362	Turquoise	3.25356	3.92386	0.00187797	2.2564	0.998175	139.493	55.4403	129.563	191.189	202.494	128.679	122.836	245.805	242.888	332.505	828.115	1060.43	478.726	108.342	201.114	609.679
Mfng	17305	Turquoise	2.40648	5.18796	5.15e-06	1.48701	0.920038	588.181	568.27	415.006	391.539	484.238	353.844	375.152	437.05	1249.63	1410.85	1367.98	1473.97	548.325	1107.5	766.479	700.303
Rasal1	19415	Turquoise	-1.56329	5.97431	0.000493652	-0.240527	-1.32304	1436.48	1777.88	1278.15	1483.77	1985.74	1820.59	1810.62	1594.24	1015.5	1703.49	1619.43	720.108	727.617	598.919	578.387	977.326
Ltbr	17000	Turquoise	3.46857	5.06029	0.000286623	1.94644	1.52299	618.381	47.5049	524.135	243.062	278.448	190.88	353.43	272.552	1534.25	1182.83	1823.22	983.122	433.884	1025.75	887.548	800.598
Cdh13	12554	Turquoise	-1.82607	5.91253	0.000584613	-0.194588	-1.63172	1428	1645.72	1088.17	998.677	1935.33	2649.36	1908.9	1498.6	546.039	1727.26	853.108	1383.01	668.492	543.603	780.522	586.494
Naip2	17948	Turquoise	4.85209	4.39883	0.00102738	3.45549	1.39884	193.241	14.0283	4.85745	130.176	157.005	34.3518	445.209	180.757	999.41	740.094	1037.35	978.193	789.617	477.462	518.923	369.195
Tep1	21745	Turquoise	4.31776	4.29636	1.04e-05	1.01551	3.30864	397.812	255.504	434.518	443.385	74.2774	31.1358	51.9432	21.9711	1453.91	636.54	295.968	709.119	414.82	512.304	463.787	385.927
Guca1a	14913	Turquoise	6.55817	2.12593	0.00257486	2.9093	3.68343	0.913753	83.2357	6.80674	18.307	28.1623	8.60966	0	0	207.002	192.867	263.366	157.608	41.9339	108.295	198.9	123.305
Dhx32	101437	Turquoise	1.55131	5.86968	0.000591192	1.07416	0.477336	1130.16	738.261	731.62	1182.74	904.844	745.193	1064.07	589.099	1880.6	1409.88	2131.1	2543.07	1248.31	1449.03	835.676	1065.62
Tec	21682	Turquoise	3.34605	4.49706	0.00399532	2.26419	1.08324	147.022	195.563	293.24	129.163	362.033	13.9786	387.484	240.045	937.804	735.345	938.717	1063.02	102.966	507.516	716.733	799.069
Akap8	56399	Turquoise	1.99832	4.93231	0.000424835	1.60009	0.398566	351.569	371.765	410.136	305.098	345.374	659.368	573.628	339.495	1250.79	744.839	1101.32	1264.24	761.954	583.276	371.917	810.979
Klc4	74764	Turquoise	1.67142	5.43516	0.00122508	1.26875	0.402974	459.961	761.205	560.161	695.611	647.848	520.033	537.692	915.246	1530.58	1296.84	1351.73	1789.11	414.81	974.061	1216.17	860.288
Manba	110173	Turquoise	2.98576	4.46981	0.002615	1.26184	1.7251	195.098	553.407	526.094	150.519	162.727	96.5359	36.8228	304.125	690.152	687.842	731.692	1307.78	360.457	309.138	424.877	889.841
Efemp2	58859	Turquoise	2.95121	4.41948	0.00117227	1.73786	1.21441	252.611	240.51	385.798	130.18	218.133	230.529	351.561	42.0541	468.383	887.369	1279.04	730.951	308.958	612.097	556.751	476.67
Ctla2b	13025	Turquoise	6.12079	3.04256	0.000634857	4.52298	1.61036	0	28.1488	1.93493	35.5983	80.2745	24.6906	134.299	48.7742	384.464	374.332	494.253	257.028	165.914	446.046	63.8282	203.676
Cotl1	72042	Turquoise	3.32556	6.26431	9.52e-08	2.02347	1.30245	1058.53	796.43	579.643	634.596	825.525	594.016	818.368	731.607	2348.96	2749.48	4694.68	2685.01	1241.62	2290.77	1675.63	2116.21
Asb10	117590	Turquoise	8.79217	4.33829	0.000183288	3.71043	5.1039	183.974	72.2909	1.93497	49.8324	42.1137	0.0320854	0	26.76	1195.33	493.063	1766.8	577.07	230.756	469.053	1252.88	416.951
4930402H24Rik	228602	Turquoise	1.95191	5.64747	0.00351963	1.55232	0.39989	396.802	386.713	667.325	966.122	1150.38	614.382	1024.4	372.959	1105.51	2681.12	1516.5	1785.52	635.105	1533.17	1206.45	797.39
Sap30	60406	Turquoise	2.38525	4.38589	0.000984937	1.85942	0.526935	196.982	336.566	240.624	75.2658	338.008	211.241	352.497	357.688	752.96	655.542	1108.86	564.913	460.597	511.102	516.752	326.222
Bend3	331623	Turquoise	9.97959	1.2803	0.0031455	2.44773	8.41798	67.2334	14.1212	0	0.00664293	0.740949	0.0280755	0	0	193.232	21.823	0.0380228	228.779	94.4097	148.994	17.3432	2.28268
Ptgfrn	19221	Turquoise	3.27709	3.12685	0.00376385	1.85975	1.42024	9.39308	134.847	112.038	127.116	89.2358	81.4968	64.2436	73.6302	526.045	326.825	396.713	141.923	160.193	173.236	298.367	194.128
Pros1	19128	Turquoise	2.67671	6.9385	9.02e-05	1.37555	1.30132	3316.06	1241.32	1989.33	588.838	1189.91	938.199	968.603	1406.79	3741.55	5358.37	5313.68	4100.84	1750.87	2776.6	3020.43	3551.21
Slc43a3	58207	Turquoise	13.5636	2.43842	0.000676144	3.24853	14.3977	110.7	0	0	0.00691674	0	0.029274	0	0	391.724	292.633	46.6602	321.144	403.43	84.2789	51.9362	92.2207
Fam102b	329739	Turquoise	2.07915	6.74417	0.000224067	1.41129	0.668004	1917.22	1714.46	1395.05	728.162	2113.87	1042.2	1535.62	1097.88	5400.17	4193.59	2718.66	2994.13	1871.99	2236.69	1833.47	3256.75
Pon3	269823	Turquoise	3.28267	5.40305	0.000462785	2.00043	1.28285	618.352	103.01	468.591	501.367	757.059	274.509	450.763	193.162	1985.29	1806.08	2152.76	823.162	513.036	1441.79	670.279	1451.69
Sgk1	20393	Turquoise	1.5097	8.43984	0.00153331	1.22368	0.286037	3491.29	7449.87	5189.57	3685.52	4454.82	9523.2	5150.23	3739.34	14978.3	11225.9	10844.2	9230.85	5717.08	6034.15	8795.3	7335.62
Fes	14159	Turquoise	3.84047	4.9172	7.22e-05	2.0794	1.76242	261.09	217.583	368.256	341.7	428.969	127.625	248.528	88.9173	1042.61	888.299	1164.2	1928.42	228.848	683.082	1271.28	849.96
Casp6	12368	Turquoise	2.93112	3.62371	0.00108192	1.4144	1.5194	131.954	128.611	204.592	239.996	176.869	67.5822	69.9047	82.2291	490.446	502.594	478.025	408.511	99.1525	373.992	407.551	256.204
Antxr2	71914	Turquoise	9.24777	2.60744	0.00263062	2.72215	6.72762	0	0	0	173.779	6.51868	0.0307431	0	0	399.149	308.782	9.80102	428.955	167.827	146.779	165.424	214.063
Pilra	231805	Turquoise	5.6231	2.8745	0.00548197	3.31252	2.31753	0	12.2711	0	121.999	99.4383	15.0466	19.8214	27.7219	384.43	443.706	233.074	272.758	213.605	203.278	160.026	230.765
Dcstamp	75766	Turquoise	25.0798	4.18501	6.96e-09	21.8544	21.1341	0.001	0	0	0	0.001	0	0	0	1819.93	642.231	832.503	497.076	233.617	1119.44	521.086	427.303
siglecf	233186	Turquoise	7.86831	4.88273	0.000240549	4.19713	3.67415	0	95.1699	163.695	56.9553	0	75.059	119.097	81.2903	1675.97	818.937	1498.06	1800.01	748.594	1237.36	1028.08	502.1
Prkx	19108	Turquoise	3.5513	4.66397	1.77e-05	2.30078	1.25172	332.748	215.829	133.455	153.569	456.291	246.609	113.374	233.347	1202.73	857.904	1069.88	986.705	853.51	393.31	630.266	622.322
Tspan14	52588	Turquoise	1.42099	7.00233	0.000347641	1.0084	0.412663	2380.96	2595.48	1878.26	1512.25	2127.02	2087.57	1771.86	1701.35	5750.18	3728.05	3770.11	3583.24	2453.71	3204.65	1612.94	2962.24
Klrb1b	80782	Turquoise	19.3332	2.11064	1.29e-05	9.76974	18.1044	0	0	0	1.01112	0	0.00191901	0	0	86.3767	0.926203	457.314	338.033	153.528	51.8206	318.85	16.5971
H2-Oa	15001	Turquoise	3.88827	3.88699	0.00120618	2.04509	1.84521	287.556	88.062	61.3626	154.578	61.0682	48.2867	93.5385	214.249	290.938	421.817	437.946	1290.65	114.41	269.445	439.995	674.963
Tmem86a	67893	Turquoise	1.42756	6.97343	0.000146459	0.908103	0.51955	2562.88	1858.92	1617.17	2704.13	2093.14	1195.53	2007.17	1736.73	3870.91	3666.29	4250.3	4619.6	1911.09	2494.01	3059.34	2616.82
Sun2	223697	Turquoise	3.49413	3.46921	0.000633205	2.03804	1.45881	77.2746	88.9577	75.9799	190.162	147.971	74.0045	57.6214	117.633	268.729	217.544	399.99	889.444	287.035	378.79	161.114	264.968
Lat2	56743	Turquoise	5.79302	6.25185	3.28e-11	3.22628	2.56762	417.564	377.065	477.364	226.792	374.324	424.587	313.728	344.282	4165.39	3164.66	3031.91	3664.41	1194.89	2390.59	2550.17	2501.43
Eef2kmt	70511	Turquoise	3.82599	3.64649	0.000149003	2.08856	1.74022	202.699	79.2552	113.006	87.464	124.788	122.228	57.6207	75.5378	524.961	423.724	716.464	386.72	131.577	348.766	583.735	206.039
Rab32	67844	Turquoise	2.24272	5.18627	0.00237351	1.08325	1.15976	941.686	319.765	636.159	537.98	271.796	662.599	223.938	272.543	1587.22	762.885	2209.08	601.336	861.131	752.82	892.951	689.958
Szrd1	213491	Turquoise	1.67209	5.11643	0.000284322	1.04552	0.626886	619.28	515.382	567.96	548.15	456.114	340.985	494.227	574.771	815.887	1184.74	1576.07	1069.14	670.398	823.742	595.681	791.86
Scamp2	24044	Turquoise	1.61074	7.42499	0.00011269	1.02837	0.582436	4451.84	2332.02	2039.97	2400.06	2491.43	1693.03	2720.65	2581.2	5459.46	5763.09	5615.05	6056.06	2788.44	3083.25	4550.08	3782.79
Tnfsf13b	24099	Turquoise	6.81418	3.57777	6.54e-05	3.68221	3.14215	43.3555	53.7615	42.8632	35.5977	67.0158	0.0319239	15.0913	76.5387	762.718	479.779	601.596	409.758	244.113	565.142	173.008	418.603
Anxa3	11745	Turquoise	4.59223	7.70656	6.28e-11	2.49959	2.09285	1871.97	1428.11	1803.25	1287.49	1444.45	1244.84	1535.62	1043.37	12332.4	7239.47	9640.97	6928.91	3922.32	5749.14	7304.55	5497.91
Cyth4	72318	Turquoise	1.50237	7.15897	0.000545624	0.782227	0.720228	2949.34	2530.27	2945.99	2395.99	1860.91	1110.83	2043.08	2024.6	4121.1	3558.93	6278.41	4652.36	1599.24	3223.91	2966.38	3807.5
Tgfb1	21803	Turquoise	3.43583	5.72061	8.52e-08	1.8629	1.57351	663.587	556.799	480.278	608.15	480.914	324.903	549.988	407.396	2457.3	1756.66	2391.25	1792.84	683.739	1711.15	1410.77	1442.1
Slc38a10	72055	Turquoise	2.38839	7.11346	0.000619671	1.34795	1.04058	3395.22	1354.96	2628.41	502.395	2136.14	1034.7	1368.34	1555.98	5353.44	5372.61	4274.17	5060.87	2228.65	2857.17	3051.78	4400.44
Bcl2a1a	12044	Turquoise	5.76447	2.89085	2.73e-05	3.25009	2.52421	10.3372	52.0175	66.2639	12.2126	58.7577	31.1077	29.2821	26.7655	194.791	324.926	392.376	427.807	136.35	179.243	250.812	272.971
Slc38a3	76257	Turquoise	1.45618	6.07309	0.00277174	0.627301	0.829009	1630.69	1429.91	1421.37	1093.25	474.239	570.441	1042.33	953.479	2308.21	1857.37	3146.76	1299.53	1568.74	1334.82	939.455	1558.31
Hpgd	15446	Turquoise	2.23598	6.94876	5.85e-06	1.24235	0.993795	2156.63	2101.24	1164.16	1996.32	1859.3	1168.72	976.161	1537.81	4377.41	4558.41	4993.91	3620.83	2307.8	3963.39	2472.35	2292.87
Cd2ap	12488	Turquoise	2.53257	3.46412	0.00631906	1.38773	1.14674	192.305	135.667	161.72	123.057	199.215	66.5097	44.3849	146.322	237.923	449.393	597.216	318.829	410.074	236.953	123.281	240.295
Amdhd2	245847	Turquoise	1.96611	4.9036	0.00284309	1.50665	0.460082	411.902	581.501	249.385	205.437	607.428	506.069	272.139	500.178	1112.8	715.386	1438.4	848.55	401.462	702.297	985.897	504.509
H2-DMa	14998	Turquoise	2.78457	6.72695	1.87e-07	1.62832	1.15647	1637.27	1331.21	891.387	1290.54	1184.14	806.318	1118.87	1396.28	3882	3754.65	3683.39	4602.62	1536.3	3072.38	2527.48	2907.33
Pgls	66171	Turquoise	1.50234	5.84713	0.000954568	0.95797	0.544543	802.125	963.826	964.46	1127.82	561.027	1014.3	762.602	912.361	2399.35	1805.12	1266.12	2024.31	736.192	1453.83	1514.54	1036.17
AF251705	140497	Turquoise	3.66918	6.9335	1.09e-07	1.90357	1.7659	1915.36	1031.65	1078.44	1235.62	1176.72	756.996	714.398	1025.21	4402.09	4192.62	5135.92	5952.99	1461.91	3611.1	4475.48	2943.91
Adcy7	11513	Turquoise	2.58292	4.88007	0.000985302	1.22697	1.35677	833.311	461.67	218.211	314.249	349.527	197.316	253.241	260.115	1625.34	627.975	1241.14	783.113	1228.31	461.846	612.973	412.17
Gal3st3	545276	Turquoise	-1.03188	5.76735	0.00632096	-0.129083	-0.902886	942.561	1327.67	1345.37	1490.89	1494.87	1379.92	1212.42	1467.05	1095.58	1250.29	1385.31	938.257	557.863	726.359	1091.84	594.447
Uba7	74153	Turquoise	4.23095	4.01864	0.00594186	2.0857	2.14834	288.497	7.86351	42.8508	294.902	231.5	45.071	11.3088	98.4927	688.871	247.942	862.816	892.065	160.186	392.076	574.033	586.561
Slc35b2	73836	Turquoise	1.542	6.90615	1.98e-05	1.31982	0.22227	1686.27	1640.42	1449.61	1479.7	1755.15	1760.56	3113.8	1892.63	3424.81	3614.04	4092.04	4486.26	2087.51	2306.43	2868	2679.7
Cd52	23833	Turquoise	8.62161	7.45983	1.15e-12	4.75194	3.87072	426.995	263.388	226.005	363.061	442.127	282.005	553.795	223.771	6567.43	7557.75	9598.69	10750.8	3478.88	5557.94	7015.92	5914.97
Kcnk13	217826	Turquoise	1.99609	5.47602	0.000613588	1.54803	0.448361	498.61	367.334	458.841	764.763	531.309	416.038	691.74	1215.57	1764.71	1591.36	1598.87	1155.25	1089.05	1304.71	656.224	845.158
Plau	18792	Turquoise	7.88108	2.89521	0.00303823	3.72139	4.18901	92.5877	0	14.6058	0.00717076	30.6455	0.0303891	18.8936	0	875.751	79.7768	408.638	49.8241	125.858	215.305	381.588	181.383
Amz1	231842	Turquoise	1.43999	5.57392	0.00646611	0.964419	0.475835	646.598	1192.95	742.339	555.274	747.008	495.381	717.247	860.722	2739.34	1292.08	951.765	1138.28	900.226	1197.7	867.017	957.391
Ppp1r14b	18938	Turquoise	2.5311	3.98283	0.000267058	1.74832	0.783942	240.366	120.653	159.763	160.686	187.564	256.239	227.749	180.745	504.051	466.476	664.459	654.524	307.057	360.802	527.543	272.108
Man2b2	17160	Turquoise	3.10404	5.20417	3.09e-07	1.7523	1.35236	475.067	387.635	348.76	464.756	323.891	343.116	257.965	497.313	1653.79	1150.52	1412.43	1430.36	682.791	792.508	1195.63	960.586
Cspg4	121021	Turquoise	2.81038	4.68392	0.00253997	1.57834	1.23272	599.536	410.587	118.839	151.537	119.732	217.677	187.089	525.07	1540.28	696.387	621.147	966.09	868.771	475.063	361.105	761.638
Aif1	11629	Turquoise	2.46474	7.28233	1.82e-08	1.48255	0.982304	2515.76	1822.8	1750.64	1952.59	1748.53	1718.74	2121.52	1753.95	4748.4	4623	6933.15	6167.58	2782.72	4088.49	4050.65	3584.61
Plcg2	234779	Turquoise	3.5023	5.27454	0.00075704	1.76861	1.73458	755.06	258.978	435.47	337.639	470.222	168.37	35.8783	508.792	1758.55	1256.93	1683.41	1390.38	365.22	904.333	1434.53	1233.6
Daglb	231871	Turquoise	0.881939	7.49072	0.00537048	0.520302	0.36167	4190.72	3706.42	2989.82	3923.49	2569.91	2437.12	2753.71	2940.79	5761.36	5665.23	4640.55	5174.83	1996.91	3233.55	4544.67	3975.41
Rela	19697	Turquoise	2.12221	5.95019	0.000438977	1.26307	0.859424	1129.22	781.441	893.343	771.887	630.457	346.357	1237.02	849.241	1658.83	2183.25	3100.15	1640.13	938.366	2106.74	1211.87	1300.41
Rasal3	320484	Turquoise	3.68136	5.50088	8.59e-05	2.12052	1.56165	290.296	697.833	569.915	109.843	511.537	270.219	653.966	155.863	2249.02	1279.72	2027.04	1697.06	646.548	1346.82	1456.16	1248.7
Med22	20933	Turquoise	1.18192	6.49297	0.00217821	0.992706	0.18929	817.191	1450.13	1937.69	1389.19	1562.62	1770.19	1510.1	1491.91	3742.64	2145.23	2755.49	2488.63	1441.89	1958.89	1739.41	2082.8
Dock8	76088	Turquoise	2.73448	5.42054	0.000979083	1.39494	1.33987	1094.4	591.168	102.276	605.099	292.457	617.576	329.784	373.922	1733.92	1224.62	2053.03	1281.31	1007.99	603.747	1156.72	1316.38
Tnfrsf1a	21937	Turquoise	2.84862	6.26253	3.8e-06	1.6939	1.15497	1294.18	591.118	883.599	769.853	515.574	692.657	1492.19	653.178	2871.44	2536.67	3060.08	2980.75	1449.52	1889.16	2085.33	2043.79
Rock1	19877	Turquoise	2.02872	5.07649	0.000450011	0.974382	1.05469	446.775	922.522	546.529	412.895	196.583	386.008	379.876	474.349	1154.72	1288.3	1248.74	883.718	521.624	704.717	863.759	894.547
Idh2	269951	Turquoise	1.46024	6.10415	0.000193543	0.982685	0.477701	1708.92	1027.25	906.002	811.551	1161.02	1134.39	934.592	894.183	2083.96	1806.06	2515.91	2395.25	1426.64	1422.6	1472.39	1421.4
Bmp2k	140780	Turquoise	1.68953	5.12122	0.00543044	1.07616	0.613674	987.87	407.877	452.999	321.371	581.757	303.461	648.277	417.917	1041.37	1813.71	837.938	882.506	688.517	630.175	744.854	922.408
Rfc1	19687	Turquoise	1.82501	4.96895	0.00211235	1.1936	0.631814	353.452	427.275	756.97	291.878	539.625	486.778	187.081	549.91	944.01	951.963	1146.84	1141.84	781.028	728.751	631.349	591.272
Tcn2	21452	Turquoise	3.56218	7.81709	6.17e-11	1.92217	1.64013	2737.26	2071.25	2504.67	2099.04	1803.89	1660.85	1834.23	2179.53	8667.36	8532.51	9076.22	9395.66	3693.45	6451.38	6905.66	6259.59
Ifi44	99899	Turquoise	17.37	2.26604	0.00027832	7.14712	15.9383	6.74052	0	0	0.00240702	0	0.00995612	0	0	312.918	246.073	396.663	0.0971505	14.2787	115.522	0.0371349	495.337
Lingo2	242384	Turquoise	-3.55813	4.7879	3.72e-05	-1.40685	-2.15245	941.635	667.772	1216.78	576.631	1270.16	1208.35	297.644	962.093	279.761	388.593	293.76	321.209	211.697	276.582	84.3656	268.197
Rac2	19354	Turquoise	3.30575	5.69018	1.57e-05	1.76585	1.54047	1158.5	245.745	357.523	581.71	535.466	246.64	567.944	449.478	1647.72	1983.74	2051.98	2286.13	1105.26	1360.06	1673.45	1095.86
Ctage5	217615	Turquoise	1.66314	5.41902	0.00267459	1.16084	0.50252	962.396	452.802	334.14	751.544	626.357	497.519	921.391	551.808	1337.13	1776.64	1597.77	880.111	718.077	802.126	1073.48	1085.56
Rnase4	58809	Turquoise	2.73844	8.47588	3.29e-07	1.42514	1.31336	6775.29	5502.82	3443.8	3693.66	3902.01	3397.81	4024.74	2519.02	11885.1	10280.6	13095.6	16877.2	5702.78	10263.2	8758.56	9679.51
C1qtnf4	67445	Turquoise	-1.00625	7.75767	0.000195859	-0.151462	-0.854807	5018.29	4664.93	4513.47	6195.41	5230.79	6447.11	5377.04	4875.49	5122.98	4372.19	4572.25	4292.36	2413.66	3494.46	3532.83	2685.25
Sp110	109032	Turquoise	6.19013	2.82686	4.25e-05	4.22099	1.98172	35.8147	6.10012	3.88251	21.3629	114.43	34.3171	13.2021	47.8287	256.36	341.082	324.101	330.894	182.131	234.519	182.721	229.176
AI467606	101602	Turquoise	3.09195	4.39016	0.000992889	1.64789	1.44555	556.205	118.003	201.656	132.214	332.26	53.6515	198.44	183.61	750.514	598.531	971.222	838.8	711.419	426.957	542.698	410.598
Cdk1	12534	Turquoise	10.4324	3.09279	3.49e-05	7.38521	3.10899	0	0	9.73213	0.0070688	55.7403	51.3304	17.9532	0	368.486	541.56	457.423	260.68	204.062	199.695	513.459	161.467
Ankrd13a	68420	Turquoise	2.44591	6.03911	0.000190428	1.62819	0.818004	1153.73	537.374	988.817	341.712	842.042	584.371	926.1	1172.51	2633.56	2519.57	2814	1373.48	1056.62	2210.16	1199.98	1747.73
Rhoc	11853	Turquoise	2.83272	4.45612	0.000178493	1.63562	1.19809	246.008	490.829	177.297	124.079	170.17	268.05	205.052	295.518	485.634	777.154	998.321	964.836	494.928	583.246	593.503	482.241
Fam167b	230766	Turquoise	2.69428	3.00954	0.00642937	1.67659	1.02021	58.4182	102.197	26.289	175.924	108.262	126.502	69.914	77.4549	248.956	257.465	316.508	336.93	141.12	288.579	202.172	143.176
Cd37	12493	Turquoise	3.83094	6.65525	1.53e-06	2.15404	1.67724	1762.68	553.23	590.357	715.955	857.736	552.209	1108.49	852.108	3122.9	4128.03	4029.17	4841.42	1218.73	3354.95	3166.36	3039.45
Rab19	19331	Turquoise	18.0146	0.705785	0.00381176	18.2465	17.6689	0.001	0	0	0	0.001	0	0	0	310.85	0	0.0377269	0.0950629	67.7065	0.0907331	71.3483	69.2361
Rnpepl1	108657	Turquoise	2.21651	5.20543	0.000553574	1.45537	0.761465	573.093	307.428	391.623	586.793	301.551	808.396	594.41	310.799	1685.8	683.076	1371.23	1357.62	694.237	1079.85	700.539	941.494
Tpm4	326618	Turquoise	2.94169	5.69303	2.16e-06	1.43584	1.50633	903.96	599.081	773.522	546.118	694.979	428.9	212.595	465.734	1989.04	2357.12	1728.96	1561.32	1246.4	1097.94	1343.74	1431.76
Dgkd	227333	Turquoise	1.45941	6.36924	0.00144759	1.12665	0.332868	1217.8	1095.95	1834.43	633.584	1480.83	1572.9	1054.6	1454.62	2652.07	2470.16	2174.49	3144.35	1150.08	1717.2	1991.28	2148.07
Plekhg5	269608	Turquoise	-2.14649	5.37103	0.0012806	-1.02989	-1.11716	1554.33	1162.92	940.098	1819.36	758.527	868.501	1089.57	1210.74	692.572	633.693	598.363	757.569	327.081	464.207	149.229	869.991
Nkrf	77286	Turquoise	-1.9407	5.30769	0.000305054	-0.586542	-1.35457	927.486	1206.11	1247.95	689.516	910.6	1337.02	1185.03	1251.87	918.011	474.07	459.631	859.359	524.498	370.44	341.639	595.313
Chil1	12654	Turquoise	3.09966	5.05361	0.000269781	1.67463	1.42563	682.476	249.288	361.427	263.402	150.308	309.878	498.976	294.548	1361.74	875.946	1861.15	870.401	449.143	478.689	1541.52	898.512
Efcab14	230648	Turquoise	1.25146	6.32947	0.00246295	0.952196	0.299357	1723.05	1248.38	1326.86	788.163	1146.94	1508.58	1733.14	1039.55	3147.42	2046.43	2244.94	2402.55	1373.23	1821.8	1326.46	2158.43
Orai1	109305	Turquoise	1.58272	5.76074	0.000427875	0.98744	0.595495	1337.55	628.127	614.714	910.193	675.088	693.727	745.594	994.614	2043.23	1407.04	1763.64	1706.75	1092.86	1424.97	1228.07	951.804
Jak3	16453	Turquoise	3.88982	4.15058	0.00132571	2.11295	1.77853	174.38	85.4078	282.538	109.839	63.541	112.602	20.758	361.56	1120.06	269.793	648.225	783.03	636.08	663.768	311.374	304.73
4930486L24Rik	214639	Turquoise	12.2908	1.24434	0.00611071	3.09914	13.4801	0	0	49.849	0.00602705	0	0.0253918	0	0	0.105007	0	239.425	187.68	4.74315	62.5957	77.8504	144.952
Tpp1	12751	Turquoise	2.9236	8.11887	3.79e-09	1.62681	1.29687	4639.4	2496.76	3050.22	3096.69	2655.03	3271.28	3144	2277.07	9351.36	9497.77	12611.1	9561.76	6349.36	8237.05	6000.85	7292.65
Slamf9	98365	Turquoise	4.8798	6.10712	4.69e-08	2.76156	2.11901	769.181	359.423	394.547	199.336	530.534	314.177	400.67	582.429	2378.53	2197.49	3001.55	4103.15	1605.92	2098.38	2833.39	1402.26
Pttg1ip	108705	Turquoise	1.93501	7.19166	1.37e-05	1.11154	0.823545	3024.76	1856.27	1739.92	2382.77	1582.42	2194.79	2078.05	1622.92	4750.84	4280.03	5725.6	4698.44	2698.8	2197.03	4605.2	3733.46
Cyp4f15	106648	Turquoise	-2.86163	3.95899	0.000277198	-1.11465	-1.74862	619.286	251.916	466.64	498.319	471.005	320.612	713.495	435.135	307.954	214.719	150.692	174.578	162.112	134.736	91.9247	188.618
Nagpa	27426	Turquoise	2.8214	6.12684	1.73e-05	1.56159	1.26014	875.657	824.621	817.354	935.616	863.536	708.735	835.376	491.55	3603.37	2036.93	2286.13	2266.8	560.717	1982.93	2386.92	2013.56
Hpn	15451	Turquoise	12.2872	1.49802	0.00282442	16.2535	2.2917	0	0	0	0.00647019	0	0.027321	70.3055	0	228.978	153.927	122.486	0.0962613	131.609	12.1406	105.949	94.6738
Rab20	19332	Turquoise	2.82532	3.02148	0.00427148	1.38907	1.43875	239.503	75.739	50.6474	79.3276	48.6777	67.5703	89.7687	87.9792	353.619	273.619	158.293	380.536	254.621	203.267	148.134	190.957
Lox	16948	Turquoise	16.1518	3.35343	9.41e-05	4.73845	15.5849	0	0	74.2174	0.00652873	0	0.0275765	0	0	1481.94	132.031	256.938	110.431	311.828	292.271	362.163	389.158
Mapkapk3	102626	Turquoise	5.09206	3.78848	0.00116424	3.26235	1.83345	0	90.7392	96.4464	55.9398	76.8196	101.853	198.516	70.76	484.351	682.159	458.539	707.85	168.77	197.313	838.834	391.523
5730416F02Rik	70550	Turquoise	10.9016	0.379385	7.89e-06	5.39641	5.90443	1.89546	1.77908	1.9535	0.00283024	0.800058	0.0117316	1.89994	0	65.2731	48.4476	62.8593	60.5882	31.4531	43.329	51.8939	35.7512
Arhgap9	216445	Turquoise	2.55216	4.23576	0.00222694	1.35871	1.19453	393.09	318.078	61.36	263.396	216.481	209.09	132.277	238.13	783.732	756.262	756.603	360.1	356.646	711.839	324.344	428.925
Tfeb	21425	Turquoise	2.12699	4.12875	0.00136956	1.13131	0.99649	156.448	345.398	214.32	358.985	128.008	164.07	258.93	259.172	634.64	497.829	597.269	625.458	394.797	333.16	508.091	380.376
Glipr1	73690	Turquoise	7.36301	3.0968	0.00075188	5.72131	1.69	0	28.1503	0	0.0075285	70.3267	20.4053	210.016	15.2789	489.154	341.072	280.767	374.548	370.018	150.407	290.81	208.449
Appl2	216190	Turquoise	1.87187	5.3366	0.00248009	0.655349	1.21695	853.052	903.964	661.483	873.576	489.984	327.052	210.705	503.99	1326.02	1350.05	575.635	1933.3	1090.97	485.905	1193.46	790.249
Inpp5d	16331	Turquoise	1.74619	6.91198	0.0046803	0.733707	1.01259	2996.49	1421.92	1492.47	3352.96	1931.18	806.328	832.516	1676.48	4119.83	6175.45	2345.78	2763.84	2116.12	2247.51	2217.23	4004.12
Actb	11461	Turquoise	0.906342	10.8109	8.75e-05	0.780575	0.125771	30132.4	32341.9	25952.7	32935.8	29534.6	30531.9	38166.6	33154	48759.4	58997.9	55126.2	45595.4	32157.9	37333.6	40926.9	32936.8
Klf3	16599	Turquoise	1.0933	5.16631	0.00629074	0.71505	0.378452	754.071	643.135	607.9	590.865	670.173	565.058	437.517	587.197	1545.27	890.204	888.878	937.034	679.936	690.284	735.123	832.465
Edem1	192193	Turquoise	4.64621	6.77054	1.21e-07	2.69404	1.95257	439.218	442.219	808.587	1115.62	1510.73	472.867	709.686	541.283	5593.73	4198.33	4532.14	3831.75	2242	2870.39	2936.11	4471.29
Pfn1	18643	Turquoise	1.10119	8.3179	4.29e-05	0.844196	0.257019	5176.64	4989.15	5229.51	5778.45	5146.5	5510.03	5931.75	5364.19	8594.68	8015.67	12383.4	9018.7	6222.52	6586.06	7965.07	5459.7
Igfbp2	16008	Turquoise	1.50354	6.18567	0.0065419	0.90567	0.597972	1191.42	746.174	1358.04	1575.29	947.787	1288.78	1073.51	855.926	1290.39	4108.12	2364.17	1362.57	1306.48	2289.52	1136.2	1573.41
Wasf2	242687	Turquoise	2.31502	5.43363	0.000492966	0.848536	1.46715	624.929	931.286	830.028	842.05	514.784	105.118	453.584	380.614	1029.1	1365.24	1676.91	1741.85	1384.69	1138.78	708.111	788.645
Gnb4	14696	Turquoise	-2.5123	5.7862	0.000619292	-1.08141	-1.43128	2981.42	1029.86	1133.96	1770.55	2041.12	1288.8	1824.79	941.992	566.953	1535.36	617.888	547.965	299.421	489.478	776.181	695.587
Hs3st3b1	54710	Turquoise	10.565	1.37662	0.000329923	6.49007	4.27461	0	4.43187	0.965097	0.00475063	6.741	0.019884	0	10.5932	37.0951	8.52252	254.618	185.319	26.6758	151.441	3.28524	154.48
Rhog	56212	Turquoise	1.49426	6.83731	2.48e-05	0.988233	0.506138	2043.51	1932.06	1366.8	1882.42	1846.06	1568.64	2025.13	1542.59	3406.31	3105.75	4178.75	3641.4	1856.73	2985.79	2916.64	2157.58
Rffl	67338	Turquoise	1.98833	4.4973	0.00602956	1.2925	0.696382	152.671	225.502	332.202	511.53	428.095	166.223	358.157	328.028	501.642	764.805	445.546	1281.09	553.105	377.663	578.366	565.838
Cxcl16	66102	Turquoise	4.63976	5.46436	2.94e-05	2.92009	1.72084	328.958	390.305	45.7724	196.283	422.308	489.961	513.163	109.001	2717.26	1185.66	1991.27	1381.94	565.487	1424.98	1786.94	1280.53
Ifi30	65972	Turquoise	3.02144	4.17052	0.00203245	1.93131	1.09103	277.136	96.856	34.082	283.73	99.0827	301.256	149.294	312.75	437.56	858.877	869.321	472.801	427.22	417.323	601.057	391.508
Cyb561a3	225912	Turquoise	1.59097	5.86718	0.00252307	0.711885	0.879322	1225.37	835.181	945.949	1449.18	680.864	602.6	485.705	999.392	2247.8	1435.54	2059.56	1555.26	561.672	1548.82	1699.39	1282.92
Tmem179b	67706	Turquoise	2.61167	5.64349	1.05e-05	1.39275	1.21937	998.223	697.768	531.909	457.644	637.112	516.814	458.308	507.815	1438.22	1127.71	2792.29	1693.42	1260.71	1417.76	1334.01	923.942
Mgat4b	103534	Turquoise	1.09179	6.36792	0.00555494	0.522141	0.569778	2129.31	1405.2	1727.26	1479.7	1396.52	946.775	911.903	1311.16	2585.51	1483.03	3307.2	2305.58	1399.94	1641.45	2229.09	1507.34
Aldh1l1	107747	Turquoise	1.3962	6.69438	0.00136047	0.836783	0.559494	1464.76	2354.1	1259.64	2044.12	1032.05	1467.85	1698.16	1858.2	4266.42	2834.03	3761.41	1859.57	2333.56	1931.26	2510.17	2150.43
Apbb1ip	54519	Turquoise	2.62806	4.79997	0.000115452	1.56808	1.06077	430.77	360.333	290.307	245.096	343.753	161.936	441.326	376.806	615.032	749.59	1321.34	1247.26	509.228	634.971	963.197	654.162
Tgfbr1	21812	Turquoise	1.21551	7.96535	0.00449038	0.833393	0.382147	6718.74	4179.51	3189.53	2747.87	4141.66	3453.56	4390.46	4187.88	9193.53	8779.54	7084.94	4940.95	3432.15	5019.23	6359.73	6267.57
Colgat1	234407	Turquoise	1.85311	6.36078	8.49e-05	1.22133	0.63195	907.688	1103.89	1266.46	1302.75	1368.45	1097.94	996.016	1388.63	2971.24	2486.31	2923.5	2299.54	888.773	2561.29	1857.24	2210.15
Cdk6	12571	Turquoise	8.29256	2.17391	8.56e-05	2.90224	5.51312	22.6417	30.938	23.3909	30.4952	12.3574	0.0295644	0	0	307.937	102.587	306.711	86.1634	190.73	133.53	149.198	92.2328
Rasl2-9	19428	Turquoise	5.02748	1.1488	0.00608046	2.49428	2.55534	9.40885	6.99992	40.9644	6.10928	9.03533	12.8743	5.64497	15.3032	121.896	47.4841	180.918	7.39235	7.60295	110.562	60.5585	73.197
Usp25	30940	Turquoise	1.53508	5.74593	0.00531071	0.775434	0.759823	1149.96	671.301	1048.24	1025.11	646.16	512.538	503.662	1111.29	1459.16	1005.15	2689.31	1512.82	898.316	1327.57	806.486	1664.21
Itgb1	16412	Turquoise	1.56846	6.87495	0.000234177	0.785638	0.782911	2922.97	1416.63	1441.81	2717.35	1798.95	1256.64	1521.43	1423.05	4127.22	4379.8	3319.17	2824.44	3108.88	2115.24	2505.86	2593.74
Siglech	233274	Turquoise	1.58909	8.44595	0.000205441	0.816122	0.773006	9700.13	4772.42	4982.06	5366.58	5540.68	3868.51	4482.11	4130.49	11609.1	10424.1	10088.7	11580	4546.96	7549.26	8293.71	10406.2
Maml2	270118	Turquoise	4.04378	4.29335	0.000697849	1.62124	2.42578	327.12	257.299	142.227	261.356	206.603	20.4134	29.2628	142.487	341.476	658.39	391.353	1648.26	316.588	441.382	684.298	700.376
Ly86	17084	Turquoise	5.30391	9.33629	7.17e-12	2.84032	2.46368	5816.68	3764.55	2844.66	2966.52	4108.62	3063.28	3975.61	2956.08	25336.7	25043.6	29659	30198.1	13467.4	22096.9	22605.5	19628.9
Itgb2	16414	Turquoise	4.4307	7.4687	2.31e-07	2.48893	1.94199	2683.58	702.114	1056.03	689.517	1337.03	1101.16	1769.05	1090.24	7632.14	6495.57	5431.88	9245.3	3215.67	6179.59	4864.67	6094.87
Tmem243	652925	Turquoise	2.02344	5.87971	0.000124528	1.31178	0.711961	861.516	1006.13	645.889	623.411	807.33	830.957	972.408	748.82	2225.64	845.532	2421.6	2294.62	1324.6	1669.07	1514.54	994.773
Echs1	93747	Turquoise	1.55307	6.78363	0.000101483	0.976902	0.576257	1725.86	1417.52	1911.38	1943.44	1439.47	2133.66	1122.64	1839.07	3267.06	2437.85	3538.13	4531.08	2097.05	2770.56	2752.32	2123.36
Fam134b	66270	Turquoise	1.07415	6.31268	0.00416601	0.871667	0.202552	1307.35	943.524	1645.43	1193.93	1190.74	1691.92	1771.88	1073.02	2420.38	1829.81	2742.47	2321.33	1131.96	1705.17	1811.83	1941.94
Ppp1r18	76448	Turquoise	1.90722	5.57091	0.000834695	1.12416	0.783366	1106.62	480.994	666.352	587.815	837.118	480.367	876.024	353.832	1249.67	1156.22	2148.42	1640.07	836.329	1262.64	1003.22	1282.15
Lims1	110829	Turquoise	2.95419	6.67177	8.14e-06	1.64684	1.30763	1170.68	2051.08	1069.67	441.376	1423.01	954.271	1001.69	859.751	4803.75	3666.29	3116.47	3234.14	2642.54	3263.56	2559.91	2026.25
Ncf2	17970	Turquoise	3.20453	5.42016	2.89e-08	1.6214	1.58369	525.964	440.495	555.299	537.978	376.779	470.697	305.216	344.276	2025.96	1697.77	1086.18	1527.35	969.842	1244.6	1141.59	1130.91
Iqgap3	404710	Turquoise	9.94944	3.60618	0.000165826	6.53892	3.44449	24.5086	0	0	0.00722839	44.7806	74.8827	0	28.6992	300.793	1271.26	547.411	160.126	197.381	333.158	569.7	514.93
Hvcn1	74096	Turquoise	4.74675	6.83126	3.66e-07	2.646	2.10117	1458.22	331.2	652.71	566.46	999.094	480.372	768.279	862.634	8169.28	3590.28	3534.9	3537.21	1942.55	3671.22	3875.52	3856.04
Mfsd10	68294	Turquoise	1.9669	4.19776	0.00392593	1.59753	0.370018	147.961	104.779	300.055	231.873	299.974	218.744	352.497	431.34	552.111	509.229	867.139	446.126	524.502	472.606	287.589	398.684
Pik3cg	30955	Turquoise	1.96724	5.84505	0.00654959	0.819895	1.14759	1326.24	1089.84	775.461	1023.07	450.286	497.528	762.605	672.307	3477.54	1543.85	2028.13	390.449	685.647	1404.54	1576.16	1612.45
Emr1	13733	Turquoise	1.9704	6.70504	0.0001927	1.01409	0.956461	2283.9	1624.59	1112.53	1735.98	1343.62	965.003	1714.23	969.729	4415.55	2174.68	4364.1	2692.31	1604.01	2266.74	3465.79	2351.79
Capg	12332	Turquoise	11.0955	6.62037	5.55e-11	5.96852	5.13171	108.405	50.1693	83.7786	60.0071	178.662	31.1319	142.724	31.5367	4547.5	4374.09	4916.96	5094.81	2571.01	3698.88	4214.96	2979.73
Pik3ap1	83490	Turquoise	2.15906	4.95888	0.00277901	0.791629	1.36819	874.767	262.494	448.131	765.771	425.553	211.257	113.368	371.057	794.927	997.568	1047.12	1230.31	482.524	1087.02	593.516	731.373
Tbxas1	21391	Turquoise	5.08987	6.52947	6.5e-10	2.57638	2.51412	722.025	547.094	879.716	449.508	771.856	435.332	279.694	444.694	4516.64	3145.65	4092.04	3743.24	2102.77	2610.65	3282.03	3038.66
Dhrs4	28200	Turquoise	2.06139	4.29351	0.00103745	1.28095	0.781166	363.85	273.987	207.498	219.671	285.914	348.45	207.885	230.473	358.711	566.234	768.524	894.49	458.693	519.502	459.458	405.839
Arpc1b	11867	Turquoise	5.02905	6.50099	3.51e-09	2.78124	2.2484	723.911	600.847	597.185	281.71	716.477	553.261	544.313	463.822	3634.31	3226.41	3952.21	4335.96	1283.58	2590.21	4004.14	2945.54
Man2b1	17159	Turquoise	3.68468	7.96433	1.5e-06	2.02798	1.65681	2470.5	2313.53	1444.73	3194.31	2153.45	1731.62	2220.74	2604.16	8398.74	7810.46	11626.8	10594.5	2510.92	6313.11	5480.87	13159.3
Mertk	17289	Turquoise	1.54013	6.58768	0.000409808	0.820648	0.71958	1968.12	1993.76	1507.09	1274.27	1469.24	1127.97	1052.71	1521.56	2777.8	4192.65	2677.45	2261.99	1516.28	2063.52	1789.14	3146.95
Slc11a1	18173	Turquoise	5.46245	7.42781	3.69e-08	2.78517	2.67769	1912.55	746.186	1021.94	577.649	1194.11	280.956	989.411	821.501	7484.27	8732.04	6564.63	6572.51	3345.37	6470.59	6289.46	4919.31
Dcxr	67880	Turquoise	2.32191	4.42238	0.000167701	1.21472	1.10812	361.962	389.442	211.395	285.771	267.718	169.435	312.796	213.255	590.344	630.838	837.902	838.786	551.198	467.826	659.433	397.866
Kcnc4	99738	Turquoise	-1.64826	5.75246	0.000679648	-0.76116	-0.887393	1439.31	1977.9	1775.97	1286.48	1163.46	1582.56	1182.18	1140.92	550.959	818.949	1107.81	1345.42	647.513	481.078	636.751	974.976
Ephx1	13849	Turquoise	3.45591	6.02392	1.56e-08	1.84972	1.60658	787.062	494.216	585.492	854.255	623.88	728.018	388.373	569.024	2270.06	2585.13	3040.56	1911.66	1503.88	1904.77	2091.81	1532.01
Gusb	110006	Turquoise	5.67718	8.04402	8.31e-11	3.00818	2.66925	2093.49	1197.27	982.962	1372.92	1199.83	1156.92	1856.94	911.392	12505	9022.74	10810.6	13091.6	4779.65	8785.4	8793.15	10242.2
Usp12	22217	Turquoise	2.07158	5.69088	0.00018588	1.37716	0.694712	961.445	577.034	682.912	402.729	989.194	620.816	634.084	778.474	1722.86	1672.11	1317.06	2104.29	712.351	971.681	1674.52	1533.66
Snx20	71607	Turquoise	2.78483	4.78878	0.000130722	1.44389	1.34185	637.236	340.067	217.238	244.079	313.997	288.433	247.575	259.162	857.758	636.527	1034.11	1385.42	425.304	942.744	955.631	487.792
Slc16a1	20501	Turquoise	1.45764	6.2294	0.000843323	1.01791	0.439795	1087.73	887.144	1063.82	1503.09	836.212	1652.23	1232.28	1152.4	2827.02	2358.06	2668.76	1343.18	1741.35	1328.82	1616.17	1923.63
Cd180	17079	Turquoise	5.59198	4.43093	2.42e-05	3.5417	2.05281	59.356	39.5807	37.9797	176.947	118.153	65.435	390.413	59.2739	760.41	362.899	1427.55	1104.24	416.722	649.389	908.064	653.375
Nde1	67203	Turquoise	1.68408	4.78952	0.00502727	0.835008	0.84949	548.593	252.803	536.79	603.061	504.92	429.955	246.622	200.814	1238.42	656.484	937.636	630.385	718.089	600.091	562.161	610.395
Unc93b1	54445	Turquoise	1.70636	8.27858	4.39e-05	0.82704	0.87936	7380.42	4336.32	4479.38	5799.81	4757.3	2558.29	4315.8	3676.22	12721.8	7683.15	8897.37	9719.34	5629.35	6102.68	7736.97	8690.25
Dock4	238130	Turquoise	-2.41583	5.30825	0.000679309	-1.38442	-1.0319	2103.88	2122.44	724.796	1028.17	1437.87	492.175	670.925	779.414	623.552	575.741	398.928	692.099	542.624	218.953	360.009	531.648
Mtdh	67154	Turquoise	1.39137	7.14714	6.6e-05	1.05587	0.335562	2794.76	1657.15	1930.86	1875.31	2079.9	2487.5	3271.6	1997.82	4167.93	4251.53	4639.45	4109.32	2530	3547.36	2927.46	3407.95
Arap1	69710	Turquoise	3.04345	5.24142	0.00168737	1.47593	1.56834	987.9	171.736	705.338	97.6395	585.111	185.526	292.932	267.764	817.151	1723.43	1334.39	1584.28	1115.76	836.996	1358.86	636.618
Arsb	11881	Turquoise	1.87594	7.65278	6.11e-05	1.14253	0.733457	2912.57	2838.61	3065.81	2924.82	1731.96	3598.28	1624.43	4326.57	7151.5	5390.65	6960.27	6419.75	4099.71	4050.04	5195.46	5411.2
Tnfaip8l2	69769	Turquoise	2.36105	5.90414	6.94e-05	1.53157	0.829788	1148.08	574.385	648.813	438.324	813.952	844.891	1002.65	648.4	1970.58	2130.05	1609.73	2412.2	716.164	1699.14	2046.39	1421.4
Ppfia4	68507	Turquoise	4.08266	7.26889	7.99e-10	1.9837	2.0992	1682.52	1068.64	1860.73	1499.02	1157.69	1084.01	769.206	1075.89	4325.73	6578.24	4795.57	8469.47	3251.91	5201.97	4681.97	4374.93
Lsm4	50783	Turquoise	0.769258	6.22393	0.00505865	0.656525	0.112818	1444.03	1504.77	1311.27	1001.73	1191.57	1479.63	1454.35	1433.58	2165.28	1732.91	2158.21	2237.67	1492.44	1623.39	1593.46	1302
Plaur	18793	Turquoise	8.32585	4.92989	1.84e-05	3.8417	4.49039	182.946	175.485	32.1361	0.0076555	36.2808	34.3441	79.3805	30.5817	2204.57	792.334	693.787	1909.1	829.655	779.286	1353.45	1096.7
Coro1c	23790	Turquoise	1.46682	7.09054	0.00019938	1.16522	0.301676	1505.28	1989.31	1825.65	2087.85	2432.79	2102.59	2512.75	2724.66	4223.37	2760.87	5513.12	4116.59	1860.54	3029.11	3799.84	3356.22
Lcp1	18826	Turquoise	2.61321	7.12656	6.72e-05	1.21037	1.40301	3078.5	2308.28	1406.74	1554.96	1346.91	551.149	1963.71	1443.13	4867.92	5045.79	5819.9	3584.49	1807.13	3469.22	4146.85	4605.79
Vmp1	75909	Turquoise	-1.02496	7.98691	0.000214911	-0.350829	-0.674157	5111.59	6548.55	7233.45	7246.97	5794.35	6808.45	5668.09	5528.68	4829.73	4943.18	6596.03	4128.75	3521.8	4246	3890.66	3256.7
Hbp1	73389	Turquoise	1.95336	6.40423	0.00160713	0.976747	0.976804	2127.44	458.063	1730.19	1236.64	1344.48	796.668	1005.47	895.136	4223.23	2411.26	2488.84	1803.8	1353.2	2187.35	2474.49	1939.52
Lacc1	210808	Turquoise	2.54982	4.48969	0.000582276	1.49686	1.05385	477.925	153.245	240.623	224.756	283.43	224.106	201.268	376.816	528.755	980.482	635.227	950.292	298.468	824.88	641.063	489.406
Scarb1	20778	Turquoise	2.69425	5.66843	1.17e-05	1.8753	0.819415	329.878	691.599	337.063	570.526	875.164	588.644	825.942	633.105	2388.26	892.088	1872.04	1924.93	1094.77	1581.28	1144.84	1337.05
Crip1	12925	Turquoise	4.34697	4.7331	2.24e-05	2.28538	2.06301	189.451	454.744	45.7725	177.974	112.31	265.89	217.349	142.483	706.222	844.598	1330.02	1350.3	566.447	1017.3	865.919	634.251
Klhl6	239743	Turquoise	6.611	5.8668	0.000118013	3.71996	2.89229	336.523	0	182.169	263.395	344.662	196.226	206.946	263.957	4376.01	2506.27	1116.55	2306.81	1401.84	2615.39	2115.59	1379.19
Arhgap25	232201	Turquoise	2.11878	5.66105	0.000124177	1.3632	0.755832	681.48	462.49	536.778	911.206	662.715	671.203	618.964	925.763	1975.46	1731.97	939.848	2020.66	716.166	1308.34	1233.48	1602.91
Snx9	66616	Turquoise	2.99419	4.3026	0.00164971	1.29397	1.7015	221.501	134.748	496.873	288.818	148.683	70.8049	177.646	230.48	691.36	339.151	1447.01	322.538	712.376	258.637	581.606	488.623
Arhgap17	70497	Turquoise	4.16609	4.67991	1.12e-05	1.55904	2.60894	288.439	355.103	497.846	191.195	107.343	78.3095	46.2728	238.131	1381.39	601.373	814.085	1129.72	624.623	518.352	805.381	919.244
Zdhhc14	224454	Turquoise	-1.46088	5.84192	0.0013664	-0.379401	-1.0817	1184.81	1065.1	1698.03	1527.5	1591.55	1682.28	1300.31	1937.58	1217.55	934.858	1334.36	722.521	908.82	796.085	423.805	947.888
Tagln2	21346	Turquoise	2.55981	4.97739	0.00077819	0.926559	1.6337	1135.91	419.355	239.643	436.283	207.335	389.216	237.172	165.427	770.294	1279.75	959.333	1231.54	1125.31	616.947	469.206	888.98
Ptpn18	19253	Turquoise	3.36019	5.27317	3.22e-06	1.9151	1.44587	405.307	561.247	218.21	335.605	457.815	384.925	412.963	283.068	1176.96	929.146	1795.05	1832.76	698.048	998.114	1635.59	860.283
Hcst	23900	Turquoise	6.62884	4.01745	5.21e-07	3.63903	2.99418	71.6397	52.8369	62.3471	41.7017	13.9492	138.23	52.909	56.4183	485.622	511.122	866.081	984.196	295.608	690.223	565.394	532.406
Rbp1	19659	Turquoise	2.32952	4.78866	0.000388848	1.69846	0.631764	266.733	357.68	283.486	228.826	452.04	740.818	222.998	328.023	810.928	876.908	777.228	1224.22	694.245	714.312	897.256	396.255
Pmepa1	65112	Turquoise	1.2537	7.13481	0.00306261	0.593138	0.660637	3756.21	3126.74	1527.54	2549.56	2114.61	1373.51	1886.2	2288.55	3847.52	4067.22	4385.8	4232.95	1821.44	2914.88	3985.77	3391.24
Srd5a3	57357	Turquoise	1.25528	5.98601	0.00166113	0.752765	0.502667	1251.75	912.705	744.282	1536.64	1096.56	930.68	687.939	1160.06	2197.29	1771.87	1752.81	1768.59	1261.66	1431	1670.2	1127.7
Ccl3	20302	Turquoise	15.2507	6.61984	5.58e-06	7.34239	7.93043	0	76.9395	39.9595	0.00723349	13.9871	0.0306649	0	43.0713	3952.29	2717.16	4845.42	7457.25	2003.59	3607.5	5420.29	2895.36
Procr	19124	Turquoise	13.5062	2.01281	0.000382048	16.7901	2.98933	0	0	0	0.00641728	0	0.0270902	0	67.2408	74.0548	103.539	415.033	134.598	92.4846	228.405	102.728	110.561
Ptbp1	19205	Turquoise	2.91519	5.02598	0.000313942	1.67361	1.2422	682.473	274.842	107.148	388.485	411.53	409.577	370.436	248.638	932.952	1161.93	1931.6	608.605	702.821	996.88	751.343	955.831
Edem2	108687	Turquoise	3.27841	7.07059	4.28e-07	1.8259	1.45272	2339.52	1226.35	1180.73	826.808	1374.21	882.445	1498.77	1563.64	5093.44	4443.44	4725.1	5497.25	2463.25	3073.62	5258.14	3764.5
Ucp2	22228	Turquoise	5.47524	8.19477	6.92e-15	2.7608	2.71466	1899.3	1948.81	1656.14	1779.71	1484.1	1100.1	1789.83	1169.61	11874.1	12365.1	12025.8	13103.8	7977.23	10339	9045.03	9029.27
Cd53	12508	Turquoise	2.76689	8.87494	1.71e-07	1.50466	1.26229	8567.13	5872.82	3880.24	4901.82	5035.76	4087.24	5755.04	5385.23	20143.3	14022.9	15558.5	16169.4	8624.75	12652.6	16725.8	10603.5
Ncf1	17969	Turquoise	2.00316	6.70786	0.00285877	0.95289	1.05042	3009.71	1972.61	709.207	1260.04	1160.98	1109.74	956.318	1574.16	4352.7	2485.35	4316.41	2302.01	938.361	3039.89	3194.46	2771.24
Twf2	23999	Turquoise	0.796945	6.91307	0.00271885	0.598788	0.198211	2579.84	1992.83	1932.81	2283.11	2112.96	2081.14	2283.11	2106.85	3355.78	3545.64	3550.05	2858.37	1917.76	2800.61	3031.22	2098.68
Myo9b	17925	Turquoise	4.2786	4.25066	0.00128326	1.54765	2.73207	387.474	73.065	256.226	277.625	44.5243	169.412	7.53031	102.313	728.329	481.667	357.752	1339.25	534.985	125.177	770.768	720.284
Aga	11593	Turquoise	2.7982	5.15201	0.000280696	1.69781	1.1011	668.319	333.875	255.231	279.674	385.057	131.92	637.899	566.175	1232.38	770.484	1369.06	1614.56	754.318	1127.94	1064.83	744.878
Cd34	12490	Turquoise	3.41114	8.27187	1.05e-08	1.87527	1.53596	2935.19	2909.97	3436.01	3215.68	2629.42	2099.39	3823.47	3155.02	13107.6	7843.7	11450.2	13445.6	5232.63	9378.22	11576.8	7761.41
Slc44a2	68682	Turquoise	2.65085	6.65807	9.43e-06	1.47293	1.17812	885.065	1230.77	1043.36	1879.36	1452.74	684.092	1206.76	1233.7	4037.25	3177.96	3517.53	3253.53	1418.05	3332.09	2044.26	3563.19
Irf8	15900	Turquoise	4.07386	7.48647	2.04e-09	2.32244	1.75164	1998.28	1182.29	981.012	1418.68	2185.77	952.138	1605.55	1401.06	7538.48	6471.82	7671.37	6229.46	3758.3	5491.79	5803	5638.02
Adam15	11490	Turquoise	1.79838	7.07711	6.37e-06	0.969948	0.828538	2756.12	1971.69	1582.1	2364.47	1725.39	1766.99	1517.65	2104.94	4764.37	3478.17	4067.12	4681.45	2546.22	4259.19	3099.34	2730.62
Gngt2	14710	Turquoise	4.27014	5.72465	2.06e-09	2.34402	1.92682	456.21	399.967	326.351	455.605	366.044	498.563	393.113	369.146	1949.64	2049.29	2190.73	2127.38	814.39	1872.28	2095.04	1403.88
H2-DMb1	14999	Turquoise	4.37945	5.03398	1.38e-07	2.38305	1.9977	361.971	181.453	218.217	231.873	367.794	184.439	160.63	252.475	1181.87	1406.1	1010.29	1584.27	621.756	790.1	1475.6	967.753
Cd9	12527	Turquoise	5.60201	9.94158	1.59e-13	3.11408	2.48799	6066.45	5083.43	3872.44	4163.5	5424.17	5021.11	6652.8	4935.75	40780.9	33397.5	43751.9	48185.8	23698.1	32469.6	39546.4	27894.9
Hcar2	80885	Turquoise	9.9102	4.48278	0.000376809	5.92549	3.99463	0	0	68.2184	0.00743077	18.1076	0.0315335	46.3204	129.238	1749.8	750.538	654.755	991.572	292.743	930.736	1156.69	707.487
Slc31a1	20529	Turquoise	2.01464	5.77727	0.000305173	1.36727	0.647627	895.455	888.067	378.952	576.63	982.564	1095.76	583.993	697.176	1671.12	2374.23	1412.45	1608.59	759.08	1441.81	1431.3	1630.76
Sft2d1	106489	Turquoise	1.37678	4.26144	0.00602052	0.923505	0.453853	344.986	312.751	270.823	273.569	322.271	319.518	319.407	280.205	569.353	478.826	560.419	671.503	349.019	487.028	491.878	372.414
Sowahc	268301	Turquoise	3.14303	5.39584	4.75e-05	1.27705	1.86684	723.927	540.949	415.005	789.163	438.77	165.157	222.993	396.879	1216.4	1722.47	1499.15	1545.53	353.776	1537.96	1510.2	1061.66
Arf6	11845	Turquoise	1.17067	6.27672	0.000687434	0.792938	0.37784	1084.9	1481.87	1351.22	1274.27	1324.63	1598.64	1049.88	1191.61	2485.69	1508.69	2231.93	2769.79	1786.17	1592.14	1872.36	1460.39
Itgb5	16419	Turquoise	3.14143	9.54755	6.66e-08	1.65504	1.48643	12381.7	7869.19	8259.28	5799.82	8656.86	5459.65	7762.21	6916.36	33066.1	23584.3	22109	29293.8	11783.2	22004.3	23783.8	23110.9
Camk1	52163	Turquoise	1.35565	8.21344	5.41e-06	1.01808	0.337605	3836.28	4346.89	4626.48	4601.82	6460.46	5382.43	4689.07	4317.94	9125.81	7312.62	9883.78	8939.9	5691.34	7504.74	7346.72	5804.33
Tap1	21354	Turquoise	4.11221	4.31494	0.000650219	2.14213	1.97126	216.807	257.313	21.4175	202.376	67.6728	273.368	135.123	110.923	378.442	731.548	1570.59	400.109	298.468	539.967	424.877	1038.72
Mvp	78388	Turquoise	4.52292	4.76623	0.000143837	2.07742	2.44667	687.284	152.381	104.228	75.2652	123.885	258.387	124.718	83.1806	675.422	1312.05	1590.16	723.737	898.328	286.305	968.611	1064.1
Ch25h	12642	Turquoise	20.6792	5.38673	2.58e-06	20.2968	6.70695	0	0	0	0.00620744	0	57.4207	0	0	2313.14	1051.7	2211.32	2419.48	611.261	1540.42	2621.48	1225.59
Fcrls	80891	Turquoise	2.91733	9.96533	1.34e-07	1.51122	1.40613	17571.6	10235.6	8870.1	12824.1	10103.8	8804.9	10215.4	10826.9	37524.9	27702.9	33235.1	42641.2	14509.7	29539.1	34055.8	27775.5
Lair1	52855	Turquoise	2.71663	7.55122	4.71e-06	1.4361	1.28064	3933.42	2033.36	2127.65	1506.15	1803.06	1423.9	1894.71	2902.55	5830.44	6107	5658.42	8382.22	3059.27	4553.87	5975.96	5905.45
Psat1	107272	Turquoise	1.62651	7.69566	1.53e-05	0.889133	0.737439	3791.06	3716.12	3290.85	2941.1	2363.32	3203.73	2675.28	3215.26	6582.16	5243.39	6087.67	7532.5	3568.52	6967.17	4663.6	3902.95
Slc6a6	21366	Turquoise	1.70623	6.23194	0.000652364	0.825596	0.880795	1522.28	877.455	1608.42	1224.44	703.985	822.397	961.996	1298.73	2574.42	1287.32	2587.46	2824.35	1808.1	2289.53	1075.67	1800.25
Fyb	23880	Turquoise	3.97678	5.3799	2.03e-07	1.83407	2.14368	571.231	465.197	541.667	202.385	309.021	200.532	306.168	264.897	1885.5	1636.96	1516.5	1309.2	712.352	1084.7	1728.56	1249.5
Hspb6	243912	Turquoise	3.28134	4.28433	9.59e-06	1.90554	1.37732	187.566	177.063	200.684	189.159	252.067	130.834	237.2	198.919	608.823	654.591	885.591	677.615	494.93	624.106	728.611	280.051
Capzb	12345	Turquoise	0.707791	8.8471	0.000435544	0.507499	0.200306	8470.96	9692.01	8100.48	8755.14	8855.18	7478.59	7510.83	8806.12	12789.7	11766.5	13570.4	11655.2	8715.35	10465.3	10343.3	7989.82
Hcls1	15163	Turquoise	3.52453	5.3375	6.19e-06	1.68606	1.83935	902.12	362.078	333.172	257.301	397.464	181.236	360.036	318.456	1347.01	948.147	1896.95	1775.81	1147.23	1444.18	967.55	939.875
Smox	228608	Turquoise	1.29735	6.19684	0.000336887	0.627445	0.670025	1513.79	1259.84	1511.97	1266.14	1222.99	884.584	900.567	1055.81	2010.03	1876.37	2386.93	2303.14	2253.47	1097.95	1570.76	1543.97
Wls	68151	Turquoise	1.65902	6.73519	0.000268252	1.07992	0.579223	1682.5	1815.77	1473.96	1227.49	1876.66	2024.3	1008.29	1714.74	4302.18	3448.73	2188.59	3166.24	1640.25	3365.74	2404.24	2486.3
Tcirg1	27060	Turquoise	3.91739	5.48648	6.95e-07	1.95936	1.95876	189.431	587.684	386.756	590.856	332.985	301.307	222.052	469.576	1077.18	1862.13	1827.59	2057.03	900.222	1489.9	1110.25	1653.85
Acap3	140500	Turquoise	-0.925333	7.30783	0.00534193	-0.454692	-0.47068	5183.26	4473.78	3287.93	4550.96	3364.87	3878.14	2278.37	3857.93	2984.85	3120.01	2610.25	4051.07	1867.22	2104.41	2820.42	2862.78
Cdc42se1	57912	Turquoise	0.743223	6.61026	0.00390855	0.418996	0.324266	1920.03	1860.69	2128.63	1992.25	1530.37	1721.96	1400.47	1734.82	2984.8	2701.03	1971.79	2906.8	1877.72	1756.89	2042.09	2320.78
Fcgrt	14132	Turquoise	1.64092	5.84424	0.000307141	0.652382	0.988799	1203.69	1003.48	1085.26	1130.87	818.062	513.612	501.771	823.416	2547.22	1038.4	1594.55	1772.21	1290.27	1130.4	1564.26	1287.7
H2-Aa	14960	Turquoise	18.0907	4.59182	3.78e-06	19.3203	4.93603	0	0	0	0.00692723	29.0736	83.2733	0	0	879.968	380.949	1108.92	2164.74	737.154	380.093	924.296	1397.63
Comt	12846	Turquoise	0.672777	7.80774	0.00446536	0.514752	0.158049	4539.46	4490.52	3986.43	3782.13	4248.26	4080.79	4261.94	3753.69	5347.35	4682.85	6957.01	7013.69	3661.98	4721	5081.95	4772.09
Rhoa	11848	Turquoise	1.20452	7.75735	4.46e-05	0.758789	0.445761	3886.25	4011.25	2824.2	4061.8	3033.5	4077.56	2971.06	3886.63	6625.29	7111.23	6026.97	5251.24	5084.83	4799.16	5194.38	3947.52
Perp	64058	Turquoise	3.5574	3.93508	0.00020466	1.36937	2.18988	278.101	278.484	202.639	96.6191	36.2594	95.4532	177.663	59.2712	893.311	499.73	329.561	488.531	490.17	404.082	382.708	405.059
Gnpat	14712	Turquoise	1.02295	6.23747	0.0067601	0.627644	0.395362	1773.95	1000.8	1563.6	1157.32	1294.88	1361.69	1014.91	1242.3	2297.14	2788.45	1698.62	1706.8	2007.42	1103.96	1726.42	1625.16
Myo6	17920	Turquoise	1.5093	6.37225	0.00124974	0.579329	0.930137	1377.11	1975.27	1335.63	1896.65	1075.87	645.497	1064.05	1147.62	2765.44	1997.97	3293.12	1781.97	2942.96	1758.08	1456.18	1337.01
Arhgdib	11857	Turquoise	2.59614	7.19997	1.46e-06	1.43688	1.15943	2230.15	2066.86	1472.99	1616.99	2293.16	1036.84	2271.78	1223.16	5316.5	4476.69	5530.49	4675.43	2676.86	4610.34	4542.51	3415.09
Elovl1	54325	Turquoise	1.63758	5.88157	0.00214164	1.01838	0.619398	1033.07	968.231	937.181	612.225	585.821	792.367	1052.73	1144.77	1492.45	1910.58	1761.48	2027.96	521.618	1748.41	1573.99	1649.06
Ost4	67695	Turquoise	1.64643	5.23222	0.000352839	1.16292	0.483844	506.155	604.37	436.435	497.304	599.099	824.495	584.005	493.471	1030.29	942.455	1530.56	1074.01	760.042	957.205	1131.84	648.57
H2-Ab1	14961	Turquoise	9.41449	5.33571	0.000563007	5.04478	4.37249	203.729	0	20.4443	0.00762635	0	201.411	48.1801	23.8864	1168.38	1236.97	1870.96	3123.64	1214.93	1273.49	1450.76	1725.47
Fam171a2	217219	Turquoise	-1.00141	6.01616	0.00502027	-0.361085	-0.640431	1159.35	1554.09	2098.44	1771.57	1708.89	1623.31	1470.41	1314.98	1498.53	934.85	1434.1	1258.25	1102.41	983.673	721.08	1117.4
Gng5	14707	Turquoise	4.08605	5.40144	4.09e-09	2.30731	1.77958	429.824	357.685	257.182	264.418	275.958	423.509	419.585	326.112	1687.12	1530.55	1712.69	1549.18	1104.31	1459.83	1537.23	860.269
Gpr34	23890	Turquoise	2.20125	9.62426	5.96e-06	1.17675	1.02452	17673.4	11207.3	7963.12	8584.29	10459.1	8030.78	11367.4	8856.8	34000.2	21773.5	21395.8	25528.7	13964.2	22111.3	24563.3	18116.7
Sgpl1	20397	Turquoise	3.14077	7.07534	5.35e-08	1.36353	1.77743	2115.17	1893.32	1618.15	1782.76	1227.92	1444.26	841.025	751.676	7049.12	4868.12	3927.3	3220.85	3099.33	4205.11	3577.16	3739.03
Abracl	73112	Turquoise	1.60441	4.35485	0.00558392	0.830065	0.774937	221.488	451.118	405.273	310.179	222.233	297.008	223.002	364.374	607.563	575.736	475.887	808.453	403.378	482.234	644.29	363.647
Fbxw4	30838	Turquoise	2.63838	5.4358	1.2e-05	1.59809	1.04082	550.465	386.729	471.509	534.93	687.563	313.11	671.904	522.167	1539.23	1392.79	1523	1429.17	662.762	1392.48	1630.19	830.031
Cd81	12520	Turquoise	1.9016	10.7254	7.15e-10	1.14995	0.751652	27857	21641.2	24506	22006.3	23088.3	27049.4	23355.6	23665	55833.3	52248.7	56715.3	48256.1	42050	40307.4	43975.4	37254.5
Zfyve21	68520	Turquoise	1.76266	5.70917	0.000345134	1.28441	0.47852	678.646	864.275	456.89	643.749	1039.59	1033.58	527.29	948.71	1738.87	1016.55	1762.55	1921.27	894.501	1232.59	1477.78	1340.24
Rrbp1	81910	Turquoise	2.91404	6.20452	5.98e-06	1.40466	1.50973	1253.65	1043.14	640.043	938.668	832.948	470.725	1004.54	460.945	2433.97	2028.37	2681.78	3116.49	979.37	2252.27	2073.44	2580.27
Ppap2a	19012	Turquoise	1.49729	6.35785	0.000313665	0.858023	0.63941	1778.66	1254.55	1264.51	1106.47	1251.08	975.72	1248.34	1362.81	2819.66	2459.71	2260.12	2255.9	1028.96	1902.37	2527.45	2077.23
Tmem176b	65963	Turquoise	4.23309	8.08817	1.02e-11	2.12499	2.10824	2533.66	3140.85	2226.05	1741.07	1807.19	2016.81	1355.11	2325.86	9416.69	10316.7	11676.7	10646.7	7849.44	8493.19	8846.11	7170.07
Prdx4	53381	Turquoise	1.8474	6.19609	0.00036103	0.978956	0.868601	1956.84	839.573	994.656	843.077	756.056	1062.55	927.032	1103.63	1791.93	1952.37	1727.89	3661.88	1864.37	1497.16	2049.65	1617.19
Pepd	18624	Turquoise	0.994314	6.45279	0.000363631	0.883398	0.110983	1520.38	1074.8	1425.25	1256.99	1594.02	1702.65	1967.5	1677.45	2230.63	2261.15	2729.47	2514.07	2247.74	1691.95	1759.94	1797.06
H2-M3	14991	Turquoise	3.67219	5.01082	4.09e-06	2.13949	1.5336	246	260.758	313.692	264.417	266.883	385.977	332.641	286.902	799.887	493.058	2175.48	1311.56	564.537	994.484	1196.7	927.962
Csf1r	12978	Turquoise	2.05042	10.605	3.55e-05	0.937532	1.1129	41334	20443	21003.8	20519.5	21626.4	11187.3	20053.8	17652.4	59828.7	47549.7	41269.6	49198	23587.4	42718.3	39415.6	46798.8
Tmsb4x	19241	Turquoise	2.19779	11.9691	6.29e-08	1.31028	0.887518	59102.6	54535.5	48673.1	47647.3	49948.8	60112.7	61053.5	45989.2	126938	108547	151868	133323	81591	125074	118794	76182
Hist1h1c	50708	Turquoise	2.25223	5.03901	0.00166062	1.37559	0.877106	758.814	240.465	161.704	488.148	389.182	449.254	669.083	292.63	1125.15	857.898	1526.21	769.793	1022.31	889.868	783.769	610.368
Sord	20322	Turquoise	1.76996	5.03697	0.000754895	1.08178	0.688627	637.196	334.745	460.794	477.98	714.032	465.342	302.378	457.132	1114.05	1069.77	883.458	977.027	577.892	1047.35	828.084	671.667
Slco2b1	101488	Turquoise	1.24511	7.97428	0.00105149	0.451701	0.793446	7150.44	3903.74	4107.23	5809.98	3368.99	2495.03	3389.69	3535.64	8319.8	5840.98	7154.31	7366.47	3541.82	4942.27	7047.26	6635.28
Ugt1a7c	394432	Turquoise	4.3897	4.05274	0.00244876	2.47333	1.91921	209.286	147.139	107.157	0.00773923	157.862	107.234	138.916	122.409	1101.56	445.566	579.939	447.355	382.395	500.273	590.249	518.087
Vamp8	22320	Turquoise	3.053	6.23479	6.19e-07	1.67309	1.38023	844.548	1056.36	481.245	947.82	798.239	843.823	1030.06	482.942	2148.09	2522.41	2937.59	3011.05	1323.64	2273.92	2604.21	2011.16
Tpm1	22003	Turquoise	-1.01135	6.91371	0.000327576	-0.336114	-0.675278	3273.58	3248.29	3023.92	2437.69	3245.91	3089	2468.32	2924.53	1995.27	2295.35	2513.76	2688.6	1591.62	1756.88	2297.2	1698.37
Gba	14466	Turquoise	2.52943	6.93028	2.41e-06	1.47081	1.05874	1732.46	754.091	1799.35	1618.01	976.684	1896.71	1391.97	1816.12	4893.76	3617.83	3852.49	4000.23	2859.97	3250.35	2655.04	3903.01
Lyn	17096	Turquoise	1.33551	7.13154	0.000259103	0.564885	0.770721	3844.81	2914.41	2028.28	2191.58	2235.26	1241.64	1968.42	1924.18	4239.4	3953.21	4503.96	3544.47	2907.65	3535.33	3287.44	2842.85
Sumf1	58911	Turquoise	1.62274	6.08826	0.000438189	0.761237	0.861709	1400.69	1356.78	862.163	1215.28	951.93	492.173	1056.5	991.735	1679.78	1860.22	1720.3	2934.61	2068.46	1497.14	1393.48	1387.17
Asah1	11886	Turquoise	2.12463	8.01101	5.08e-07	1.15874	0.965961	4731.76	4029.75	2423.81	3658.06	3630.98	2611.89	3458.69	3439.05	8977.92	7006.7	8680.56	8474.42	5303.21	6724.33	8189.91	5450.95
Arpc2	76709	Turquoise	1.05698	8.55621	8.09e-06	0.708176	0.348829	7231.47	6104.51	6228.07	6322.54	6696.75	6815.96	5531.06	6680.14	10761.2	9148.15	11237.7	11144.9	6913.91	9051.13	8914.22	7880.8
Vav1	22324	Turquoise	2.53088	6.26907	2e-05	1.43509	1.09604	1426.15	749.71	663.423	985.45	826.318	553.283	768.27	1600.01	3112.95	2145.23	2778.25	2305.6	1472.41	2172.92	2351.25	2015.14
Plod3	26433	Turquoise	2.56355	6.04815	4.88e-06	1.26958	1.29426	1174.47	702.142	629.327	1174.6	894.94	725.89	475.311	709.607	3105.51	1494.43	2567.95	1705.6	1628.82	1696.75	1739.4	1816.18
Rorc	19885	Turquoise	10.0146	1.16785	0.00655881	8.49194	2.02932	0	0	0	1.0252	0	0.027374	0	70.1075	120.692	92.1572	0.0379586	156.205	5.69629	0.0913356	234.436	46.0754
Rplp0	11837	Turquoise	2.00581	7.23158	6.03e-07	1.24937	0.756533	1971.87	1640.41	1877.28	2517.01	1833.64	2399.57	2512.76	1995.91	4633.78	4421.59	4658.98	5320.27	3642.92	3908.11	4676.55	2541.18
Srgn	19073	Turquoise	3.9923	6.46129	6.65e-10	2.0876	1.90507	1140.55	790.265	560.159	650.867	568.482	823.446	648.258	726.826	3358.25	3158.01	3640.02	3197.76	2231.52	2097.2	3458.22	2576.24
Syngr2	20973	Turquoise	3.18179	7.18764	5.31e-08	1.65924	1.52273	2180.2	1469.51	1768.18	1152.24	1437.83	944.634	1803.06	1420.18	5721.94	4098.56	4675.24	6256.07	2595.8	4622.37	4624.67	4264.32
Wdfy4	545030	Turquoise	5.47998	3.65034	0.00165145	2.72286	2.76083	5.62351	150.784	45.7785	108.808	32.9729	88.9789	27.3769	86.0784	11.2117	748.676	1097.97	195.27	194.52	470.184	548.076	382.775
S100a13	20196	Turquoise	1.86645	5.40746	4.06e-05	1.15416	0.712579	791.778	475.714	444.228	659	485.85	773.042	639.761	605.369	1284.15	1127.72	1446.03	1418.24	1061.4	1210.91	928.629	902.476
Wdr1	22388	Turquoise	0.491103	8.40235	0.00347722	0.263592	0.227521	8055.29	7206.68	7049.32	6642.88	5768.73	5596.88	5561.3	6167.53	9058.03	7810.46	8543.99	9345.97	7177.13	6073.81	7041.87	6746.67
Ankrd34a	545554	Turquoise	-1.39306	6.20715	0.00136213	-0.515604	-0.877537	1835.2	1973.46	1854.88	1993.27	2139.43	1892.43	1615.93	2007.39	1231.17	633.669	1505.65	1985.45	1057.58	1245.78	803.237	1060.08
Adam17	11491	Turquoise	3.39164	5.89767	8.33e-07	1.60903	1.78313	892.645	742.71	359.47	820.695	669.35	363.503	410.111	500.164	1865.86	1947.62	1851.46	2923.72	975.558	1776.1	1621.57	2314.45
Yif1b	77254	Turquoise	0.856772	6.63387	0.00246744	0.684142	0.172695	1692.87	1695.05	1888	1440.04	1584.91	2128.3	2314.31	1441.22	2855.42	2221.24	2849.8	2864.39	1943.52	2228.24	2292.88	1953.85
Gpx1	14775	Turquoise	2.23415	8.78463	8.44e-09	1.39824	0.835946	4967.38	5516	5110.66	6087.62	6205.9	6422.46	6240.77	6110.15	14911.9	10844	16159	15233.6	10754.2	11495.8	14002.6	8336.02
Igtp	16145	Turquoise	3.60072	4.50924	0.000109584	1.86911	1.73309	378.956	242.283	223.091	68.1467	295.883	82.597	203.168	201.785	873.745	600.427	1140.32	718.853	574.082	426.967	526.49	1076.9
Scpep1	74617	Turquoise	3.78082	6.73455	9.16e-10	1.96628	1.81485	1526.06	990.252	782.278	754.6	1089.97	671.219	830.643	931.486	4772.98	3412.62	3668.22	3984.47	3116.5	3090.43	2969.62	3219.32
Abhd12	76192	Turquoise	1.62796	10.0263	1.13e-08	0.988026	0.639944	15987.1	14598.3	16159.1	16677.4	15089.2	15677.7	17704.5	14749.9	33322.5	30430.5	29384.7	32657.6	20308.8	23502.6	28682	26022.2
Plxnb2	140570	Turquoise	1.8327	6.69265	0.00121281	0.712656	1.12019	3930.64	1233.39	995.625	1547.84	1184.94	838.49	1393.86	1134.22	3201.73	2622.16	3364.69	3442.6	1771.85	2795.8	2336.13	2990.13
Coro1b	23789	Turquoise	1.68685	7.40322	1.77e-05	0.997845	0.689078	2923.88	1611.33	2893.38	2855.67	2549.28	2050.06	2771.68	2628.06	5052.79	3867.69	4890.95	6726.37	3541.83	4274.87	4731.69	3572.67
Fblim1	74202	Turquoise	4.59236	3.69857	0.00630872	2.70561	1.89105	3.73988	207.175	4.85705	93.563	207.616	54.711	109.624	55.4514	924.067	437.023	556.075	100.735	153.511	860.816	233.54	337.395
Btbd3	228662	Turquoise	-1.38164	7.11161	3.34e-06	-0.505269	-0.876431	4062.52	3833.28	3188.56	3122.12	3164.9	3542.55	3743.13	3985.13	2815.97	2714.33	2525.69	1952.88	1900.6	2032.23	1857.24	2073.25
Naga	17939	Turquoise	2.7332	5.96947	1.08e-05	1.61484	1.11871	1002.92	633.423	376.03	766.8	824.704	713.019	433.732	1108.43	2947.77	1667.35	1786.42	2110.42	1642.17	2059.86	1614	1372.04
Tln1	21894	Turquoise	2.92272	6.21327	5.85e-06	1.50905	1.41401	1127.34	656.323	968.358	851.209	804.848	390.315	675.66	1153.38	3509.74	1371.87	2272.05	3101.95	1786.16	2372.52	1690.76	2209.35
Aldh2	11669	Turquoise	1.78595	6.8395	8.09e-07	1.09784	0.688204	1455.33	1260.69	1778.89	2068.53	1672.52	1486.08	1735.96	1961.49	3524.62	3484.83	3879.58	3158.99	3067.87	2806.64	2269.12	2903.36
Irf5	27056	Turquoise	2.2034	6.49044	6e-06	1.13986	1.06372	1985.1	933.84	895.284	1428.85	1009.76	971.428	1346.62	1019.47	3260.86	2630.72	2911.59	2750.47	1594.48	2487.97	2656.11	2348.62
Ddrgk1	77006	Turquoise	1.21355	6.78651	7.74e-05	0.715494	0.498146	1675.9	1989.32	2021.47	1967.85	1844.4	1810.95	1801.16	1549.29	3375.49	2536.66	2801.03	3855.92	2846.63	2608.22	2582.6	1857.52
Gm2a	14667	Turquoise	2.08039	7.77563	7.47e-08	1.09647	0.983984	4328.34	2750.5	3139.85	2772.28	2753.38	2738.4	2947.44	2626.14	6638.88	6280.86	6425.88	8433.16	4687.15	5672.16	4825.76	6701.35
Tmbim6	110213	Turquoise	1.39734	7.75353	2.41e-07	0.753963	0.643424	3881.54	3965.44	3362.94	3709.93	3350.84	3318.46	2991.85	3031.64	6339.39	5637.67	6557.03	6627.03	4652.82	5251.28	5730.57	4191.86
F11r	16456	Turquoise	1.79512	7.31966	2.6e-05	0.788298	1.00691	4032.39	2713.52	2331.26	2199.72	2122.87	1583.66	1784.14	2146.05	5522.29	4750.31	5114.25	4088.75	2330.69	4654.83	3854.98	4506.29
Rasl11b	68939	Turquoise	-1.42038	5.94931	0.0024977	-0.543483	-0.87703	965.178	2056.3	1844.17	1581.4	1679.14	1672.63	1594.21	1460.35	698.84	959.557	1629.19	1135.81	537.835	928.347	1094.01	927.973
Atraid	381629	Turquoise	1.42046	7.46706	0.000390112	0.951168	0.469339	2576.06	2760.2	2542.66	2823.13	3097.17	3340.96	2869.96	2487.47	5591.32	3131.39	7903.3	4065.73	5321.34	3296.08	4237.67	3475.57
Ncstn	59287	Turquoise	1.43967	7.27964	1.16e-05	0.851941	0.587794	2253.7	2677.39	2674.18	2488.54	2445.16	2090.8	2660.17	2373.67	4931.99	3458.22	5196.62	4631.77	2828.5	4410.72	3037.73	4105.95
Itm2b	16432	Turquoise	1.95904	11.7698	4.88e-09	1.14991	0.80914	56834.7	47700.6	45792.4	46512.4	49907.5	49944	48856.4	48093.2	110300	97047	108419	121021	69187.9	88529.4	104508	82603.2
Krcc1	57896	Turquoise	2.18265	5.31047	0.000394743	1.20268	0.980355	753.139	660.775	403.312	388.49	425.528	689.409	343.959	573.813	1753.59	566.214	1153.37	1603.67	1121.48	794.91	1146.98	947.056
Gsto1	14873	Turquoise	1.50125	6.71086	0.000388251	1.00886	0.492492	1280.95	1286.25	2120.84	1451.23	1494.84	2514.27	1396.7	1546.42	3220.21	2228.83	3060.1	3845.01	2180.97	2842.69	2949.06	1808.18
Golm1	105348	Turquoise	1.30718	7.56366	0.00254224	0.590609	0.71663	5246.43	2859.75	3397.04	2882.11	3305.4	1980.37	2456.04	2697.87	4711.44	5362.15	6227.49	5361.52	2114.21	4711.36	4521.98	5808.39
Rnf13	24017	Turquoise	0.994669	8.2957	0.00033063	0.655689	0.339005	5048.45	5821.72	6405.38	4694.36	5191.95	6258.41	5657.7	4593.37	9978.6	7369.63	7218.28	10044.2	7784.6	6869.84	7365.1	5430.25
Ghdc	80860	Turquoise	2.78056	3.87367	0.000962056	1.08743	1.69487	190.401	153.273	384.839	191.191	161.939	146.907	99.2016	70.7478	524.975	484.532	621.099	323.719	166.863	591.575	421.613	370.042
Fam3a	66294	Turquoise	1.35716	5.03705	0.00532503	0.830306	0.527065	462.795	724.223	341.935	602.049	575.14	629.373	495.171	389.224	882.402	878.805	1015.69	1012.16	593.152	562.836	731.877	1122.24
Tmem176a	66058	Turquoise	4.59858	7.01226	7.18e-13	2.40762	2.19127	1174.46	990.256	833.913	795.278	816.405	1053.97	893.962	737.339	4566.01	6170.67	4566.85	4826.95	4135.95	4322.96	3740.4	3793.14
Bax	12028	Turquoise	1.13688	5.64315	0.00165813	0.770232	0.366809	878.481	950.615	751.105	703.751	903.199	1105.42	660.539	783.249	1392.6	1204.67	1620.55	1383.11	838.238	1167.64	1256.17	1189.82
Prr13	66151	Turquoise	0.740105	6.62667	0.00641889	0.616144	0.12402	1734.34	1531.17	1711.67	1843.78	2284.89	1725.17	1720.83	1902.19	2034.72	2795.09	2495.34	3129.83	2397.46	2330.44	1786.97	1803.42
Tlr7	170743	Turquoise	2.72355	5.94579	6.53e-06	1.21175	1.51217	1403.55	689.816	758.902	715.953	650.307	340.994	606.676	707.698	2171.45	2926.22	1439.56	1727.4	1725.14	1501.95	1296.19	2053.38
Fam20c	80752	Turquoise	2.4513	6.63704	9.37e-07	1.33797	1.11352	1196.13	1571.74	1386.29	1019.01	1006.45	1069	1014.91	1719.54	3729.17	2917.64	3761.42	2669.28	2174.3	2260.73	3729.55	2242.75
Cebpb	12608	Turquoise	1.22055	5.53387	0.00442545	0.785094	0.435625	887.913	883.661	644.916	629.512	724.687	928.515	675.663	760.299	1650.1	1488.76	1162.04	947.987	617.941	1023.36	1331.83	1204.96
Mob1a	232157	Turquoise	2.22824	4.70224	0.000639412	0.981537	1.24743	448.678	411.442	369.222	446.449	377.641	352.758	138.886	240.987	919.331	616.579	1017.84	755.21	521.629	1099	394.614	620.744
Ramp1	51801	Turquoise	2.02093	8.11513	9.85e-08	1.31766	0.703329	3112.38	3844.72	3666.89	3301.11	4187.95	4747.68	4115.46	3939.23	9188.66	6436.66	9471.87	9612.65	6994.03	8448.67	7258.08	4963.86
Blnk	17060	Turquoise	2.08926	6.34466	6.17e-05	0.9343	1.15519	1705.15	1090.68	1384.34	1155.29	939.523	483.597	996.018	1234.66	3003.28	2032.17	2899.65	2260.76	1211.11	2634.64	2128.57	2163.19
Plxdc2	67448	Turquoise	4.4931	7.93053	4.2e-09	2.08745	2.40586	3300.95	2073.91	2077.97	1387.16	1919.61	971.443	1419.37	1352.27	8010.55	10493.4	9694.09	9371.45	3902.29	7829.42	9852.54	8425.22
Milr1	380732	Turquoise	8.01776	4.32186	0.000858489	4.4493	3.57638	0.914222	76.6982	82.8212	0.00756928	48.7378	21.4792	0	164.595	746.857	844.604	1131.66	781.883	334.706	336.799	1656.06	473.469
Apoc4	11425	Turquoise	19.3461	1.32739	1.77e-05	18.7863	18.4634	0.001	0	0	0	0.001	0	0	0	49.4043	40.827	301.185	60.6943	69.6004	37.3841	64.8922	189.574
Cln5	211286	Turquoise	3.53936	5.77633	0.000591294	2.05818	1.48174	1047.26	179.661	603.032	71.1982	585.888	629.372	582.12	469.563	2865.19	1699.66	1734.39	1618.31	922.154	1441.83	3029.01	938.256
Laptm5	16792	Turquoise	3.65523	10.5244	2.38e-09	1.80452	1.85074	22672.8	12430.2	11507.3	14883.4	12839.8	7719.85	13296.1	13770.6	55372.4	52471	53146.8	53815.2	29437.1	46055.2	52244.2	44044.2
St8sia6	241230	Turquoise	11.8182	4.64349	8.47e-05	4.32226	7.49378	0	85.6588	0	140.28	0.740079	19.3259	0	0	512.781	1508.72	1198.88	1299.43	362.36	1648.5	913.488	692.349
Spi1	20375	Turquoise	2.05131	6.58985	8.48e-05	0.975281	1.0762	2331.98	1208.73	1335.63	1251.9	1056.03	972.505	1511.05	1032.85	3297.84	2105.32	3783.09	2861.99	1320.78	3043.49	3032.3	2244.35
Tgfbr2	21813	Turquoise	4.09784	7.7054	5.35e-10	2.02458	2.07344	2307.45	1774.35	1638.6	1997.34	1730.37	951.07	1354.17	1934.71	8947.1	7048.51	7942.37	7463.47	4169.32	5961.97	6294.88	8702.23
Krtcap2	66059	Turquoise	0.970331	6.71641	0.00286504	0.724524	0.245866	2034.09	1489.76	1777.92	1642.42	1463.42	2349.17	2319.98	1619.1	2576.94	2613.62	3241.11	3042.58	2786.55	2118.83	2616.11	1670.49
Ilvbl	216136	Turquoise	2.11906	5.68214	0.000174025	1.33537	0.784021	701.274	918.039	432.536	514.595	797.437	1066.81	498.941	652.228	1883.05	2003.69	1013.56	1575.85	920.25	1676.26	1528.59	1067.22
Kcnd2	16508	Turquoise	-1.06321	6.27492	0.00677596	-0.423917	-0.639369	2073.67	2399.89	1799.35	1678.01	1172.52	2001.8	1975.04	2252.22	2016.09	1094.46	1105.69	1710.36	1489.59	1141.2	965.389	1155.58
Sepp1	20363	Turquoise	2.14343	10.1837	1.41e-08	1.24065	0.902795	20112.8	15736.6	12517.5	14035.3	16641.1	14710.6	18918.9	12995.9	37289.6	36873.8	31621	41675.1	28302.3	32166.5	30103.6	27715.8
Ptpre	19267	Turquoise	1.64809	5.6882	0.00669533	1.07038	0.577917	741.803	784.972	342.906	1059.68	726.338	892.065	556.586	1131.38	1077.17	2344.78	893.237	1836.42	691.371	1370.85	1650.73	1222.44
Hexb	15212	Turquoise	2.74894	11.6616	1.43e-07	1.37583	1.37311	64094.5	35580.5	34645.5	33817.5	38521.2	25938.6	37277.3	33584.3	126354	98906.2	108887	102201	56445.3	86179.8	109750	98146.1
Ggh	14590	Turquoise	2.97538	5.75429	2.38e-08	1.76471	1.21108	513.694	570	533.858	565.441	648.685	658.328	826.889	440.867	1535.59	2336.22	1810.26	1735.87	1387.54	1385.31	1776.14	1411.85
P4hb	18453	Turquoise	1.39783	8.2212	8.42e-06	0.754067	0.643791	6463.28	4158.35	4911.92	4907.92	3926.78	4065.79	4654.11	5106.94	10697.1	9076.9	7574.91	7126.5	6718.42	7817.38	6170.56	7032.4
Npc2	67963	Turquoise	4.49808	8.47181	4.88e-11	2.33342	2.16478	3536.57	2643.03	2643.01	2038.02	2692.25	2071.5	2339.81	2718.92	10039.1	11667.7	15272.3	17758.5	7540.45	11103.8	12239.5	13159.9
Pmp22	18858	Turquoise	3.53806	7.93553	1.93e-09	1.87344	1.66473	2353.62	1697.67	2815.45	2775.32	1767.52	2079	2644.11	2476	10041.5	7596.69	8925.55	8765.35	4258.96	7728.4	8899.07	7542.57
Dhrs3	20148	Turquoise	3.22396	6.19771	2.33e-07	1.64189	1.58239	1293.25	409.618	650.761	948.836	658.568	586.512	755.048	769.863	2522.7	2552.82	2931.09	2299.55	1612.6	1957.69	2382.6	2342.27
1700003F12Rik	75480	Turquoise	7.19924	1.4225	0.000470817	4.4252	2.80842	4.69069	0	6.81297	9.15398	24.2055	10.7177	16.0956	0	145.345	48.4297	109.483	140.554	101.083	90.2208	138.351	27.741
Xlr	22441	Turquoise	2.85907	2.65722	0.00349393	1.71969	1.14308	91.4404	51.0619	62.3441	51.8708	62.7715	48.2732	118.155	79.3785	189.809	291.69	171.285	192.755	107.742	200.823	246.461	126.473
Arpc4	68089	Turquoise	0.710807	8.28062	0.000798085	0.572936	0.137891	5997.63	5056.98	5551	5294.38	5604.3	5608.67	6040.43	6626.59	7780.07	7762.96	9435.01	7599.24	6080.43	7657.44	7059.16	5478.01
Lgmn	19141	Turquoise	1.59303	9.3754	0.000118433	0.850759	0.742287	17035.3	8444.47	8681.11	9399.91	11183.8	7264.16	10047.2	9438.27	23819.5	16815.1	19348.1	18576.8	10752.3	17954.3	19318.1	15431.4
Mknk1	17346	Turquoise	1.43897	5.95565	0.0016419	0.758276	0.680846	1285.69	954.122	868.983	1137.99	664.326	513.615	1266.31	1177.28	1997.67	1935.28	1851.45	1398.91	1584	1588.51	1027.01	1606.08
Tmbim4	68212	Turquoise	0.987638	7.25697	0.000806487	0.71792	0.269775	2706.14	2635.09	2134.47	2656.34	2284	2582.93	3571.16	2739	4549.95	3272.96	4278.49	4563.88	3022.09	3716.9	4031.18	2705.15
Emp2	13731	Turquoise	2.20098	4.95302	0.00632256	0.707204	1.49424	396.817	722.497	762.817	467.809	361.077	272.366	229.61	239.07	1041.35	1332.01	952.825	510.42	1429.54	215.362	329.758	1130.2
Rac1	19353	Turquoise	0.547284	9.43825	0.00255231	0.513299	0.0339906	12861.5	12279.5	11302.7	13115.9	14251.3	13624.4	12884.1	15157.3	18096.4	16435.1	20336.7	15868.8	14416.2	13679.5	16385.2	12769.1
Crlf2	57914	Turquoise	5.14164	5.29903	1.2e-09	2.97462	2.16841	182.844	219.353	217.243	174.925	255.338	272.336	352.504	244.824	1152.34	1365.23	1873.11	1853.4	626.522	1458.63	1630.2	1341.84
Sptssa	104725	Turquoise	1.28941	6.80169	0.000239907	0.762945	0.526537	1337.5	2332.06	1982.5	1813.27	1534.5	2008.22	1771.87	1808.46	3326.2	3372.73	2680.71	3288.66	3347.3	2074.35	2872.31	1966.56
Nov	18133	Turquoise	-2.03622	7.26928	0.000175417	-0.402081	-1.6342	3060.54	3072.05	3777.95	2232.27	5491.96	8413.47	4863.91	4342.81	1894.22	2410.31	1211.93	3672.8	2340.25	2247.45	1321.05	1536.79
Stt3a	16430	Turquoise	1.7281	6.39244	5.57e-05	0.817984	0.910215	1376.17	1058.95	1813.97	1454.27	866.784	969.286	1257.79	1242.3	2091.4	2634.53	2634.08	2694.68	2304.96	1221.82	2023.71	2598.57
5330417C22Rik	229722	Turquoise	-2.72907	3.9948	0.00426558	-1.40418	-1.32677	727.694	289.805	654.67	502.387	283.368	371	634.105	382.531	35.8746	281.238	356.564	147.942	171.649	87.8786	214.041	192.593
Ppib	19035	Turquoise	1.22384	6.05819	0.000724372	0.895758	0.328212	1213.1	957.636	890.414	957.994	1203.99	1497.84	1059.34	1071.11	1688.39	1697.76	1787.5	2304.32	1121.47	1348.04	2072.33	1524.88
Sorbs3	20410	Turquoise	2.38423	4.09162	0.00569338	1.18794	1.19703	328.983	205.26	225.039	202.381	178.451	175.858	109.594	311.786	293.403	762.921	871.471	263.14	864.986	244.2	283.265	385.949
Rab33a	19337	Turquoise	-1.1111	5.38289	0.00469899	-0.336853	-0.774387	724.824	911.824	1018.04	1309.86	785.81	1294.13	1205.82	1073.98	663.058	751.498	844.419	880.023	643.703	732.326	665.928	506.913
Tspo	12257	Turquoise	5.89921	6.2935	8.48e-12	3.16888	2.73121	312.923	446.683	379.937	293.91	361.921	340.971	439.428	434.188	2503.03	3254.91	4560.3	2573.52	1871.03	2203.01	3470.11	2924.06
Cfh	12628	Turquoise	3.67676	7.09936	3.01e-07	1.77864	1.89835	2541.25	1508.3	975.169	763.755	1028.77	1240.54	1018.69	1042.42	5161.23	5619.63	3646.55	5433.02	2230.55	4960.25	4303.61	4648.75
Crtap	56693	Turquoise	3.57901	4.57163	2.31e-05	2.12227	1.458	87.6298	280.179	156.838	258.311	244.599	300.199	202.22	262.044	803.528	747.693	773.974	1083.64	274.625	1115.84	609.725	771.99
Cmtm3	68119	Turquoise	4.25423	5.78091	9.44e-10	2.39864	1.85629	525.023	355.901	227.952	463.741	507.394	349.554	532.041	474.353	1915.15	2239.3	2165.8	1972.24	1407.57	1683.52	1856.14	1799.47
Sh3glb1	54673	Turquoise	1.93519	7.47999	1.81e-07	1.02936	0.905912	2863.56	2980.47	2296.19	2599.39	2184.01	1960	2852.95	2536.25	6673.32	4504.24	5393.92	5349.4	4001.48	5406.38	4586.84	3867.94
Ccdc86	108673	Turquoise	2.41483	4.31575	0.00224094	1.06415	1.35158	362.911	236.093	399.434	222.721	320.651	245.542	90.6901	158.738	893.381	475.019	886.667	298.296	678.045	292.298	564.309	546.745
Gpr37l1	171469	Turquoise	1.01891	8.84066	0.00514821	0.549797	0.469126	10665.3	6537.96	7282.15	9630.76	6085.21	7242.7	9622.92	6499.38	14730.7	12993.1	11674.5	10543.7	15619.8	9701.7	7506.73	7938.88
2002-09-01	18000	Turquoise	2.33531	5.86324	1.9e-05	1.48185	0.853776	742.747	436.932	948.876	537.985	789.158	768.77	1035.73	771.776	2645.83	1680.66	1579.38	1541.94	1770.92	1948.02	1385.91	977.261
Galc	14420	Turquoise	2.23098	4.83665	0.00527199	1.24706	0.984502	372.313	381.469	398.448	371.198	271.815	244.487	856.234	120.477	1254.47	506.364	1287.74	567.377	486.34	862.191	752.413	853.178
Clec5a	23845	Turquoise	3.78584	5.20251	0.000152605	1.60731	2.17958	970.022	324.198	156.834	292.892	325.562	204.818	274.036	154.908	1655.04	1288.28	1647.64	722.552	295.603	990.897	1650.72	1408.73
Adipor1	72674	Turquoise	1.95293	8.00373	2.51e-07	1.13247	0.820512	3487.54	3348.71	3961.1	3592.98	3162.42	4599.71	3883	2966.6	8016.68	7669.85	8237.22	7624.69	4752	7290.69	8160.72	5601.38
Atp1a2	98660	Turquoise	1.34564	8.83366	5.67e-06	0.523576	0.822087	9905.58	8730.83	7458.49	9786.35	5216.7	5302.04	7007.15	6342.54	14831.7	12570.3	13903.2	10274.6	12537.6	9182.24	9983.37	10495.3
Derl1	67819	Turquoise	0.996551	7.25233	0.00166206	0.720222	0.276367	2551.56	1907.35	3154.47	2421.42	2297.22	2555.05	2454.15	3872.3	4057.02	4928.93	3281.25	4264.48	3288.16	3743.36	3009.62	3497.88
Mfsd1	66868	Turquoise	2.5984	6.63572	1.2e-06	1.74444	0.854135	640.928	1021.95	1178.78	1040.37	907.282	1364.91	2165.97	1455.58	2427.86	3967.47	3284.48	3327.46	2918.15	2156.12	2992.31	2587.38
Tmbim1	69660	Turquoise	1.88874	6.36132	4.75e-06	0.771199	1.11772	1445.92	1277.46	1533.4	1563.09	943.648	1034.68	990.345	781.327	3363.1	2650.68	1979.38	1939.55	1717.5	2168.11	2569.62	1682.44
Trim3	55992	Turquoise	-1.41854	7.23563	0.000146871	-0.583654	-0.834952	3266.97	3892.3	3712.68	5022.84	4335.87	3798.8	3808.34	3558.59	2239.28	3679.61	1683.46	3003.78	2201.96	2347.27	1762.11	2378.88
Lamp2	16784	Turquoise	3.645	8.71997	7.51e-13	1.76306	1.88202	5599.88	4447.35	4361.5	3480.09	3867.31	3277.72	3118.48	3242.04	15525.6	15458.5	13642	16091.8	12223.8	13542.4	11521.7	12492.2
Rnf130	59044	Turquoise	2.00611	7.52185	3.72e-06	1.15028	0.855912	3774.11	2062.42	2041.92	2349.22	2831.91	2086.51	2920.99	2444.44	5778.66	5441.96	5383.09	6097.3	3384.47	4152.23	6329.45	4746.62
Rnh1	107702	Turquoise	1.1738	6.69292	0.000767361	0.821901	0.351957	2032.21	1484.48	1368.75	1610.89	1288.23	2082.2	2012.85	2001.65	3030.43	2439.75	3495.84	2517.75	2643.5	1676.34	2666.92	2438.56
Clic1	114584	Turquoise	2.75263	6.77968	4.37e-07	1.40613	1.34672	1837.11	1396.4	1336.6	959.013	1633.73	1023.97	968.607	1105.54	3693.46	3080.09	4739.17	3140.82	2042.69	3060.36	4017.11	2914.49
Def6	23853	Turquoise	6.02738	2.99569	0.00338265	2.81021	3.22981	43.3618	75.8741	65.2873	0.00748013	31.3641	0.031751	26.4427	55.4841	710.773	105.43	98.6889	379.378	74.3577	536.164	128.684	323.926
Sgce	20392	Turquoise	1.76986	6.11762	0.000178031	0.838674	0.931416	1444.05	1063.37	1349.27	785.11	1404.84	745.199	865.606	560.405	2245.39	2027.43	1973.94	2054.67	1810.97	1477.91	2132.88	1398.31
Rpl36al	66483	Turquoise	0.951999	5.59891	0.00351378	0.740921	0.211227	757.823	638.699	920.62	795.277	930.472	1089.34	871.285	801.42	1297.7	1191.37	1427.6	1284.92	1044.23	1165.23	1228.06	837.204
Uap1l1	227620	Turquoise	2.41605	6.14273	8.52e-06	1.58607	0.83025	524.05	792.007	817.351	888.838	860.21	910.301	1334.36	1090.25	2546.08	2047.38	2849.78	1630.45	1282.63	2050.26	2785.81	1340.19
Dnm2	13430	Turquoise	1.19248	6.47353	0.0061806	0.546222	0.646352	1726.81	2084.51	959.579	1975.98	1554.36	1431.39	1204.86	985.987	3655.14	2513.87	1564.22	2118.94	2450.87	1706.39	1746.97	2198.21
Ang	11727	Turquoise	3.65405	5.6068	2.75e-06	1.90843	1.74628	702.248	462.524	255.23	448.488	409.016	221.979	620.879	467.656	1246.01	1376.63	2295.86	2095.84	932.646	1178.5	2220.42	1437.33
Lrrc58	320184	Turquoise	0.882534	8.51397	0.000325163	0.50398	0.378571	8307.9	6611.98	6005.95	6509.66	5629.9	5476.8	7252.86	6276.56	9733.4	10528.6	10104.9	8539.91	9786.31	7985.74	7227.81	7028.4
Ank	11732	Turquoise	3.12421	8.85291	7.78e-09	1.69798	1.42628	5000.38	5265.8	4535.88	4867.25	5098.58	3874.94	5298.6	5281.95	17886.8	16108.3	16665.2	13155.9	7234.33	13974.1	18711.6	12632.2
Cd48	12506	Turquoise	4.95023	6.51901	3.72e-10	2.84687	2.10392	564.598	449.282	495.863	480.017	604.052	349.566	992.279	796.655	3912.81	3430.67	2344.69	4626.87	2839.95	3065.16	2958.8	2925.64
Myl12a	67268	Turquoise	2.21737	6.06993	6.11e-06	1.1654	1.05222	919.011	1367.38	696.547	791.21	874.262	1097.92	602.89	788.985	1697.04	2165.19	2549.52	2053.46	1679.36	1992.53	1951.27	1352.94
Snx17	266781	Turquoise	0.84021	7.40855	0.00208142	0.509789	0.33046	3535.62	2684.42	3214.86	3179.07	2759.99	3083.64	2946.5	2983.83	4291.18	3834.44	5881.69	3952.98	4146.45	3884.06	4087.4	2686.83
C1qc	12262	Turquoise	2.99517	11.0007	8.05e-08	1.48139	1.51379	34398.5	22556.5	21249.3	21726.7	23004.8	16209.5	22520.2	18832.5	69845.6	56989.5	66970.9	85219.4	30713.1	61284.7	76704.8	61364.3
Cnih3	72978	Turquoise	-1.17416	6.86503	0.00407231	-0.432025	-0.742196	2022.76	2928.47	2964.49	3699.75	2065.82	3247.68	3617.46	2945.57	1546.71	2357.11	1782.09	2923.72	1176.78	2263.07	1719.94	1940.35
Gm6251	621697	Turquoise	2.76015	4.89102	3.1e-06	1.61897	1.14189	302.557	307.452	335.123	338.655	322.252	482.468	347.755	322.286	992.071	892.104	915.975	1143.06	854.46	1004.07	935.099	460.723
Fcgr3	14131	Turquoise	2.78649	8.98582	7.2e-09	1.36833	1.41821	8612.37	6486.89	5084.35	6014.39	5761.31	4466.79	5991.28	4686.13	16855.4	16557.7	14748.7	19473.8	9349.52	15500.1	16293.3	14727.8
Rpn2	20014	Turquoise	1.12827	8.22279	2.87e-05	0.685682	0.442614	5102.18	4912.51	5080.46	5350.31	5986.11	4362.78	4714.59	4939.57	8623	9278.32	6996.07	7988.35	5896.38	5821.29	6875.39	8592.38
Serpine2	20720	Turquoise	4.44616	9.94767	8.3e-15	2.34031	2.10589	8359.74	6215.51	7688.4	7345.61	6985.13	7341.34	7372.87	7103.8	39528.8	33323.4	38920.6	38171.9	26931.9	31293.5	37533.5	28228.4
St14	19143	Turquoise	9.86936	5.75259	0.000493361	6.06656	3.80712	0.914679	0	141.272	0.00769278	143.046	222.911	0	197.059	2388.37	1902.97	1498.1	3740.69	1453.34	1154.48	3070.11	2202.99
Glmp	56700	Turquoise	3.22688	7.57154	2.24e-10	1.88907	1.33794	2046.34	1710.02	1586.97	1783.78	1720.43	2380.27	2439.05	2096.33	7786.18	6365.42	6804.19	5442.77	4888.37	4349.46	7078.61	5514.65
Lrmp	16970	Turquoise	4.48565	4.2835	0.00026614	1.90484	2.58391	203.612	116.262	280.59	180.003	164.446	41.8564	158.758	38.2293	1095.47	608.032	782.633	436.466	61.0067	925.858	772.935	658.177
Gna12	14673	Turquoise	1.56952	7.11796	1.04e-06	0.716993	0.852613	2445.05	2300.32	2497.85	2574.98	2190.65	1591.16	1924.95	1693.69	4463.68	3786	4222.13	3666.9	2763.65	3083.22	4207.38	3309.25
Gpr65	14744	Turquoise	18.0931	4.11438	6.17e-06	5.7423	16.5884	0	50.8705	7.79251	0.00625753	0	0.0263941	0	0	684.005	1261.72	741.452	453.44	32.3988	874.184	1016.15	678.066
Cd164	53599	Turquoise	0.965681	8.12524	0.000745442	0.641078	0.324628	5829.86	4284.34	4698.57	4427.91	4534.99	4902.09	5678.5	4730.13	10465.3	7531.14	5452.48	6556.77	6009.86	6090.63	6580.26	6172.85
Gpr162	14788	Turquoise	-0.963297	6.08254	0.00123602	-0.207799	-0.755543	1493.98	1618.41	1205.08	1685.13	1841.94	1853.83	1830.46	1744.39	1303.87	1125.82	1288.86	1478.84	884.969	1366.01	1016.19	1039.39
Cpne3	70568	Turquoise	3.06192	5.15544	3.11e-05	1.43696	1.62565	426.989	765.704	441.314	157.64	325.544	446.03	291.043	240.028	1329.72	945.302	1476.37	1099.48	1206.36	882.677	1224.81	705.873
Ap1ar	211556	Turquoise	-0.867111	6.74063	0.00613762	-0.385774	-0.481388	3063.39	3282.67	2338.08	2255.65	2193.1	2441.4	2825.54	2239.78	2250.32	2243.1	1553.37	2326.17	1279.78	1764.08	1626.97	2277.04
Nek6	59126	Turquoise	2.53309	6.81899	6.2e-05	1.35712	1.17616	2057.67	1440.45	1357.06	870.537	1535.36	1344.54	1750.14	762.196	4967.67	1729.09	3856.82	4114.15	1879.61	3026.69	4114.41	3164.41
Bcap31	27061	Turquoise	1.17333	7.87833	1.95e-05	0.78992	0.38344	3436.63	4142.51	3358.07	4091.29	3901.19	4296.29	4853.52	3504.08	6243.28	7248.03	6540.78	5951.88	5401.44	5133.45	6601.87	4458.49
Renbp	19703	Turquoise	4.45828	5.76339	2.88e-09	2.57652	1.88249	356.284	290.696	287.381	441.367	442.925	386	365.705	655.126	2518.95	1247.41	2073.67	2366.16	2097.07	1224.2	1835.6	1663.36
Ppapdc3	227721	Turquoise	-1.53813	5.69389	0.00616713	-0.693497	-0.844858	860.553	1875.7	959.58	1992.25	1580.82	706.611	1214.31	1755.88	1035.16	709.687	818.417	953.977	948.88	497.908	495.145	985.329
Cdk2	12566	Turquoise	7.73721	2.0134	0.00356006	3.72052	4.06156	0	51.5248	0	0.00668637	14.9137	0.0282654	18.9302	0	350.957	100.688	63.9982	163.654	94.3926	290.848	116.775	63.566
Cxcl10	15945	Turquoise	18.4573	4.12885	0.000215137	19.0309	5.82007	0	0	0	0.0059183	0	46.7199	0	0	0.107231	1384.28	1699.58	86.1891	135.39	1102.6	101.665	1299.82
Vamp3	22319	Turquoise	2.15752	6.33733	0.000393406	1.30156	0.856183	1380.89	1327.7	980.043	397.647	1179.2	1512.85	908.131	1034.77	3353.25	1712.95	3003.71	2002.58	1786.16	1830.24	3226.86	1547.13
Tlr13	279572	Turquoise	3.2497	6.15257	2.74e-06	1.42439	1.8257	1346.99	792.026	814.433	696.631	486.658	503.958	625.577	686.657	2615.11	2414.11	1680.21	3087.39	1358.93	1373.32	3879.78	1551.11
Lamtor1	66508	Turquoise	1.32048	6.65232	9.22e-06	0.916578	0.403997	1335.62	1537.35	1684.39	1429.87	1780.79	1942.81	1763.37	1630.58	2790.13	2589.87	3401.54	2520.17	2286.83	2657.51	2500.44	1972.94
Vim	22352	Turquoise	5.89036	5.78376	5.51e-07	2.3335	3.55777	577.85	574.52	103.251	491.19	48.653	268.061	206.936	99.4371	1434.57	3328.1	2376.09	1665.6	1971.18	1830.22	2036.67	1499.39
Ctse	13034	Turquoise	19.5965	3.42507	2.61e-07	7.98521	17.1853	7.69755	0	0	0.00263541	0	0.0109133	0	0	149.247	469.329	579.918	752.649	177.354	289.874	750.192	409.052
Idh1	15926	Turquoise	1.5525	6.16057	0.00125617	0.86315	0.68949	1471.38	1178.79	616.659	1290.54	836.218	834.19	960.107	1655.47	1388.97	2429.32	2492.07	1979.52	2000.75	1633.02	1810.74	1467.55
Ssr4	20832	Turquoise	2.15833	7.29104	5.33e-07	1.42117	0.737262	1862.53	1705.61	2069.2	1628.18	2086.52	2839.16	2675.3	2131.71	3251.11	4880.47	5327.79	5997.87	3267.17	3997.1	5341.38	3618.84
H2-L	14980	Turquoise	5.13337	1.10625	0.00197233	3.1006	2.06222	18.8691	8.77341	3.88396	6.1091	10.7068	3.25323	17.9684	32.5733	69.0469	44.6333	137.604	71.5436	17.1392	103.358	75.6778	73.2019
Atp1b3	11933	Turquoise	2.52855	8.00247	5.04e-09	1.45302	1.0756	2937.07	3202.47	3474.98	2521.09	2757.5	3595.07	3361.36	3453.4	8068.45	6390.11	10562.3	8204.11	5389.03	7270.26	7820.21	7271.97
Chpf	74241	Turquoise	-0.853659	7.16398	0.00357823	-0.344071	-0.509637	3496.97	3633.29	3721.45	3406.87	2478.17	3305.59	3608	3967.92	3055.07	3576.05	2240.62	2361.38	1979.75	2101.99	2449.63	2852.45
Tspan13	66109	Turquoise	-0.787037	8.87222	0.00240223	-0.201487	-0.58556	9471.03	10154.5	13195.6	9952.12	10562.4	12568.3	11887.1	11619.7	9470.89	12221.6	6793.37	8712.03	6834.76	8294.77	8510.99	7438.3
Heatr5a	320487	Turquoise	3.96451	3.84384	0.000861289	2.64064	1.32718	46.1558	145.372	123.721	15.2644	293.568	35.4232	144.587	213.292	380.866	670.759	278.619	730.86	556.932	315.123	467.015	384.362
Ybx1	22608	Turquoise	1.20186	6.39283	0.000638389	0.645998	0.555971	1477.96	1306.52	1552.88	1592.58	1156.03	1394.93	1642.41	1086.41	2436.42	2457.81	2321.9	2063.17	1510.56	2134.43	2691.76	1425.36
Copg1	54161	Turquoise	-0.729697	8.37682	0.0049874	-0.263679	-0.466032	8246.62	7971.38	8501.86	7307.99	7613.16	7284.52	7597.78	8330.81	6555.07	6746.39	4683.93	8692.56	5118.2	4468.5	6191.09	6538.98
Igsf21	230868	Turquoise	-1.41822	6.31572	6.57e-05	-0.643844	-0.774478	2083.1	2243.94	1918.2	2417.35	2443.54	1927.82	1377.79	2184.31	1266.92	1670.22	1315.97	1291	1010.85	1355.21	1003.22	1268.62
Fcer1g	14127	Turquoise	5.07593	9.28715	5.52e-11	2.53998	2.53604	5696.97	4301.98	2877.78	3915.36	3805.33	2609.75	4169.33	3503.12	21643.2	20286.7	26510	29219.8	12039.7	23247.7	26236.7	20182.8
Pcbp2	18521	Turquoise	1.57451	5.25358	0.000396468	1.08772	0.487093	327.993	581.456	642.973	521.712	574.296	776.256	616.136	667.538	1100.52	1079.27	1276.92	951.599	806.772	999.286	1152.38	733.742
Tusc3	80286	Turquoise	-1.14418	8.14901	1.18e-05	-0.347036	-0.797168	5710.13	5963.54	8525.24	6411.02	7205.78	8128.32	7473.99	7643.19	4781.68	4991.63	5841.6	5305.76	4833.07	4689.72	3884.18	4117.07
C1qb	12260	Turquoise	2.84373	11.0592	3.71e-07	1.4507	1.39305	34614.4	23527.4	23263	22737.5	25336.8	18259.5	25183.3	22034.4	61514.7	60956.9	66172	96018.8	29115.7	60435.8	75772.9	73183.2
Bhlhe41	79362	Turquoise	2.64675	4.70294	0.000478106	1.17014	1.47719	726.8	238.72	306.871	229.842	198.258	455.66	171.966	192.21	1020.37	501.614	817.33	1041.22	652.283	604.905	798.889	778.358
Rpl13	270106	Turquoise	2.1282	4.33008	0.000162398	1.2031	0.925896	263.916	299.545	251.34	263.399	232.995	303.43	310.907	248.646	642.068	484.521	661.227	694.562	539.757	555.571	609.705	377.176
Comtd1	69156	Turquoise	1.93339	5.24718	0.000466283	0.981191	0.952612	742.768	546.218	614.722	420.015	521.408	541.465	684.187	242.893	1327.25	804.689	1388.57	1066.74	965.082	1257.78	872.413	756.025
Cnpy2	56530	Turquoise	1.39816	6.72955	7.62e-05	1.09971	0.298542	1375.21	1636.9	1332.7	1224.44	1651.86	2756.58	2167.83	1577.02	2398.27	3047.8	3079.61	3409.86	2904.8	2160.92	2729.62	2232.41
Ctsh	13036	Turquoise	3.96185	8.32617	3.14e-09	1.95228	2.00969	4409.42	2931.12	2695.61	2052.26	2826.11	1575.09	2744.27	2626.15	10693.4	10329.1	12330.4	13427.4	6386.54	10060	13087	9816.41
C1qa	12259	Turquoise	2.91548	10.5142	4.09e-08	1.49187	1.42362	23009.3	15738.4	15031	15920.8	15684.1	13247	19449	13114.5	45438.1	40291.2	49939.3	60363.4	24994.1	40402.4	56139.2	43429
Golga7b	71146	Turquoise	-0.8943	6.57864	0.00196751	-0.312293	-0.582059	2535.54	2250.09	1774.01	2622.78	2485.66	2848.82	2107.34	1886.88	1931.14	1969.48	1918.66	1575.88	1431.41	1810.95	1384.82	1604.48
H2-Eb1	14969	Turquoise	10.3743	3.08038	0.000333047	7.36515	3.07719	0	0	8.75613	0.00715336	40.6568	103.676	0	0	56.826	251.752	332.791	803.395	376.691	110.74	214.075	516.619
Csf3r	12986	Turquoise	4.46857	6.16909	4.66e-08	2.13924	2.33004	598.539	634.339	620.568	600.015	643.746	176.952	612.361	379.659	3035.34	2345.7	1637.94	3789.22	1892.02	2427.84	2786.9	2007.97
Gnas	14683	Turquoise	1.28357	11.1694	2e-06	0.775982	0.507591	35117.7	34518	39106.4	41089.9	43900.8	32889.7	38570.1	36921.1	69686.6	57057.9	67735.1	62086	44149	56592.6	64035.1	51718.1
Capza1	12340	Turquoise	2.13969	4.17913	0.000491496	1.02594	1.11479	246.951	251.962	316.62	277.634	283.448	154.424	196.546	233.345	707.329	467.423	582.098	469.152	518.779	465.396	566.461	328.624
Arpc5	67771	Turquoise	0.878158	7.745	0.00232118	0.56917	0.309016	4399.96	3920.49	3297.67	3582.81	3982.18	4970.69	2620.46	3799.6	5205.62	6324.57	6094.17	4928.8	4013.88	5645.67	4828.99	4556.4
Akip1	57373	Turquoise	2.71132	3.48166	0.00398845	1.96325	0.750218	201.733	49.2731	60.3878	55.9423	153.707	239.053	118.114	208.504	565.526	238.45	324.121	304.293	239.35	245.367	496.163	229.146
Tram1	72265	Turquoise	2.4696	7.64801	4.21e-06	1.29308	1.17662	4280.29	1892.38	2209.48	2101.08	3210.41	2353.48	2233.97	1803.67	6760.87	5952.14	6551.62	6424.61	6016.54	4458.88	7538.04	3690.44
Tifab	212937	Turquoise	2.49813	5.19696	0.000637255	1.289	1.20975	752.209	412.294	469.564	289.844	432.986	182.311	360.03	742.155	1683.34	970.005	713.294	1334.6	552.139	1222.92	1170.76	1026.66
Pde3b	18576	Turquoise	2.53151	6.29972	7.5e-05	1.17531	1.35644	1684.42	1431.69	671.216	691.549	859.373	662.643	704.006	1113.2	1843.71	2764.69	3230.26	2276.52	1117.65	1735.25	2716.63	2980.62
Eif4h	22384	Turquoise	-0.58897	8.90885	0.000678266	-0.188678	-0.400297	12065	11944.8	10585.7	10345.7	10973.1	10237.3	11501.6	11306	9607.7	10558	8870.28	10395.7	7505.18	8757.73	8214.79	8874.89
Cyba	13057	Turquoise	4.50631	8.17496	1.59e-10	2.31122	2.19524	2776.85	2395.48	1613.27	1992.26	1963.39	1598.67	2656.4	1828.54	11787.8	7610.94	11450.2	12715.9	6671.69	9892.87	12447	7841
Sil1	81500	Turquoise	1.74262	6.22371	6.27e-05	0.905372	0.837402	1505.31	868.646	887.491	1438	899.855	1150.47	1156.67	963.041	2022.37	1748.1	2470.4	2561.33	1553.47	1641.44	2609.6	1646.64
Vgll4	232334	Turquoise	1.85894	5.30666	0.00130314	1.17147	0.68784	537.262	768.27	379.929	409.847	503.216	655.109	784.363	537.466	738.281	1213.23	1450.36	1317.63	645.599	907.923	1719.89	721.794
Surf4	20932	Turquoise	0.95893	7.71009	0.00447483	0.46555	0.493425	4487.63	2843.87	4913.88	3831.96	3394.63	3112.6	2736.7	4116.16	5864.92	4946.97	5340.81	6047.6	3495.09	6309.42	5478.68	3524.9
Grn	14824	Turquoise	4.55061	10.112	2.12e-10	2.23569	2.31497	11825.6	7664.79	6472.59	9498.55	6284.36	5314.91	8825.34	8018.08	45171.9	40000.5	38896.7	42950.4	19639.3	36552	44285.6	41051.7
Lmf2	105847	Turquoise	2.52175	5.22132	0.000393487	0.90477	1.61779	864.386	361.181	680.975	608.148	677.662	195.177	244.729	185.51	1539.18	1251.23	850.953	1066.75	755.271	913.934	1311.29	1018.7
Wbp1	22377	Turquoise	1.34326	5.01738	0.0035339	0.689425	0.65409	497.674	469.558	814.444	457.642	309.811	575.77	616.143	448.522	1017.93	780.944	941.983	870.364	787.705	848.97	750.252	682.024
Lcp2	16822	Turquoise	2.26662	5.55328	0.000673008	1.12775	1.13919	1005.76	689.834	351.676	632.56	693.313	507.166	732.378	327.054	932.996	1187.57	1623.81	2111.54	1015.62	643.428	1456.15	1862.42
Ncln	103425	Turquoise	1.08665	6.3902	0.00361187	0.911497	0.175239	875.633	1356.74	1347.32	1202.07	1769.24	1635.1	1468.52	1901.24	3053.77	2177.54	1523.03	2240.13	1803.33	1305.98	2250.71	2288.97
Cebpd	12609	Turquoise	2.03768	5.09821	0.00141059	1.19127	0.846844	668.306	373.518	462.743	318.319	534.655	535.024	542.431	357.664	2015.95	950.058	706.785	489.823	848.735	803.307	1039.96	850.763
Itpr2	16439	Turquoise	1.95747	5.2148	0.00498027	0.784348	1.17368	811.585	538.289	614.723	612.218	556.954	90.107	570.778	457.129	862.723	847.444	978.851	1749.07	1010.86	727.57	1213.99	826.077
Necap2	66147	Turquoise	2.79381	6.48055	1.24e-07	1.37798	1.41608	1453.47	833.407	1030.7	1202.06	851.102	679.799	984.681	1234.66	2811.09	2468.25	3799.35	2668.05	2397.46	2502.4	3123.1	1984.87
Ccni	12453	Turquoise	1.23626	8.32793	2.86e-05	0.686037	0.550249	5062.59	6419.06	4415.08	6098.8	4220.13	4944.98	5957.27	5466.53	8934.81	7742.05	10981.9	7728.96	7466.08	8595.38	7382.4	6705.28
Atox1	11927	Turquoise	2.70246	7.04426	1.35e-08	1.52672	1.1759	1308.29	2065.12	1255.74	1349.53	1599.81	1530.03	1859.76	1511.04	3939.97	3748.94	4377.14	5160.26	3179.44	3403.08	4807.35	3297.3
Idua	15932	Turquoise	1.64617	5.06457	0.00458753	0.641048	1.00553	551.408	955.107	223.079	738.319	427.184	452.481	301.432	453.304	1073.39	657.428	1167.44	950.364	684.704	865.812	928.612	802.217
Rcbtb2	105670	Turquoise	2.23481	6.53469	0.000120189	1.28678	0.948213	2140.63	764.672	816.372	999.691	1201.5	1144.04	1550.75	1201.18	4320.63	2725.73	1517.62	2955.32	2334.51	2249.9	2808.53	2442.54
Axl	26362	Turquoise	7.84771	8.03307	6.69e-12	4.07651	3.77166	852.1	272.171	849.508	669.172	614.777	881.332	787.187	506.856	12889.5	10872.5	10544	10284.2	5674.17	9092.03	12007	11334.2
Cd68	12514	Turquoise	6.68374	9.42175	4.93e-12	3.17387	3.51001	5038.13	2345.23	2645.93	2502.78	2625.31	2178.72	1718.93	1964.34	29306.2	24555.3	29792.3	29444.1	14396.2	21910.5	34714.2	25670.4
Mthfsl	100039707	Turquoise	2.47688	3.40899	0.00456055	1.3471	1.13183	122.527	198.274	166.593	40.6884	121.447	130.815	133.241	138.67	301.961	297.363	339.289	404.832	211.693	285.021	474.541	177.396
Galnt1	14423	Turquoise	1.73524	6.3686	6.55e-06	0.76735	0.968045	1657.07	1614.04	1265.49	1129.86	1087.45	1213.73	1189.75	726.812	2892.37	2292.5	2209.17	2251.06	2245.83	1936.04	2182.62	1886.2
Trem2	83433	Turquoise	5.79306	9.66957	2.29e-11	2.99613	2.79701	5285.05	3554.86	3440.88	4027.22	4095.39	3422.47	4284.62	4253.87	29828.7	24589.5	31668.7	44027.9	13580.8	28039.6	38377.8	31593.4
Tmem14a	75712	Turquoise	-1.22647	5.83695	0.00160072	-0.292395	-0.934203	1267.76	1456.3	1098.89	1156.31	1595.69	1629.74	1798.34	1646.85	1030.28	1057.42	954.999	1023.09	844.921	1083.43	459.478	1103.11
Slc35a2	22232	Turquoise	1.24422	5.65237	0.00243754	0.649952	0.594403	627.741	891.581	839.76	1154.26	798.235	815.949	781.506	740.211	1703.11	1788.03	1140.37	881.335	1272.16	958.441	1316.7	1187.43
Tapbp	21356	Turquoise	3.03266	7.78796	1.01e-08	1.33891	1.69387	3696.82	2801.62	2965.47	2201.75	2320.37	1562.22	1913.61	2037.98	7941.49	7284.13	7487.1	6796.78	3696.31	7307.51	7431.03	6910.65
Slc25a1	13358	Turquoise	1.87134	6.05041	2.89e-05	0.913091	0.958429	1313.03	843.106	961.535	1057.65	791.605	1070.05	986.575	630.223	1619.4	2073.99	2508.32	1660.74	1795.71	2151.23	1227	1585.36
Pcdhac2	353237	Turquoise	-2.34902	5.53785	0.00130517	-1.03102	-1.31842	1393.13	883.611	1379.47	1615.97	1294.87	1442.11	1279.52	1516.78	746.795	1192.37	250.444	390.403	255.553	777.97	377.312	807.871
Slc15a3	65221	Turquoise	6.49005	4.87907	2.18e-07	3.78138	2.71112	73.4984	36.055	60.3885	177.965	120.631	175.817	240.077	91.7975	1571.22	733.43	1515.39	963.734	456.772	901.914	1875.55	880.195
Sirt2	64383	Turquoise	1.3626	7.20996	2.68e-05	0.829643	0.533027	2409.23	2323.21	2584.56	1969.89	2287.32	1765.93	2901.15	2856.64	3276.97	4083.37	4950.55	4194.18	3598.1	3773.42	3162.04	3662.64
Ctsz	64138	Turquoise	5.91457	10.6202	5.62e-12	2.99192	2.9227	10749.2	7405.77	6117.01	7438.16	7580.11	5756.65	8676.03	6619.89	60839.3	54293.2	62748.8	74383.6	28661.8	54737.2	68057.6	65654.1
Rnf11	29864	Turquoise	-0.615144	8.95089	0.00497068	-0.163383	-0.451766	11409	11412.6	11982.7	10038.6	12347.3	11146.6	11526.1	12140.9	11121	9372.36	8443.19	11104.9	9518.33	9708.88	6295.97	8958.45
Sparc	20692	Turquoise	2.52275	10.1444	4.85e-07	1.15907	1.36369	21691.6	15948.1	13256	13619.3	12941.5	9841.72	13296.1	12144.8	33707	31496.5	38755.8	40111.4	50445.9	24586.1	22275.8	26793.4
Mlc1	170790	Turquoise	1.70364	8.16324	0.00026915	0.752546	0.951136	5926.95	5883.43	4885.62	3037.71	3553.27	3137.27	3847.08	4282.56	7263.72	10274.9	9877.28	5830.7	11679.3	6016.09	5670.05	5287.79
Tgif1	21815	Turquoise	4.53304	4.47638	1.61e-06	1.86196	2.67358	178.145	228.211	259.149	237.967	149.538	84.7369	161.588	47.7932	739.459	622.279	1128.4	793.996	381.436	784.034	1138.3	526.806
Pon2	330260	Turquoise	1.92841	7.21608	2.03e-06	0.73803	1.19049	2941.8	2565.52	2745.3	2306.5	1436.14	1687.66	1160.43	2369.85	4456.31	3818.29	4453.02	4883.9	3340.61	4581.47	4102.53	3161.99
Ptprc	19264	Turquoise	4.2891	6.2985	1.38e-06	2.17072	2.11897	995.394	645.778	601.08	331.541	774.32	190.891	521.627	814.825	2130.86	1973.26	3686.62	3797.73	1775.67	2813.83	3354.44	2054.12
Psme2b	621823	Turquoise	2.32196	6.2161	5.48e-08	1.24825	1.07395	1207.45	964.698	869.958	863.415	870.946	830.967	1161.41	939.137	2777.76	1981.82	2180.99	2337.11	1895.84	2264.29	1988.03	1856.76
Rnaset2b	68195	Turquoise	3.88615	4.17438	9.37e-07	2.15199	1.73598	180.979	134.771	129.563	134.244	157.82	160.834	175.771	173.101	586.641	550.078	736.017	703.056	303.238	537.547	770.763	612.021
Ctsa	19025	Turquoise	4.29516	9.52183	1.26e-10	2.20242	2.0928	7444.5	5486.93	5172.03	5435.74	5500.18	5313.82	5962.94	5159.53	27705.3	24169.6	25066.1	31398.1	12493.7	21321.3	31765.1	27995.2
Nucb1	18220	Turquoise	2.16087	7.53052	2.69e-06	1.02782	1.13314	3365.96	2410.43	2339.05	2980.75	2467.47	1568.65	2756.56	2125.01	4808.81	4381.68	4956	8477.96	4362.92	5293.36	4128.49	5774.94
B2m	12010	Turquoise	5.34426	10.8196	2.08e-11	2.78353	2.56076	13533.6	11238.2	7411.72	8781.59	10413.7	9134.06	10555.6	11230.5	54776	56537.3	84905.5	85840.1	35714.9	61127.2	71983.9	75051.9
Hlx	15284	Turquoise	4.01819	3.14154	0.00269448	2.10947	1.91223	147.094	43.1219	98.4003	4.07707	40.4174	122.191	100.184	27.7116	335.201	396.188	209.237	322.443	272.736	286.214	391.317	143.163
Lgals9	16859	Turquoise	2.57298	6.92828	8.74e-05	1.21999	1.35316	2945.61	1353.21	722.845	1653.6	1241.14	958.571	1408.04	1663.1	4063.18	2688.66	4562.49	4235.38	1698.42	3708.48	3506.88	4551.69
Map2k1	26395	Turquoise	-0.628017	8.76793	0.00162746	-0.052209	-0.575814	8494.51	9024.18	10738.6	8006.65	10002.1	11613	12555.3	10984.7	9176.35	8473.6	9425.27	7899.87	6486.68	7958.07	7905.61	7944.5
Ccnd3	12445	Turquoise	1.49522	5.15712	0.00301904	0.761905	0.733562	610.791	399.06	760.858	602.05	329.643	581.134	500.839	684.756	1295.18	1246.49	672.099	809.787	759.09	1112.28	782.687	831.662
Slc16a8	57274	Turquoise	11.651	0.598197	0.00615846	15.472	2.73415	0	0	0	0.00527525	0	14.8655	0	16.3605	0.103531	146.386	0.0375503	93.2253	76.3028	102.071	0.0362325	29.3577
Jmjd1c	108829	Turquoise	1.88588	4.98447	0.00160776	0.908867	0.977348	650.398	394.67	376.036	571.538	334.62	542.525	151.169	618.773	867.622	1030.82	868.282	974.598	830.619	788.865	841.054	782.319
Litaf	56722	Turquoise	2.83398	7.15997	7.3e-07	1.41418	1.41994	2181.14	1915.33	1539.24	1395.29	923.787	1658.69	1762.42	1731	4929.54	4474.79	3053.62	6280.29	2826.59	4409.53	5555.42	3466.02
Spata2l	78779	Turquoise	-2.04789	6.03924	0.000120077	-1.15097	-0.897153	1592	2606.95	2586.51	1818.35	1855.14	1061.51	1298.41	2046.6	913.217	1531.53	733.88	695.857	656.093	852.59	741.609	1111.88
Golga7	57437	Turquoise	0.780358	6.83077	0.00527089	0.556457	0.22395	2219.77	1722.35	1805.19	2162.09	1633.65	2404.93	2631.83	1973.91	3390.26	2549.01	3236.78	2455.93	2424.16	2650.3	2789.07	2232.41
BC026585	226527	Turquoise	3.25518	3.94725	0.000149672	1.41375	1.84332	92.3489	222.929	224.074	240	89.9985	72.9447	237.214	102.314	492.972	444.621	507.31	631.511	372.862	532.701	566.457	331.018
Jph4	319984	Turquoise	-0.726369	6.93981	0.00439079	-0.517628	-0.208774	3437.59	3082.66	2916.76	4297.73	2345.14	2202.31	2528.8	2552.5	2120.97	2604.12	2730.55	2138.33	2193.38	2302.77	1674.55	2160.8
Lsp1	16985	Turquoise	5.75519	5.94683	5.71e-08	3.13583	2.62059	211.118	415.864	240.621	243.062	498.375	85.8169	257.027	537.499	1578.77	2250.69	2392.36	3540.72	1854.83	1973.32	2434.49	2216.52
Grb2	14784	Turquoise	0.694052	6.84019	0.00267861	0.33125	0.362856	2376.24	2420.14	2002.96	2372.6	1950.16	1956.77	1947.63	1941.4	3029.2	3011.7	2317.58	3180.77	2197.19	2950.9	2447.47	2429.8
Extl2	58193	Turquoise	-0.943984	7.18605	0.00385327	-0.507809	-0.436207	3438.52	4116.97	3593.83	4437.06	3710.31	3313.1	3174.24	2700.74	1541.81	3125.71	2844.38	3449.85	2228.66	2536.06	2646.38	2121.78
Rps14	20044	Turquoise	1.78676	7.69092	5.45e-05	1.13413	0.652691	2313.07	2897.63	3161.28	2628.88	2544.3	4397.06	3799.84	2621.36	4737.35	5525.56	5519.67	8362.83	5848.7	5987.18	6063.52	3107.84
Adh5	11532	Turquoise	0.797728	6.8394	0.00395829	0.666495	0.13128	1504.34	1744.38	2259.17	1853.95	1886.53	2305.22	2882.26	2215.87	2774.12	3123.81	2635.18	3151.69	2825.65	2230.66	2933.93	2184.65
Ctss	13040	Turquoise	2.85862	11.074	1.05e-05	1.40112	1.45751	38217.8	26338.7	20717.4	21759.2	26360.6	15239.2	25040.6	22998.4	49156.3	58154.3	72643.4	102727	25415.6	58586.4	68291.1	93885.8
Gnb2l1	14694	Turquoise	1.09515	7.40363	0.000651803	0.726112	0.369094	3009.65	2675.61	2133.49	3110.93	2892.22	3550.04	2786.79	2967.57	3769.91	3773.64	4890.95	5645.13	3728.74	4244.79	4954.37	2824.52
Fam107a	268709	Turquoise	0.898758	7.38502	0.00105381	0.25374	0.645069	4362.28	3610.4	3136.93	3324.49	2649.25	2314.89	2487.22	2137.44	4298.57	3352.76	4702.33	4856.02	2808.47	3855.19	4167.39	4164.06
Spint1	20732	Turquoise	2.57555	5.52763	0.000411449	1.44413	1.13183	1015.2	540.046	361.419	243.066	758.632	442.836	842.014	293.581	1397.54	1916.29	1443.87	1118.9	1049.95	968.068	1219.42	1883.91
Aup1	11993	Turquoise	1.58472	7.0254	8.14e-05	1.01019	0.574613	2024.66	1155.84	2303.99	1880.39	2209.67	2337.38	2258.55	1878.28	4144.5	3000.29	4393.39	3295.98	2169.52	3187.82	4037.66	3537.69
Gng10	14700	Turquoise	1.13154	7.87754	0.00189194	0.614056	0.517532	5661.15	4626.2	2931.37	3268.56	3687.16	3807.38	4621.04	3264.99	6159.48	6193.45	5218.33	7663.43	5663.69	7004.46	5705.71	3643.48
Mpeg1	17476	Turquoise	4.97565	7.38679	2.63e-08	2.57373	2.40222	985.929	945.304	940.1	1414.61	1139.54	630.481	519.723	1925.17	4858.13	5691.82	5478.49	9487.72	3448.36	6123.07	6009.48	6699.76
Dazap2	23994	Turquoise	1.16272	8.34884	1.96e-06	0.614795	0.547949	5518.8	6229.64	5187.62	5989.99	5669.59	4920.32	5161.57	5234.13	9210.86	9782.8	8412.83	7701.08	7150.42	8744.48	8090.47	6695.73
Atp6v1g1	66290	Turquoise	0.796099	6.91127	0.00459365	0.585029	0.211133	1951.13	2049.22	2173.44	2013.61	2257.58	2606.5	2466.45	1944.26	2975	2374.19	2951.7	3980.78	2324.02	2961.73	3251.75	2198.97
Lmo2	16909	Turquoise	3.46437	6.69421	2.53e-07	1.74481	1.71987	1691.02	1179.68	812.478	576.632	1265.17	884.576	647.303	995.562	4594.28	2988.89	3137.07	3556.58	2308.76	3922.49	3330.67	2931.2
Ergic3	66366	Turquoise	1.74766	7.93194	2.61e-09	1.07311	0.674592	3721.3	3449.15	3058.99	3240.09	3637.59	4147.25	4102.24	3656.14	7045.57	7210.02	7794.95	6288.88	5902.1	6020.88	6505.67	6380.58
Sypl	19027	Turquoise	1.03915	6.71485	0.00537213	0.525152	0.514068	2367.77	1722.36	1968.86	1648.52	1561.77	2143.32	1910.78	1189.69	2816.01	2511.01	2432.48	3332.28	1521.04	2261.92	3346.87	2588.99
Clu	12759	Turquoise	1.85304	10.6212	1.06e-07	0.978858	0.87419	25225.3	24368.8	20050	24317.9	22628	21000.1	21608.3	23338.9	40292.9	53118.9	53001.6	38776.8	52928.3	39327.3	32729.4	37371.5
H2-K1	14972	Turquoise	5.25487	8.07673	4.73e-10	2.81232	2.44277	2174.55	1173.47	1240.15	1341.39	1919.63	1076.51	2033.65	1690.84	11122.3	6544.96	13410	10572.7	5479.63	9576.62	12625.4	8857.37
Clta	12757	Turquoise	0.987732	8.01688	0.0001413	0.737527	0.250236	4266.11	4217.39	4593.36	3176.02	4511.04	5456.4	5058.58	4976.87	5910.56	5909.38	6895.24	8383.47	5554.97	6154.35	6694.85	5387.3
Leprot	230514	Turquoise	1.75916	6.32255	1.62e-06	1.05117	0.70816	1153.71	1244.86	958.608	1122.74	1271.75	1160.12	1413.72	1144.75	1889.3	2296.3	2383.69	2714.07	2013.14	1978.12	2525.29	1636.28
Rps27l	67941	Turquoise	2.2365	5.69698	6.23e-06	1.29562	0.941173	571.19	682.773	593.284	740.358	565.184	1053.94	803.252	484.858	1835	1434.59	1517.59	1564.95	1273.11	1471.86	1728.57	1108.61
Tmed5	73130	Turquoise	1.49469	6.68417	5.78e-05	1.00242	0.492372	1388.41	1558.5	1153.45	1646.48	1703.1	1764.84	1932.53	1796.04	3226.37	2488.21	3429.72	2368.66	2377.43	1978.15	3649.55	2118.59
Tmem219	68742	Turquoise	2.12723	5.18589	1.37e-05	1.09394	1.03364	560.837	533.01	372.138	594.929	373.461	486.785	547.154	482.955	956.368	928.202	1194.55	1320.04	909.769	907.915	816.202	1236.03
Ptp4a2	19244	Turquoise	0.685783	7.29839	0.00385457	0.437763	0.248057	3671.36	2418.35	2824.21	2720.41	2567.44	2775.93	3182.75	3155.97	4384.82	3607.38	3761.44	4005.08	3800.27	3584.63	3554.45	2934.37
Ccl4	20303	Turquoise	14.7487	5.96746	2.26e-05	7.89511	6.87433	0	27.372	0	19.3214	0	0.029828	0	83.3834	3656.43	2168.98	1497.02	3792.87	1696.52	3403	3472.26	1214.42
Arhgap31	12549	Turquoise	3.2474	4.53407	0.000815868	1.72697	1.52162	267.694	192.031	55.5146	427.118	425.69	130.839	246.642	153.957	1462.63	621.33	510.586	524.947	653.239	430.573	854.012	810.212
Cd44	12505	Turquoise	6.20131	3.30906	0.00680755	2.80914	3.39553	0	0	139.365	84.3959	13.9542	65.3792	51.9784	0	388.211	668.879	414.081	97.0969	359.519	450.909	274.607	296.814
Ly6e	17069	Turquoise	1.89585	9.62072	1.95e-05	0.962386	0.933478	12323.3	12153.6	10386.9	12747.8	11230.1	8160.51	10641.6	12774	18298.5	19470.6	27721.9	27281.5	11057.5	22824.4	19109.5	28763.3
Rnf149	67702	Turquoise	1.27158	5.9979	0.00302988	0.886766	0.384989	1392.2	1025.48	677.061	655.956	1046.97	1245.89	1549.82	837.756	2166.49	1458.34	1456.89	1853.43	1672.69	1653.43	1545.89	1239.93
Prkar2b	19088	Turquoise	-1.41072	6.30551	0.00256415	-0.411556	-0.999334	1400.65	1494.16	1682.44	2533.28	2236.11	2587.2	1844.63	2752.4	900.949	1462.15	1715.93	1266.76	1790.01	689.113	980.52	1252.7
Npc1	18145	Turquoise	1.7649	6.25419	0.000356423	1.16775	0.59734	1296.05	754.104	845.599	1030.2	831.257	1074.35	1673.61	1559.83	2097.54	1671.15	2755.48	2295.89	1266.42	2390.53	2625.82	1492.22
Rpl14	67115	Turquoise	1.47795	6.21689	0.000179079	0.977304	0.500789	1120.72	1172.62	953.737	968.165	951.915	1624.36	1508.23	1087.37	1809.18	1915.32	2319.73	2254.66	2113.28	1801.35	2216.12	1187.38
Eef2	13629	Turquoise	1.32879	9.11935	1.6e-06	0.706024	0.622782	9314.57	7842.74	9184.77	11058.6	7799.07	8338.49	9977.29	8826.2	16462.2	14752.6	16500.5	13296.6	12692.1	13986.1	15612.3	11513.2
Ehd4	98878	Turquoise	3.12294	6.097	8.97e-05	1.87096	1.25241	872.833	964.732	465.659	187.133	668.491	536.121	933.667	1234.68	2082.76	2378.01	1232.53	3415.85	1353.2	2667.09	2019.38	1996.05
Prrt3	210673	Turquoise	-1.53622	6.07746	0.00205594	-0.914971	-0.621393	2211.3	1614.87	1884.11	2640.06	1630.36	1248.06	860.867	2271.35	1170.76	689.727	1387.49	1180.67	810.586	952.401	751.344	1392.84
Tyrobp	22177	Turquoise	5.8363	9.83692	9.19e-10	3.11026	2.72611	5273.74	4223.55	3630.84	3589.93	5272.96	4363.85	5370.43	4252.91	22162.1	29230.6	36953.1	56021.3	12146.6	31946.5	36988.7	46357.2
Ctsd	13033	Turquoise	5.9547	13.551	3.78e-11	2.99043	2.96427	85187.5	51618.5	52287.4	50479.6	57817.4	45857.9	60117	51562.9	425762	425503	450042	602610	197705	405440	516814	560734
Lcat	16816	Turquoise	1.30856	5.12268	0.0039049	0.422492	0.886385	672.063	515.371	847.565	773.914	474.285	533.965	333.561	456.17	824.501	745.788	1196.7	997.628	885.932	1017.29	886.455	533.957
Pgd	110208	Turquoise	1.72623	5.95496	2.72e-05	0.892847	0.833552	1014.22	787.599	902.108	1145.11	945.335	1192.27	755.985	647.438	1370.47	1739.56	2230.83	1806.17	1587.81	1599.33	1569.67	1553.54
Clec7a	56644	Turquoise	26.6085	7.88497	3.39e-09	22.9321	10.2486	0	0	0	0.00527476	5.82731	0.0221369	24.8011	0	10419.8	9026.53	10477.8	12288	6415.15	9399.86	12310.8	9161.4
Etv6	14011	Turquoise	2.61875	4.57647	0.001245	1.42741	1.19201	372.33	77.4611	384.816	290.856	244.563	332.377	208.828	385.421	1080.71	629.882	327.405	989.089	829.674	463.032	775.102	608.013
Samsn1	67742	Turquoise	4.80901	6.21483	2.05e-07	2.37004	2.43973	898.319	413.167	296.147	548.15	682.612	159.797	547.154	426.526	3344.66	2146.18	2070.44	3583.18	1821.45	2576.95	3172.83	2281.76
Tspyl1	22110	Turquoise	-0.691638	8.72592	0.00334241	-0.246227	-0.445416	8177.8	9326.37	9827.75	12197.6	8941.1	10892.4	9211.83	11096.6	9281.09	7113.11	7318.01	9615.07	7332.57	7442.21	8287.21	6417.17
Tex261	21766	Turquoise	2.20463	6.1905	4.21e-07	1.35325	0.85159	995.36	897.732	719.927	860.364	770.941	1235.16	1264.42	1080.68	2093.85	1809.86	2672.01	2298.31	1636.44	1907.18	2193.42	2114.65
Abi3	66610	Turquoise	1.8215	6.57131	0.000164699	0.974489	0.847161	2279.19	962.025	1132.99	1265.12	1512.22	806.322	1771.88	1359.93	2751.93	2814.08	2412.97	3101.98	2016.95	2168.13	3057.16	2562.73
Lancl1	14768	Turquoise	-0.950094	8.31343	0.000199592	-0.367461	-0.582649	6629.15	8211.02	7892.98	7951.73	6745.48	9711.95	7385.15	7678.58	5012.16	5081.88	6881.14	6810.07	5240.27	4788.34	5818.13	5201.08
Lipa	16889	Turquoise	3.21291	6.61376	6.89e-07	1.55652	1.65666	1517.57	1241.36	663.422	1043.42	1067.64	1161.19	674.709	788.025	4171.58	2796.03	1942.54	4225.64	2616.79	2479.58	4099.26	2443.31
Fuca2	66848	Turquoise	1.57811	7.02196	1.29e-06	1.02872	0.549465	1984.12	1751.43	1590.86	1859.03	1801.42	2166.91	2838.79	2068.59	3466.73	4310.44	3732.17	3150.52	3505.6	3140.93	3193.39	3150.08
Gpr137b-ps	664862	Turquoise	3.78642	4.87203	1.94e-07	2.26263	1.52507	239.406	256.361	194.833	161.706	420.696	213.385	342.099	283.08	1102.98	789.49	1088.32	1109.14	584.566	947.579	1253.98	838.026
Rpl18a	76808	Turquoise	2.65048	5.23226	4.9e-07	1.47792	1.17308	426.981	398.195	482.229	409.844	413.149	461.049	557.556	448.527	1005.67	1085.92	1182.63	1509.13	1097.64	992.089	1359.93	790.246
Cct8	12469	Turquoise	-0.682065	8.42327	0.00366463	-0.116027	-0.566054	6607.47	6919.44	8414.18	7290.7	9486.53	9016.1	8398.19	8495.31	7426.35	8222.8	5375.51	5948.25	5828.67	4990.37	5967.32	7122.38
2700029M09Rik	72612	Turquoise	0.935011	6.83735	0.00622836	0.776129	0.158957	1575.98	1595.48	2072.13	1635.3	2098.92	2820.93	2333.2	2101.11	3584.97	2487.25	2676.37	3031.69	3361.6	2878.76	2708	1495.38
Sat1	20229	Turquoise	2.7647	7.17996	2.24e-09	1.38902	1.37583	2198.11	1538.23	1744.79	1651.57	1538.64	1605.09	1519.55	1723.35	4657.2	3973.15	4366.31	5683.93	3837.46	4841.21	4814.93	3080.8
Pla2g15	192654	Turquoise	2.05592	7.4147	1.23e-05	0.802103	1.2539	4482.01	2306.47	2242.61	2589.22	1612.15	1727.33	1493.08	2705.53	6442.87	4513.74	4610.21	4694.84	3550.41	4279.68	5224.64	4922.53
Tlr2	24088	Turquoise	5.19066	6.67855	3.12e-07	2.46613	2.72503	1210.32	182.302	835.871	601.034	378.401	323.836	703.081	694.315	4712.61	3328.06	4573.33	3020.83	2292.54	2884.82	5495.95	3208.97
Psme2	19188	Turquoise	2.18257	3.63128	0.0011691	1.20421	0.979672	190.404	150.634	171.458	135.262	152.022	160.837	214.525	145.358	460.867	335.366	344.717	351.554	330.908	355.952	328.646	311.153
Med28	66999	Turquoise	1.00266	7.49266	0.000166869	0.723932	0.278763	2347.95	2894.11	3147.64	2975.67	3184.75	4014.29	3396.32	3162.66	3799.5	5192.09	4701.26	5079.07	4741.52	4235.18	4360.9	3353
Chac2	68044	Turquoise	-1.76943	4.54545	0.00191488	-0.559511	-1.21025	492.953	442.228	732.601	459.678	770.178	913.489	631.253	657.014	319.221	197.592	475.847	450.89	338.54	392.001	259.471	294.436
Gm5148	381438	Turquoise	1.74647	4.08693	0.0061563	1.22239	0.524975	224.323	253.721	203.602	148.485	271.866	309.857	379.91	236.214	310.642	446.524	498.635	681.172	513.062	426.912	536.187	247.43
Tmem106c	380967	Turquoise	1.44834	6.01123	0.00445684	0.822317	0.626141	817.202	926.805	1085.26	1212.23	1176.73	1323.08	905.298	719.165	2034.65	2538.59	1254.2	1318.92	2338.35	1795.32	791.356	1440.51
Srsf9	108014	Turquoise	1.18907	6.7576	0.000174393	0.67999	0.509157	2341.38	1521.48	1525.59	1842.76	1498.14	1912.8	2212.25	1627.71	2973.75	2268.74	3130.55	3212.29	2454.67	2604.61	2719.89	2540.43
Ddah1	69219	Turquoise	1.65636	7.36486	1.13e-05	0.809922	0.846497	3036.05	2571.67	2584.56	2503.79	1765.86	2605.44	2617.64	2302.9	5336.21	5502.77	4936.48	2976	4570.82	4932.59	3491.76	3712.76
Scarb2	12492	Turquoise	1.98551	6.51754	3.4e-06	1.32913	0.656518	797.4	1013.13	893.334	1590.55	1579.18	1405.65	1400.49	1716.67	3021.8	2277.29	3100.19	2390.47	2226.75	2230.65	2234.51	2926.48
AI413582	106672	Turquoise	1.10714	6.36437	0.00129673	0.823079	0.284162	1197.06	1344.41	1362.91	1000.71	1527.92	1770.19	1293.69	1773.09	1550.41	1769.01	2309.97	3048.58	2142.84	1792.95	1970.74	1844.03
Rilpl2	80291	Turquoise	1.90327	4.44733	0.00556863	1.21987	0.684062	207.347	257.227	386.761	238.994	366.086	592.868	295.777	157.778	935.279	441.764	686.161	476.446	623.681	657.76	641.055	346.92
Rprml	104582	Turquoise	-1.40194	6.19355	0.000319079	-0.516995	-0.885043	1567.5	1797.25	1846.11	1865.13	2078.27	2007.16	2076.16	1999.74	898.475	945.3	1462.29	1638.82	722.845	1284.25	1124.29	1287.74
Slc1a3	20512	Turquoise	1.23303	9.15019	0.00108978	0.3687	0.86435	15875.9	11423.2	9035.72	10532.8	7388.37	7138.71	7101.64	8088.85	15966.8	13874.7	19001.2	11672.2	21043.2	12352	9853.65	10852.6
Kdm3b	277250	Turquoise	1.96068	4.85435	0.00617398	0.917515	1.04375	527.855	458.129	610.834	201.369	341.244	361.344	567.014	203.683	920.583	728.69	343.667	1403.58	592.2	805.683	1037.78	601.629
Car2	12349	Turquoise	-0.811747	8.33584	0.00140986	-0.289089	-0.522669	6855.37	8792.5	7111.67	7424.94	6300.89	8415.67	10003.8	7015.82	5128.01	6591.53	6588.47	6395.52	5398.58	6589.62	5062.5	5040.3
Lrpap1	16976	Turquoise	1.03063	8.5833	3.36e-05	0.566002	0.46465	6924.19	6429.61	6760.96	6974.42	7491.71	5918.54	6213.35	6373.15	11637.4	8296.89	10665.3	9503.6	7844.67	8163.72	10940.1	8926.61
Degs1	13244	Turquoise	0.803011	7.68052	0.00390049	0.564	0.239042	3651.55	3524.91	2939.16	3906.2	4081.35	4658.69	3761.09	3215.26	4787.85	5660.47	5695.26	4585.75	3431.2	5383.53	5764.07	3969.82
Npepl1	228961	Turquoise	3.9314	4.99383	1.84e-05	1.66275	2.26995	310.109	386.796	494.912	217.637	321.459	202.668	253.25	50.6613	1475.1	1255.04	972.35	760.111	1156.77	746.81	1470.18	619.91
Ssfa2	70599	Turquoise	3.58878	5.50443	0.00063272	1.3925	2.19728	777.665	654.634	353.629	564.419	647.92	115.839	117.148	323.235	308.233	2318.18	1181.57	2362.45	1789.04	1635.38	633.527	1464.41
Cd84	12523	Turquoise	4.93888	6.92384	3.71e-08	2.23739	2.70201	1249.89	1409.7	642.967	555.274	1070.17	499.671	451.686	481.029	6545.12	4566.95	3823.24	3256.01	2523.33	5494.12	4245.23	4021.58
BC017643	217370	Turquoise	1.83583	5.69199	0.000726763	0.935218	0.900867	1108.49	538.26	437.406	1050.53	844.536	588.655	928.94	511.635	1817.73	1263.57	1620.56	1292.23	1008.94	1586.08	1072.41	1698.44
Rnd3	74194	Turquoise	2.99667	4.09136	0.00636509	1.91891	1.07922	149.855	130.349	95.4598	208.48	216.511	462.018	209.79	47.7927	977.105	246.992	652.549	332.221	482.537	529.109	863.703	102.549
Lamtor4	66096	Turquoise	1.79603	5.93123	9.84e-05	1.08832	0.70793	871.88	955.013	768.64	713.921	908.148	969.267	1172.75	808.113	1273.12	1292.07	2522.4	1949.19	1153.9	1583.7	2154.49	1410.26
Cdk5rap3	80280	Turquoise	1.45283	5.73433	0.00300127	0.923124	0.529929	855.858	749.719	963.487	529.851	1099.08	1305.9	695.506	546.063	1640.29	1073.56	1272.61	1889.75	1461.94	1165.25	1670.19	967.727
Scg5	20394	Turquoise	-1.16667	8.23741	0.000156358	-0.400413	-0.766277	5466.94	8111.47	6619.7	8076.82	7591.68	8416.75	8204.47	8436.97	3543.19	5409.65	6490.9	5978.51	4655.69	5512.2	4844.12	4183.92
Cd74	16149	Turquoise	10.0073	6.76753	4.15e-09	5.72531	4.28502	152.693	98.6299	23.3658	78.3148	115.64	395.528	238.164	109.967	3527.15	1748.09	5148.93	8251.22	2614.88	2628.72	5200.85	6307.45
Fkbp1a	14225	Turquoise	-0.824801	9.71863	0.000241137	-0.26334	-0.561464	17908.1	20547.8	20417.3	18104.2	21463.7	20581.9	21041.3	21818.3	13700.5	15136.4	15110.8	20186.6	11815.7	16091.7	15408	14217.7
Cyp4f18	72054	Turquoise	11.2981	2.42135	7.02e-05	8.011	3.56232	0	3.47046	0	0.00650158	44.4252	0.027458	23.6975	0	475.433	195.705	162.622	63.153	94.3879	96.2983	437.741	176.64
Akr1a1	58810	Turquoise	0.92393	9.78408	1.97e-05	0.59484	0.329097	12951	15621.2	15474.2	15936	14429.7	17950.7	17010.9	15380.1	22507.1	21529.4	23635.3	22920.1	19283.7	19707.6	24115.7	18260.7
S100a1	20193	Turquoise	1.76253	7.60822	8.61e-07	1.12389	0.638694	2971.95	2394.56	2240.66	2658.38	2495.55	3509.29	3758.27	3144.5	4739.8	6372.07	6250.26	5010.01	5200.22	5018	5962.98	3914.89
Plbd2	71772	Turquoise	2.01109	6.87577	3.36e-05	0.883396	1.12783	2784.41	1452.77	1397.97	1873.27	1431.21	960.718	1704.77	1597.11	2845.63	3269.16	4192.85	3543.24	2360.26	2805.44	4520.86	2756.1
Lpl	16956	Turquoise	9.66942	7.28062	5.24e-07	5.40392	4.26731	1.85725	225.525	339.031	61.0282	352.921	372.018	152.125	362.478	6455.26	4679.99	7418.8	8011.34	4076.82	6463.37	8213.68	5115.9
Akirin1	68050	Turquoise	0.738996	6.765	0.00469341	0.345362	0.393697	2361.17	2253.63	2204.62	1722.76	2019.59	2052.19	1815.33	1537.81	2857.9	2603.17	2401.04	2990.46	2218.17	2433.86	3026.89	2075.62
Rps2	16898	Turquoise	1.67424	4.9188	0.000251068	1.07544	0.599228	334.598	480.147	411.109	397.641	412.32	621.856	540.543	455.221	916.889	725.839	879.115	899.444	788.659	881.424	831.321	573.766
Creb3l1	26427	Turquoise	4.73982	2.66287	7.47e-05	2.88511	1.86268	36.7479	45.8064	14.5993	27.4647	34.6621	48.2492	61.4397	83.236	175.058	279.327	136.615	329.633	249.857	140.766	163.26	273.814
Os9	216440	Turquoise	1.0326	7.66662	0.000844401	0.474279	0.558344	5144.62	3291.44	3493.49	3305.17	2817.82	3380.65	3500.27	3224.82	5184.67	5804.88	5424.27	4750.61	3773.56	3793.9	5130.59	6332.89
Myo1f	17916	Turquoise	4.07358	5.7009	3.95e-07	1.9206	2.15366	228.078	658.165	498.793	566.452	462.754	318.464	365.702	346.19	1471.52	1902.02	2729.44	1284.99	1296.94	912.779	2097.2	2336.76
Hsd17b12	56348	Turquoise	1.13364	6.86204	0.00222593	0.458103	0.675594	2844.72	2184.03	2621.58	1276.31	1512.18	2006.09	1481.74	1904.1	4000.27	3183.66	2461.75	2617.16	2935.32	2637.09	2408.56	3046.64
Ptpra	19262	Turquoise	0.806207	8.34593	0.00305924	0.44612	0.360109	5295.4	7532.67	5452.6	5822.19	5771.22	5338.48	5309.93	6588.33	10069.8	8436.55	5430.8	8899.9	7200.97	7914.78	7653.73	6761.8
Slc35c2	228875	Turquoise	0.997231	6.85137	0.00436221	0.376907	0.620398	2616.61	2605.17	1908.46	2055.31	1523.74	2203.37	1423.15	1833.33	3826.51	2409.35	2616.76	3075.33	1851.96	2994.2	3506.86	2382.83
Rpl32	19951	Turquoise	2.85207	7.37737	2.01e-08	1.64464	1.20756	1635.36	2027.2	1442.79	1749.2	1667.55	2577.54	2109.24	1998.78	4516.74	4762.66	5724.53	6428.22	5414.8	5592.76	5338.15	2945.48
Slc4a10	94229	Turquoise	-1.55436	7.00904	0.00136841	-0.641821	-0.912614	3141.61	4338.12	3408.73	2223.11	4630.92	2517.54	3149.67	3942.1	2369.86	2295.35	1089.44	2648.59	1577.32	1777.31	1432.4	2777.69
Serp1	28146	Turquoise	1.96905	7.88191	2.99e-08	0.952098	1.01701	3454.55	2993.66	3986.44	3892.98	2838.48	3066.49	3990.73	2444.43	7420.2	6857.55	7013.4	6428.27	5976.49	6719.5	6528.37	5748.64
Impdh1	23917	Turquoise	-1.26383	5.85618	0.00327354	-0.587203	-0.676758	1272.47	1332.95	1650.3	1779.71	1903.95	1506.44	1174.62	1205	690.21	1236.04	808.673	1282.45	583.613	885.06	1082.11	1071.27
Acadl	11363	Turquoise	1.6209	6.18192	0.000204984	0.710372	0.91072	1332.81	1034.29	1496.38	1120.71	1039.53	1010.02	1192.59	669.431	2231.84	1662.6	2357.66	1903.16	2031.26	2175.29	2110.18	1036.95
Mdh1	17449	Turquoise	-0.987659	10.8106	0.000160186	-0.341488	-0.646174	31722.5	38619.1	48677	48203.6	44558.5	50022.3	43159	48515.9	27773.1	32350.6	38087	33765.6	27458.3	27855.6	35739	27959.4
Ptplad2	66775	Turquoise	4.27368	3.92774	0.0031246	2.42294	1.8537	145.164	121.572	139.313	0.00773432	113.188	84.7265	208.88	136.761	633.42	342.004	874.729	327.372	464.417	625.272	474.587	400.274
As3mt	57344	Turquoise	2.69231	5.17878	0.000538488	1.00503	1.68805	824.801	278.354	634.214	522.724	409.845	119.055	523.533	218.029	824.533	832.241	1955.45	923.734	1334.16	1035.36	927.544	796.619
Cndp2	66054	Turquoise	2.17816	7.28996	3.25e-07	1.15859	1.01967	2100.06	2145.26	2196.82	1991.24	1685.71	1649.06	2300.13	2748.57	5254.88	4154.62	5107.74	4309.36	3066.91	4439.6	5532.72	3957.9
Dhrs7	66375	Turquoise	1.19216	6.34284	0.00133937	0.611107	0.581155	1231	1158.51	1536.32	1725.8	1022.97	978.939	1892.85	1314.98	2033.46	1962.82	2268.78	2367.4	1703.2	1795.35	2535.01	1760.45
Slc39a7	14977	Turquoise	0.909426	7.41054	0.000837173	0.610368	0.299098	3469.64	2048.31	3117.44	2752.96	2913.7	2872.42	3964.28	3008.69	4155.63	4406.39	4485.54	4338.44	3528.48	4088.47	4441.97	3639.54
Chst2	54371	Turquoise	1.61435	7.92806	3.67e-05	0.725349	0.889047	3928.67	5123.11	3865.63	3627.55	3107.04	3976.78	3540.9	2714.12	8505.89	5998.69	7625.85	5223.38	3842.22	7295.48	7202.93	6362.28
Ptpn6	15170	Turquoise	3.77576	6.69859	8.45e-07	1.68561	2.09055	1399.75	1060.74	970.303	1044.43	1312.3	288.462	575.482	876.972	4639.88	2378.94	3888.26	3488.7	2136.15	3282.81	3533.91	4051.07
Gnai2	14678	Turquoise	2.16641	8.73552	8.78e-10	1.1196	1.04684	6269.1	6943.27	4377.08	5977.78	5632.4	5519.68	5580.21	5659.71	12660.3	13081.4	13920.6	11546.1	11677.4	12163.2	11962.7	10458.7
Ankrd46	68839	Turquoise	-0.84849	8.30801	0.000371698	-0.357976	-0.490524	8120.32	7211.95	7406.85	7942.58	7902.39	8704.09	6987.31	6793.94	6265.46	6857.56	5327.81	5488.83	5847.75	6452.53	5021.42	4307.27
Tmco3	234076	Turquoise	1.34167	6.22597	0.00214512	0.685977	0.655805	1892.73	1042.21	1142.74	968.165	940.341	1729.43	975.224	1013.73	2426.54	1897.27	1908.91	1884.98	1501.02	1558.47	2619.33	1660.97
Anxa4	11746	Turquoise	4.60451	5.17928	7.01e-06	2.59126	2.01422	99.8832	109.185	285.441	385.427	205.717	392.395	249.473	339.515	1935.98	1452.65	604.905	1309.18	433.883	1463.41	1724.23	1173.9
Fut11	73068	Turquoise	2.06214	5.16676	0.00272826	1.08857	0.974066	299.717	683.697	392.597	623.403	774.37	294.883	357.192	532.689	1635.26	413.251	1150.11	1053.4	1238.79	822.55	668.108	1119.02
Dap	223453	Turquoise	4.94859	4.56964	0.000126523	2.48169	2.46874	407.289	95.9854	9.72774	121.024	98.2722	217.633	113.384	150.144	1047.5	729.638	1000.51	763.716	433.887	983.621	1192.36	597.643
Fez1	235180	Turquoise	-1.19416	8.31726	0.000317707	-0.523297	-0.67089	6829.92	6381.14	10710.4	8313.77	6535.58	9927.46	7678.1	8202.66	3858.68	6591.54	5753.81	6224.59	4975.16	4472.09	5687.32	5181.19
Klhl38	268807	Turquoise	12.1195	1.64682	0.00139418	16.1265	2.18331	0	0	0	0.00680142	38.3476	58.7054	0	0	240.09	134.912	0.0382215	111.547	122.065	156.276	127.562	34.9053
Abcb1b	18669	Turquoise	5.20078	3.13119	0.00176852	3.15534	2.05335	35.7979	35.1979	39.9347	35.6001	228.662	11.8351	35.8908	8.58228	588.897	67.4253	291.604	357.586	64.8208	568.63	348.091	201.284
Fxyd5	18301	Turquoise	4.90042	4.79649	1.23e-06	2.46541	2.43667	183.799	346.335	71.1033	147.465	87.5113	196.213	235.315	173.095	950.198	852.196	919.233	1413.35	476.8	862.221	1215.07	1193.05
Vkorc1	27973	Turquoise	2.95096	6.31107	1.93e-07	1.5405	1.41075	1121.68	1020.22	461.76	937.652	785.003	1013.22	1012.1	701.954	2528.87	1863.06	2683.95	3225.6	2388.88	2178.94	2479.9	2290.53
St3gal6	54613	Turquoise	2.08476	6.02096	0.000171231	0.759543	1.3255	1782.47	703.015	904.057	1119.69	892.442	681.938	702.118	484.853	1794.38	997.544	2547.35	2294.65	1857.7	1624.59	1922.08	1516.11
Ifitm2	80876	Turquoise	3.30921	4.07137	0.000223287	1.79463	1.51583	122.517	245.842	98.3837	178.988	83.3802	334.463	94.4763	197.968	396.898	563.385	851.973	427.957	569.325	606.046	417.301	438.484
1700112E06Rik	76633	Turquoise	4.1017	2.26612	0.00159797	2.13322	1.97485	39.5848	62.61	23.371	27.4636	28.0439	88.9067	17.9292	20.0644	184.846	94.9861	122.514	268.987	138.269	69.8451	222.671	178.281
Stk38	106504	Turquoise	1.78341	4.80439	0.00523181	0.967458	0.816429	549.537	365.599	447.158	271.539	644.634	393.505	184.247	423.663	767.796	724.891	1238.95	463.141	692.339	574.847	956.703	674.873
Kctd12	239217	Turquoise	1.32683	6.66468	0.000265545	0.525831	0.801098	1535.45	1565.54	2543.65	1941.4	1594.01	1271.65	1402.37	1423.05	2915.82	2328.59	3630.25	2047.45	2249.64	2216.22	3060.4	2390.01
Tmem104	320534	Turquoise	2.64153	5.28541	0.000909092	0.755644	1.88681	703.181	590.287	793.013	738.318	443.719	53.6516	291.037	382.53	1746.19	1335.79	728.471	958.89	636.061	1208.5	1092.94	1392.82
Ptk2	14083	Turquoise	-1.50292	6.91267	0.000478511	-0.91961	-0.583374	4307.6	3352.24	3376.58	3814.67	2780.64	1601.9	2838.76	3463.92	2977.34	1674.95	1734.39	1464.38	1927.31	1284.32	1918.84	2000.85
Gins4	109145	Turquoise	1.56846	5.08605	0.00175266	0.662777	0.906085	683.381	490.706	471.509	735.268	680.946	413.887	259.849	472.432	910.752	867.401	875.871	1115.19	1096.7	858.6	794.575	674.054
Ddx58	230073	Turquoise	5.93604	3.36063	0.000395926	3.41563	2.52671	14.107	36.9677	24.3432	73.2165	134.979	57.8947	7.52867	49.7266	19.8455	480.74	372.9	712.603	224.088	312.693	248.667	655.936
Nptx2	53324	Turquoise	-2.02883	5.72738	0.00630039	-0.681318	-1.34777	1808.82	927.659	1094.99	1066.81	2073.36	2007.14	953.482	2035.14	955.054	1018.48	156.143	924.868	454.871	449.809	1029.12	843.649
Cadps	27062	Turquoise	-1.23442	7.04366	0.00053826	-0.583946	-0.650538	3129.36	2611.29	3477.9	4531.64	3587.19	3709.8	2009.99	3795.78	2045.8	2311.5	2060.67	2755.28	2286.84	1815.8	2090.73	2153.64
Syngr1	20972	Turquoise	1.89774	9.08094	1.71e-07	0.903243	0.994523	7201.3	9725.5	8276.82	8371.74	6326.51	8324.54	6501.57	7542.77	15695.7	14162.6	14593.7	18342.9	9940.78	15763.4	16965.7	14503.4
Atp6v0e	11974	Turquoise	3.00565	7.16188	2.99e-09	1.59744	1.40838	1975.66	1550.57	1353.16	1279.36	1452.7	1948.17	1664.14	1330.28	4280.11	4351.28	4213.47	5791.81	4334.31	4544.21	4959.78	3137.31
Dnase2a	13423	Turquoise	3.86209	5.12567	5.28e-06	2.32606	1.53717	188.493	313.631	270.823	191.198	498.376	123.34	350.596	545.151	1128.89	611.818	1421.1	1672.75	969.847	1004.12	1476.68	953.422
Stmn4	56471	Turquoise	-1.33443	7.60573	9.38e-05	-0.470317	-0.864134	4690.27	5318.66	4197.83	4111.64	6615.81	5121.89	5148.35	5049.55	2605.32	2615.51	3270.39	4731.1	2551.94	3320.07	3477.69	2701.19
Npdc1	18146	Turquoise	-0.651528	8.19031	0.00642364	-0.228346	-0.42319	5450.92	6454.28	6649.9	8182.58	6676.91	6852.42	7235.85	7142.06	4773.08	5231.99	6336.98	6481.57	5822.96	4757.07	6027.85	4204.6
Akap13	75547	Turquoise	3.90255	5.31358	0.00472309	1.57119	2.33222	823.886	558.616	464.699	2.04212	128.817	205.892	460.224	200.816	1036.5	1086.86	2342.44	1029.21	1258.81	1491.08	848.642	1415.88
BC028528	229600	Turquoise	4.42357	4.01259	9.53e-06	1.69895	2.72777	181.935	184.17	167.568	171.865	76.7816	53.6464	31.1534	153.978	537.345	414.213	422.778	916.297	375.72	512.288	756.702	445.646
Eif4enif1	74203	Turquoise	-1.4118	5.49546	0.00356721	-0.701397	-0.710547	914.286	1730.35	1417.47	833.925	974.229	924.253	1369.31	1228.92	985.85	451.26	744.704	829.128	598.879	691.454	547.026	910.524
Copz2	56358	Turquoise	2.40765	4.16003	0.00178173	1.16318	1.24537	262.983	85.3951	298.111	327.46	223.098	242.318	196.549	177.871	469.58	754.366	269.951	687.268	479.676	537.523	654.014	319.865
Rasgrp3	240168	Turquoise	3.85481	6.24447	2.92e-07	1.60972	2.24559	1297.98	732.118	499.758	902.054	680.072	422.474	466.81	447.559	2905.96	1702.49	3477.41	2388.04	1299.8	2195.78	2458.28	3611
Ccnd2	12444	Turquoise	1.0051	6.26977	0.00203754	0.456258	0.548928	1682.51	1312.69	1229.44	1563.09	1059.34	1371.34	1586.66	940.083	2082.73	2390.36	1593.48	1874.07	1583.04	2018.98	1876.68	1774
Adi1	104923	Turquoise	1.55658	6.22249	0.000279977	1.18853	0.368212	847.361	862.474	1159.3	730.195	1447.79	1268.41	1909.87	1179.18	2369.86	1845.96	2791.24	1196.52	1994.07	2000.95	1775.07	1723.05
Rplp1	56040	Turquoise	1.69113	7.34485	3.36e-05	1.08947	0.601739	1986	2579.6	2007.82	2033.95	2161.7	3436.37	2936.11	2492.26	3511.13	4097.61	4764.13	5943.32	4427.77	4613.95	5102.48	2588.93
Cnrip1	380686	Turquoise	-0.920722	6.64902	0.00312659	-0.325122	-0.595646	2760.82	2462.42	1721.41	2352.27	2574.91	2931.38	2691.35	2049.46	1600.91	1857.37	1894.81	2067.98	1183.46	1754.45	1893.97	1949.12
2610507I01Rik	72203	Turquoise	2.28528	4.08613	0.00581705	1.47284	0.813479	88.5725	259.024	327.341	57.9773	179.275	268.043	333.605	277.349	639.562	368.61	620.027	406.132	390.983	324.743	602.125	542.001
Cd5	12507	Turquoise	18.9706	2.66084	1.9e-06	8.15448	17.2252	0	0.889617	2.95014	0.00158551	0	0.00653126	0	0	202.176	40.8235	352.276	499.252	6.65151	282.587	355.64	355.811
S1pr1	13609	Turquoise	1.06799	8.08106	0.00121904	0.452904	0.615113	6412.38	3936.33	5169.11	5014.71	4136.69	4229.83	4899.81	3510.77	8549.03	6044.29	7714.73	5796.74	8259.53	6505.47	6610.53	4321.58
Naglu	27419	Turquoise	4.61755	6.7032	1.2e-07	2.15685	2.46113	1598.68	558.527	538.726	712.902	454.425	425.693	1022.5	622.578	3228.9	3799.3	3623.78	4549.32	1865.31	4346.97	4129.55	3563.15
Gltp	56356	Turquoise	3.22795	7.18928	9.65e-10	1.59217	1.63596	1740.95	1766.44	1376.54	1524.45	1305.6	1239.48	1666.98	1474.7	5380.59	4505.19	4151.69	5283.93	2818	5251.25	5253.82	4351.07
Fam21	28006	Turquoise	0.972928	6.75953	0.00369278	0.383968	0.589048	2019	2266.85	1509.03	2693.96	2253.48	1580.43	1434.49	1467.99	3191.86	2124.33	2791.27	2969.86	1998.83	2866.73	2615.03	2652.67
Irak1	16179	Turquoise	1.41161	6.10194	0.00101858	0.620948	0.790805	1197.08	1262.5	1390.19	1001.72	1234.57	998.227	728.574	985.039	2093.81	2172.8	2130.03	1064.39	2248.7	1726.79	1171.87	1680.08
Man1c1	230815	Turquoise	2.11479	6.91756	0.000177854	0.942506	1.17243	1652.34	1732.06	2102.33	1957.68	1730.37	1091.52	1372.12	1616.24	5323.81	3081.04	2736.01	3166.28	1164.38	3617.08	4087.38	4226.97
Atp6v1h	108664	Turquoise	-0.956374	8.67488	0.000658929	-0.362225	-0.594161	8501.11	7724.68	12113.2	10229.8	9367.5	11989.3	11136.8	8982.08	9050.62	8399.51	5901.25	6653.75	6235.88	7713.95	6769.45	6755.44
Ptplb	70757	Turquoise	2.25993	6.04967	2.92e-06	1.26296	0.997239	1193.32	873.953	606.919	648.835	1009.81	795.582	1167.09	687.608	1836.29	1655	2267.69	2215.87	1665.06	1777.3	2026.94	1836.88
Cyp4v3	102294	Turquoise	3.15833	5.44161	2.05e-06	1.61708	1.54178	688.105	356.778	380.907	435.268	370.163	580.047	409.174	437.049	1878.1	1087.81	1908.88	834.072	1337.96	1204.93	1725.32	962.157
Epb4.1l2	13822	Turquoise	1.99971	7.16293	0.000168594	0.716245	1.28358	2663.74	2925	1801.29	2721.42	1079.96	1152.64	2665.85	1355.14	4429.2	5483.77	3326.78	3372.36	2234.37	4825.55	3755.52	4408.41
Bcl2a1b	12045	Turquoise	5.31951	5.79483	3.55e-07	2.7858	2.53484	629.694	236.075	278.617	74.249	380.964	238.049	343.033	367.243	2320.57	1596.09	2072.59	2414.66	1113.84	2193.34	2763.1	1633.11
Rps5	20103	Turquoise	1.95551	7.74367	1.04e-06	1.34999	0.605599	2105.7	3124.94	2327.36	2158.03	2808.74	4664.03	4201.48	3245.87	5827.98	5587.31	6409.62	6942.2	6472.39	5717.84	6377.02	4135.35
Grm5	108071	Turquoise	-1.25879	6.60734	0.00458906	-0.570636	-0.688281	2554.39	1991.94	3142.78	2286.16	2220.38	2879.92	2707.42	2122.14	1347.05	2483.48	996.217	1889.79	1253.08	1236.21	1300.5	2372.61
Atp6v1d	73834	Turquoise	-0.818345	8.96494	0.000175144	-0.293071	-0.525282	9981.9	10510.4	12938.4	12717.3	13112.6	13859.2	11176.5	11617.8	8784.48	10065.9	8870.28	9943.6	7256.27	8934.49	9274.2	9113.66
Tmem35	67564	Turquoise	-1.30819	5.88911	0.00261157	-0.252648	-1.05564	1081.12	1504.76	1215.8	926.471	2452.7	1958.89	1351.34	1811.34	999.476	1164.78	969.091	835.24	1392.34	939.161	663.782	648.576
Skap2	54353	Turquoise	3.00144	5.15265	1.9e-05	1.63395	1.3681	356.286	300.392	474.439	350.859	277.598	367.773	624.671	366.278	985.951	1159.07	1159.87	1294.6	379.525	1337.14	1219.41	1287.75
Smim13	108934	Turquoise	-1.06023	8.25766	1.32e-05	-0.599049	-0.4612	8304.12	9049.76	9053.26	6797.47	6800.85	6777.37	7657.31	6483.13	5458.26	5124.63	5763.56	5574.87	4037.72	5352.28	5310.05	5434.29
Cstb	13014	Turquoise	2.24692	6.7278	7.49e-08	1.32324	0.923837	984.976	1540.01	1207.03	1349.53	1347.76	1507.51	1886.23	1418.27	2930.65	3177.96	3040.59	3566.25	2493.77	3192.61	3513.36	2486.29
Mthfs	107885	Turquoise	2.74619	3.39235	0.000404183	1.81923	0.929188	106.499	82.7728	106.183	74.246	183.511	161.889	135.134	149.195	362.309	367.678	276.432	298.226	308.023	294.637	384.838	211.634
Mrpl52	68836	Turquoise	1.72272	5.37362	6.42e-05	1.02586	0.697176	669.231	587.619	512.424	526.797	532.962	655.115	819.325	644.582	1148.6	1126.77	1099.17	1300.67	1295.05	1072.64	1211.84	720.199
Prdx1	18477	Turquoise	1.5103	8.14251	1.34e-06	0.912676	0.597664	4027.63	4468.48	4122.82	3891.97	4180.49	5315.95	5100.16	4296.9	8078.3	7084.61	9134.75	6784.67	8721.09	7490.3	6980.25	5399.22
Gabra4	14397	Turquoise	-1.28489	6.94832	0.000282553	-0.389536	-0.895415	2087.79	3443.87	2450.11	3028.55	3683.89	3635.82	3855.6	3209.53	1952.13	2174.69	2221.09	2057.1	1619.28	2350.85	1288.62	2474.43
Rgs10	67865	Turquoise	1.58453	7.57386	2.79e-05	0.746067	0.838531	4262.36	3368.99	2464.72	2505.83	2891.39	2425.33	3077.86	2493.21	6032.52	4447.23	5309.37	5346.98	3550.41	5337.84	6274.31	4307.28
Ipcef1	320495	Turquoise	-1.8389	5.36578	0.00284543	-1.03289	-0.806351	1351.66	1085.39	1076.49	1565.12	1384.16	1165.48	849.537	599.615	796.07	655.543	245.024	785.456	653.247	386.073	407.578	839.719
Rmnd5b	66089	Turquoise	-0.928174	6.72244	0.00284678	-0.483388	-0.444812	2821.14	2980.47	2534.87	2517.02	2713.73	1738.06	2820.82	2465.48	1657.6	1678.75	2130.03	2297.08	1563.97	1564.48	2376.1	1649.83
Pld3	18807	Turquoise	0.656996	9.64343	0.00498566	0.370527	0.286477	15567.6	15627.4	13172.2	15965.5	16814.6	12722.7	13446.4	15951.1	21399.2	17074.5	18192.6	21333.3	13238.5	17516.6	20174.3	20950.9
Grifin	77998	Turquoise	9.17856	-0.514089	0.00461752	3.2155	6.41552	0	0	10.7992	0.0034201	0	1.0844	0	0	30.7756	69.4419	0.0359409	0.0901897	33.389	26.4562	24.8688	7.85232
Zcchc18	66995	Turquoise	-1.5246	8.51154	5.58e-06	-0.579975	-0.944656	8176.86	9329.02	9054.23	8781.59	10824.4	11923.9	9717.41	9530.08	4354.09	5805.83	7321.24	6161.57	5775.27	3789.11	6292.7	5961.96
Ndfip1	65113	Turquoise	-0.676159	9.53489	0.000623499	-0.191353	-0.48481	13017.9	16822.9	19209.3	16375.3	16588.2	19401.4	17773.5	20257.5	15276.7	13341.7	14822.4	13857.8	12879	13555.6	13689.1	12770.7
Gpsm3	106512	Turquoise	3.29593	4.02133	0.000105051	1.38646	1.91094	324.295	191.184	180.227	118.992	112.323	189.776	74.6277	146.314	387.037	580.49	420.607	741.79	308.009	437.747	740.481	480.686
Gabarap	56486	Turquoise	1.45312	8.58754	1.92e-06	0.945516	0.507631	5051.27	5559.16	5624.06	5496.76	6096.81	7627.6	7831.21	5640.58	9130.8	10099.2	10834.5	11787.3	10557.8	10870.5	10109.8	7127.08
Atp5f1	11950	Turquoise	-0.730247	8.19078	0.00358977	-0.172624	-0.557632	4535.67	7196.98	7078.55	6310.34	6302.56	8481.07	7985.24	7540.86	4914.8	4913.71	5637.82	6822.18	4853.09	5483.35	5298.16	4958.33
Rpl37	67281	Turquoise	1.68919	5.39101	0.000248356	1.0199	0.669579	639.064	621.982	437.408	619.34	485.02	875.965	767.344	602.499	1020.46	1058.36	1308.37	1312.79	1227.34	1201.29	1225.89	689.155
Nckap1l	105855	Turquoise	2.12524	6.71021	0.000826096	0.869122	1.2563	2474.31	1180.53	2058.5	1030.2	1261.81	440.714	1928.75	1134.23	3211.6	3163.71	2911.6	3030.49	1528.67	3332.08	2920.96	3602.2
Gpr183	321019	Turquoise	3.20668	6.32562	1.32e-06	1.51673	1.69029	1221.6	1233.46	509.497	715.954	808.152	863.123	726.693	618.749	3053.83	1745.25	2634.09	3098.34	1391.35	2414.62	3570.63	2358.97
Rbbp7	245688	Turquoise	-0.576079	7.39963	0.00651898	-0.269704	-0.306382	4739.3	3782.17	3678.58	3820.78	4326.78	3334.55	3215.82	4321.77	3455.62	3181.75	3470.93	3180.81	3051.66	3178.19	3169.6	2891.41
Hsd17b10	15108	Turquoise	1.24173	5.66008	0.00318254	0.772507	0.469394	785.161	601.693	976.152	765.785	813.111	990.704	1081.09	685.697	1411.08	912.044	1889.36	1132.23	1565.89	1173.66	1229.15	974.9
Kcnj10	16513	Turquoise	2.59301	5.85024	1.49e-06	1.10786	1.48551	641.887	724.184	791.052	1150.19	533.773	413.898	726.7	680.92	2082.71	1192.31	2309.96	1543.16	1568.74	1719.57	1689.66	1617.21
Decr1	67460	Turquoise	1.68558	5.04624	0.00165982	0.740819	0.94509	426.977	655.497	589.394	536.963	299.896	521.091	422.402	530.776	995.764	578.57	1041.71	1075.19	1101.47	535.187	1136.15	643.011
Pvrl3	58998	Turquoise	-1.84466	4.78767	0.00405021	-0.823575	-1.0215	1023.65	575.267	906.984	435.273	748.658	554.348	817.422	1002.27	332.798	285.003	631.925	412.158	516.884	428.09	176.249	417.034
2210016F16Rik	70153	Turquoise	1.40444	5.65035	0.00130617	0.607264	0.797376	1063.24	918.019	792.998	781.039	689.141	971.403	592.497	633.096	1342.08	1265.48	1764.71	1043.75	1210.17	1208.53	1781.52	815.703
Atp1b2	11932	Turquoise	0.917353	7.974	0.00265922	0.411337	0.506042	4375.45	3990.08	4889.52	5842.52	4368.9	4324.18	4359.27	3515.55	6840.98	5637.66	8035.58	4883.97	7887.61	5864.55	5178.17	4598.56
Hspa4l	18415	Turquoise	-1.2129	7.05569	0.00474662	-0.779831	-0.433115	4274.61	3850.03	4211.48	3360.09	2521.15	2348.14	2564.71	4002.35	1844.94	2857.8	1217.35	3221.93	2167.63	2533.63	1465.91	2303.28
Aplp1	11803	Turquoise	-0.970589	11.0343	6.44e-06	-0.391698	-0.578893	42404.7	49406.2	56264	52153.6	49923.2	53455.5	52472.9	55606.3	38891.7	36910.9	36075.1	40743	32719.6	40148.6	35060.1	33638
Spock2	94214	Turquoise	-0.928401	6.03813	0.00538661	-0.497777	-0.430685	1671.19	1668.63	1537.29	1917	1337	1513.95	1676.42	1489.04	1719.09	905.396	899.732	1287.34	1148.18	960.833	1148.07	1206.55
Mafb	16658	Turquoise	2.93585	7.60549	4.13e-08	1.50718	1.42879	2822.09	1845.69	2479.34	1636.32	2466.67	1759.49	2289.73	2087.72	6123.75	6098.45	7255.12	5490.05	3403.54	5725.06	7221.3	6812.78
Psap	19156	Turquoise	0.649743	10.743	0.00126049	0.322773	0.326972	33320.2	28487.5	32936.8	38267.8	30650.2	28029.4	29622.8	34763.5	37756.7	46925.5	40684.2	40996.3	32758.7	38739.3	42173.3	40699.9
Rps11	27207	Turquoise	1.77413	7.28666	6.13e-06	1.18922	0.584991	1872.89	2200.75	1677.57	1963.78	2119.56	2843.46	3483.28	2438.71	3602.32	4174.57	4658.98	5156.64	4596.57	4284.47	4769.52	2677.28
Lrp1	16971	Turquoise	1.62301	7.54656	7.11e-06	0.808601	0.814473	3553.53	3650.93	2182.2	2474.3	2724.46	2556.13	2603.46	3084.25	5323.92	5322.25	4402.09	5726.38	4064.42	4046.42	5091.68	6086.95
Picalm	233489	Turquoise	1.52941	6.72374	0.000413322	0.525713	1.0038	2841.91	2190.22	1656.14	1309.87	1342.78	1378.86	1162.33	1449.83	2348.98	3067.75	3737.57	2360.18	1676.49	3273.15	2690.7	3055.4
Sh3bp2	24055	Turquoise	4.71811	4.03173	7.16e-05	2.3046	2.41517	184.776	87.1884	136.391	72.2115	42.0525	247.596	36.8249	87.0167	357.482	1094.51	628.713	293.448	461.553	408.91	785.891	549.136
Sec11c	66286	Turquoise	0.979129	7.58903	0.000608476	0.602464	0.376703	3343.32	2971.63	3268.44	3330.6	3093.01	4163.33	3793.22	2982.87	4236.99	4970.72	5501.23	4898.48	5125.84	5115.38	4937.09	3041
Rps3a1	20091	Turquoise	1.48259	6.08597	0.000184031	0.87773	0.605018	1116.01	1029.89	888.466	993.587	862.668	1350.96	1276.7	1032.86	1539.3	1667.35	2240.59	1954.05	1661.24	1684.71	2363.12	1170.67
Tubb4a	22153	Turquoise	-1.06493	10.0728	0.000127168	-0.521066	-0.543869	19637.7	27014.5	29946	33605.9	24101.4	22524.7	27435.2	30010.4	16521.4	19906.7	17157.4	23211	17282	17716.2	18172.2	18215.4
Aldh1a1	11668	Turquoise	2.96005	6.41012	6.88e-07	1.50324	1.45709	493.886	1315.38	878.726	1160.37	1224.69	792.37	1025.32	651.263	2747	2671.57	3356.01	2134.72	2084.66	2486.77	2628	2941.59
Agtrap	11610	Turquoise	2.86428	4.36487	0.00339425	1.69703	1.16841	46.1529	469.687	107.15	180.009	339.688	402.031	201.273	133.871	703.688	862.67	311.144	726.091	411.004	746.727	481.083	781.587
P4ha1	18451	Turquoise	1.64108	7.1323	0.000437322	0.666701	0.974454	3394.26	2005.17	1919.17	2482.44	2036.11	2295.58	1202.01	1828.54	5700.93	3738.49	3516.47	2602.65	2907.65	2708.06	4453.85	4396.48
Cadm1	54725	Turquoise	1.29517	8.452	2.16e-06	0.745912	0.549283	5433.02	6163.56	5398.05	5227.26	6315.81	7318.8	4660.72	5390.01	8551.57	8680.71	9597.63	10437	9280.87	8516.03	8626.66	8236.58
Rab11fip5	52055	Turquoise	1.00262	6.10585	0.003591	0.57263	0.430123	1175.39	1187.59	1027.78	1335.29	1089.93	1026.11	1579.1	1159.1	2115.98	1433.63	1997.78	1481.34	1580.18	2184.88	1448.6	1326.68
Ostf1	20409	Turquoise	2.1254	5.9581	2.59e-06	0.874245	1.25145	1079.26	1317.16	684.857	893.922	727.153	540.415	764.494	816.722	1843.66	1707.26	1487.25	2248.58	1642.17	1706.35	1830.19	1603.67
Tmem50a	71817	Turquoise	1.28616	8.29396	6.25e-06	0.712507	0.573689	5646.99	5025.28	5036.62	4642.5	5396.07	4751.99	6374.02	4337.06	6991.38	8339.65	8068.12	9949.64	7112.28	8041.04	8893.67	6998.17
2610002M06Rik	67028	Turquoise	-1.52755	5.57293	0.00560857	-0.693764	-0.834122	1447.8	762.909	1519.76	1234.61	1297.36	1907.41	909.071	982.165	702.491	1024.18	616.808	726.125	543.564	547.192	500.547	1267.17
Ppp1r15b	108954	Turquoise	1.33358	5.87717	0.00261574	0.664908	0.668853	1385.61	600.804	1107.67	860.364	1232.12	815.957	785.28	845.41	2140.59	1269.27	1361.5	1498.29	1278.83	1218.17	1898.28	1453.26
Gtf3c4	269252	Turquoise	2.95374	5.23415	0.000462117	1.48688	1.46756	200.742	633.495	284.458	596.959	615.695	132.993	588.75	285.935	1450.49	1382.35	953.929	1021.92	1222.57	1373.22	489.75	1403.96
Stx7	53331	Turquoise	0.593394	8.38157	0.00519144	0.495888	0.097517	5008.85	5850.78	5482.8	6286.94	7039.7	8041.47	5386.48	7396.46	8257	7869.36	8198.2	7587.13	8603.79	6329.93	7244.02	7634.9
Sema4d	20354	Turquoise	1.74636	6.67598	0.00161092	0.575492	1.17104	2431.88	1868.64	1980.56	1358.68	1532.04	508.261	1142.49	1540.69	3603.45	3654.9	1476.43	2649.87	2278.25	3297.2	2025.88	3034.71
Suclg2	20917	Turquoise	2.7077	4.40185	8.63e-05	1.28297	1.42573	368.569	272.232	221.139	218.653	190.839	152.28	306.186	265.866	767.754	694.495	718.681	448.58	795.347	746.729	372.99	543.546
Wasl	73178	Turquoise	-1.008	6.97109	0.00417782	-0.359766	-0.648277	2630.73	2795.43	2280.6	3853.32	3230.2	3104.02	3689.28	3178.92	2671.79	1347.17	2354.42	2635.28	1941.61	1659.49	2197.75	2624.85
Yipf3	28064	Turquoise	0.811128	6.72488	0.00669588	0.500276	0.310905	1481.72	2105.62	1610.35	2205.82	1879.11	1538.62	2277.45	2202.49	2862.83	2974.65	1984.8	2649.86	2223.89	2129.65	2647.46	2795.94
Hid1	217310	Turquoise	-0.945619	7.04723	0.00184253	-0.434192	-0.511468	3627.05	2935.51	3194.41	3250.25	2742.62	2838.12	2972.01	4288.31	2654.55	2983.2	1827.63	2161.37	1928.26	2540.85	2039.93	2499.07
Gm6548	625054	Turquoise	2.55331	5.04653	6.04e-07	1.42944	1.12442	417.559	361.193	341.939	384.419	358.605	499.635	477.228	404.535	1066.02	826.543	1127.34	1034.01	863.994	969.223	1098.33	861.904
Gpm6a	234267	Turquoise	-1.0651	10.9248	2.06e-05	-0.420379	-0.644729	42745	47496.2	44574.6	49945.7	55889.5	54867.5	43692.9	47693.5	39549.8	37481.9	32063.3	28964.1	36113.6	34162.6	26597.8	32419.5
Tspan31	67125	Turquoise	1.02676	7.50435	5.12e-05	0.749145	0.277666	2906.91	2745.21	2776.47	2568.88	3297.96	4137.59	3669.43	3177.97	5420.02	4189.77	4118.08	4756.64	3819.34	5115.37	4404.14	3975.41
Sec61a1	53421	Turquoise	1.50163	6.95173	0.000108825	0.71882	0.78291	2624.15	2487.12	1695.11	1382.08	2008.03	1847.4	1674.53	1809.42	2933.12	2866.33	3951.12	3726.27	2306.85	3989.82	2912.32	3419.11
Erp29	67397	Turquoise	1.30554	7.42344	5.55e-07	0.791313	0.514289	2660.89	2618.35	2598.19	2644.14	3020.31	2725.53	3332.07	2870.98	4338.03	3954.15	4960.32	4956.64	4175.05	4539.4	4553.32	3798.72
Rasa4	54153	Turquoise	4.49062	3.6452	0.00467662	1.92161	2.57206	155.557	198.349	0	113.899	71.0173	120.074	52.8968	35.3623	327.881	618.507	139.881	685.997	390.987	668.492	202.193	399.504
Evi2a	14017	Turquoise	3.11094	6.91501	5.39e-08	1.7018	1.40934	1609.93	1092.43	895.283	1204.1	1331.24	1632.94	1328.66	1222.22	4055.79	2449.24	4573.33	4542.06	2370.74	4195.47	4400.89	3681.74
Hnrnpf	98758	Turquoise	1.46778	4.55513	0.00482388	0.886572	0.581716	477.898	335.646	304.919	254.25	431.367	419.227	350.587	389.235	722.162	801.862	509.493	504.322	483.486	672.19	768.604	455.981
Rassf3	192678	Turquoise	2.00525	5.51706	0.0018697	1.11216	0.89336	642.834	563.825	690.709	551.204	557.753	609.017	667.166	839.689	1731.45	1333.89	1581.53	646.196	385.247	1124.36	1548.03	1908.61
Mt1	17748	Turquoise	1.94528	9.41657	5.52e-06	1.11671	0.828587	9393.74	11216.2	7448.74	8165.3	8395.7	14831.7	9983.9	8289.68	15013	17486.8	22886.2	23166.2	20827.6	18845.4	21006.7	13023.8
Ppap2b	67916	Turquoise	1.13545	8.22738	0.000947852	0.371501	0.763975	7720.69	5654.33	4523.21	5981.85	3795.38	4492.52	4747.66	4037.72	9273.68	7191.02	7234.54	7194.38	10679.9	7224.56	5345.74	5743.05
Cst3	13010	Turquoise	0.99179	13.1054	0.000460123	0.506266	0.485524	202829	153653	133417	140348	144769	147909	171601	135996	188011	202550	225219	279403	180952	200147	217860	241482
Eef1a1	13627	Turquoise	2.59614	9.28783	9.49e-10	1.46431	1.13185	7593.41	6783.77	6224.17	7317.14	6900.84	9241.26	9491.57	7389.76	18858	16310.7	20718.2	21149.1	17864.6	18681.8	22174.2	13647
AU022793	105976	Turquoise	7.39499	1.6534	0.00357956	3.22795	4.22274	0	0	9.74003	42.66	19.9748	0.0277775	4.70256	0	236.414	30.3735	20.6445	203.522	185.981	97.4493	110.278	67.5645
Cc2d1b	319965	Turquoise	2.40029	4.42696	0.00311187	1.56469	0.836486	295.968	213.172	231.854	128.147	265.237	334.518	284.441	468.639	809.635	608.035	672.074	481.298	164	368.043	1179.34	704.364
Cep19	66994	Turquoise	-1.10519	6.52486	0.0045381	-0.46985	-0.6354	1773.92	2898.55	2555.33	1728.86	2465	2050.05	2690.41	2246.47	1154.82	1528.64	1954.42	1829.18	1821.47	1782.08	907.022	1574.24
Psma6	26443	Turquoise	-0.583728	7.91776	0.00235702	-0.0687591	-0.514975	4937.22	4904.57	4546.59	5297.43	5566.29	6083.65	6273.84	7315.17	4729.92	4794.01	4210.22	5035.44	4483.08	4624.78	4714.39	3840.1
Fads1	76267	Turquoise	0.9881	8.16432	0.000261662	0.329557	0.658569	7305.95	4729.25	4833.99	6174.06	4363.93	3677.66	4730.65	4495.82	7353.67	7416.19	7333.18	6853.75	7502.33	5348.71	7832.09	6574.77
Ftl1	14325	Turquoise	4.24273	9.05722	1.78e-11	2.20739	2.03541	5027.72	4201.53	3493.48	3527.89	4144.97	4517.17	4391.4	4196.48	16493.1	16799	20531.8	21227.9	11647.8	19391.3	24261.6	15413.9
Pbxip1	229534	Turquoise	3.61565	6.62545	1.12e-09	1.31854	2.29747	1898.4	1169.11	974.2	1208.16	685.815	539.346	579.262	706.733	2717.46	4371.25	3075.28	2929.9	2725.51	3312.86	3312.29	2994.09
Cd63	12512	Turquoise	6.36146	7.83087	1.16e-14	3.35641	3.0054	926.549	1017.57	684.856	836.974	933.76	1149.39	1190.71	894.186	8486.24	8389.05	8428.01	10194.5	7432.7	8030.23	11162.7	6843.76
Egln3	112407	Turquoise	5.00092	5.12615	9.89e-07	2.38702	2.61543	193.218	371.855	170.478	244.074	108.17	64.3725	316.592	299.35	828.247	1208.47	1075.33	2012.13	1416.16	1190.49	1372.91	852.323
Mknk2	17347	Turquoise	1.78704	5.22878	0.000730312	0.738949	1.04843	696.575	486.296	811.519	521.711	383.369	640.098	480.993	410.263	1683.32	797.089	974.515	744.351	1027.07	1239.74	970.779	722.597
Fuca1	71665	Turquoise	3.13667	7.35578	1.57e-09	1.7163	1.42052	1587.29	1424.57	1884.11	1552.92	1550.21	2419.93	1986.39	1511.99	4667.09	5439.11	5770.06	5314.26	4072.05	6254.11	5807.31	3858.39
Csf2ra	12982	Turquoise	7.48846	5.11358	3.52e-09	3.2027	4.28909	87.6458	169.207	199.73	144.407	80.9315	124.372	28.3187	33.4483	1375.36	977.599	1552.27	1627.95	992.731	993.315	1991.24	1243.94
Ddost	13200	Turquoise	0.851318	8.189	0.000231038	0.566528	0.284814	4374.5	4821.76	4694.67	5637.1	5583.66	5285.94	6329.6	5225.52	7718.44	7506.44	5904.5	7790.75	6380.83	6747.17	8081.81	6109.17
Cpq	54381	Turquoise	2.43201	5.36567	0.00139579	1.36734	1.06507	936.021	532.123	151.961	307.134	704.093	598.283	625.594	318.449	971.18	1550.51	1070.99	1379.46	1116.71	758.846	916.74	1907.83
Rpl22	19934	Turquoise	1.49337	5.60521	0.00554108	0.948031	0.545652	898.282	936.529	543.596	345.78	887.512	857.756	1148.19	510.678	1308.81	1046.96	1422.19	1477.65	1147.23	1763.99	1281.03	776.702
Tuba1a	22142	Turquoise	-0.647506	9.76684	0.00156902	-0.217204	-0.430305	18884.6	19703.8	20326.7	18852.7	19942.3	23943.2	21170.8	20197.3	16256.4	20248.7	16585	13808.1	18039.2	16690.5	14876.1	13661.3
Atad1	67979	Turquoise	-1.00369	7.10807	0.00249023	-0.533401	-0.470319	4613.94	2565.47	3581.16	3517.72	2861.62	2792.02	3038.16	4234.75	2035.95	2133.83	2464.99	3230.44	2041.74	2603.38	2090.74	2594.58
Eif3f	66085	Turquoise	1.03182	6.90119	0.00303495	0.75047	0.281418	1784.29	2012.22	1291.78	2111.24	1711.33	2463.9	2666.79	2585.99	2053.24	3215.96	3545.71	3297.16	2774.15	3416.25	3070.14	2198.17
Slc25a12	78830	Turquoise	-1.61782	7.39064	4.31e-05	-0.739931	-0.87796	3948.45	3062.36	5592.9	4996.4	4220.98	5024.31	4043.64	5043.82	2813.54	2169.93	3346.25	2208.66	2596.77	2053.9	2010.75	3314.1
Havcr2	171285	Turquoise	2.62399	6.11379	2.41e-06	1.07007	1.55427	1512.88	684.517	992.713	848.159	971.798	469.654	566.979	724.908	2136.97	1921.97	2030.32	2389.22	1585.9	1737.64	2553.39	2150.47
Soat1	20652	Turquoise	4.2235	6.06702	8.95e-07	1.79246	2.43164	1209.4	660.772	646.872	181.031	396.596	420.321	394.992	428.436	3152.38	1705.35	2010.81	2477.72	2158.09	1517.61	2993.37	2180.7
Pabpc1	18458	Turquoise	2.3224	6.13183	1.21e-07	1.23942	1.08321	1136.76	785.838	681.934	938.669	799.049	1007.86	826.864	1105.55	2118.49	2307.7	2031.4	1908.02	1839.57	1924	2301.52	1857.56
Rras	20130	Turquoise	2.02828	4.37858	0.00217181	1.03416	0.994907	218.662	363.876	351.69	234.925	176.771	201.597	356.271	403.595	502.861	550.079	814.051	527.339	463.46	752.719	718.877	333.39
Cln8	26889	Turquoise	1.46155	6.23358	0.00492435	0.652147	0.809581	1211.21	1430.77	1045.31	1464.44	1330.43	1272.7	1070.67	702.904	2854.13	1828.86	855.308	2557.68	1681.27	1869.89	2771.75	1348.16
Fkbp9	27055	Turquoise	1.23811	6.10002	0.00177828	0.218531	1.01976	2221.71	1621.98	1209.96	994.606	730.428	619.762	986.566	956.345	1810.39	1725.31	1950.09	1551.64	1549.67	2027.38	1517.79	1582.19
M6pr	17113	Turquoise	1.41469	7.52607	4.33e-05	0.729572	0.68516	3528.08	2601.61	3293.78	2477.36	2417.04	3662.61	2739.54	2826.98	5645.55	6239.07	3661.73	4186.95	4868.36	5115.38	4127.41	4614.51
A2m	232345	Turquoise	20.1068	2.81786	9.03e-06	20.3599	9.09461	0	0	0	0.000892118	0	2.08386	0	0	0.106759	740.173	404.305	55.8849	514.045	156.413	368.62	100.17
Ednrb	13618	Turquoise	2.62649	6.03442	0.00411829	1.20666	1.42009	1068.9	1013.18	374.081	1031.21	801.548	641.192	545.245	866.458	1181.95	2559.48	2977.68	1329.85	4655.76	1376.91	337.33	1268.56
Arhgdia	192662	Turquoise	1.37144	8.94179	5.49e-07	0.651735	0.71973	9170.36	7432.2	8063.47	8644.29	7998.25	5882.09	7748.98	8533.56	13079.3	11309.5	13569.4	14374.2	11400.8	13080.7	13207	11986
Bin3	57784	Turquoise	2.36323	4.32425	0.00113233	1.2976	1.06644	89.5139	296.026	221.139	365.089	283.44	257.333	332.649	209.431	626.057	676.447	429.284	657.001	772.463	362.027	694.017	439.269
Pycard	66824	Turquoise	3.41881	6.28068	1.09e-08	1.67703	1.74217	878.487	1004.38	730.648	596.969	788.329	613.315	737.092	774.645	2595.42	2041.67	2934.35	2694.7	1498.16	2709.2	3278.76	2260.28
Fam50a	108160	Turquoise	2.55705	4.97401	1.88e-05	1.62434	0.933385	211.112	358.553	421.829	243.064	519.813	402.078	336.408	634.086	948.954	720.134	1168.53	968.551	772.442	814.122	1159.94	867.485
Dusp8	18218	Turquoise	-0.978436	7.05227	0.00413956	-0.476237	-0.502251	2703.3	3216.56	3621.11	3709.93	3854.12	2698.74	3416.17	2846.11	2398.24	2511.01	3186.9	1429.26	2077.98	2092.36	2078.84	2798.35
Dad1	13135	Turquoise	0.770346	7.98891	0.00145752	0.494759	0.275617	4611.09	4354.82	4235.83	4407.57	4460.63	4904.23	5542.42	4567.55	6712.81	5838.13	5374.42	6887.66	5731.4	7017.7	6549.99	4275.43
Fermt3	108101	Turquoise	1.79567	6.06964	0.000318044	0.639949	1.15595	1426.14	841.34	1356.1	1175.62	1136.24	738.765	660.534	654.131	2887.37	1688.25	1838.45	1064.39	1353.21	1938.41	1978.29	1837.68
Lrp10	65107	Turquoise	2.05068	6.69773	1.97e-06	0.854246	1.19661	1993.57	1700.36	1344.39	1578.35	1444.45	952.137	1310.7	1252.82	3421.09	2694.37	2563.65	3282.61	1958.77	2919.65	3831.17	2659.02
Cd22	12483	Turquoise	7.17326	3.33753	0.00282342	4.34597	2.83642	65.0764	0	12.6512	0.00746704	0	92.1042	114.462	3.80126	282.288	546.301	486.697	265.542	255.56	263.414	436.735	546.835
Pigc	67292	Turquoise	1.68124	4.50234	0.00571109	0.722995	0.958652	463.763	399.987	291.281	355.942	186.68	438.516	296.719	298.375	671.65	860.772	602.705	358.895	776.275	689.018	542.694	363.637
Cd14	12475	Turquoise	4.594	7.35361	5.59e-08	2.32302	2.27128	1584.49	1207.86	1197.29	693.584	1348.62	559.721	1327.72	1380.02	8360.43	5103.73	3879.62	6090.05	2934.34	5670.94	8270.97	5408.01
Gng12	14701	Turquoise	2.1602	7.28023	5.77e-06	1.01238	1.14791	2474.28	2427.19	2510.52	1598.69	1598.12	1326.34	2319.97	2560.17	5805.73	4660.05	4744.61	2966.31	4850.24	4135.38	3469.06	4839.77
Vdac1	22333	Turquoise	-0.582564	9.08254	0.00243513	-0.156233	-0.426336	9308.9	11980	11938.8	13564.4	12739.9	13345.6	13647.7	13965.7	10207.9	11967	10421.5	9393.3	9404.84	10769.5	9630.94	10154.7
Nrros	224109	Turquoise	1.83157	6.16891	0.00064547	0.716613	1.11517	1372.41	1004.34	975.172	1553.93	1071.77	794.519	549.019	1127.54	3077.17	2049.28	1255.29	1680.14	1248.3	1641.44	2784.72	2000.04
Yipf6	77929	Turquoise	1.62605	5.45633	0.002922	0.569411	1.057	1180.15	585.849	918.679	537.984	851.995	596.155	312.767	427.474	1588.49	991.854	1175.05	1026.77	1091.92	1228.95	1411.82	820.49
Rab31	106572	Turquoise	2.04384	7.44613	5.7e-05	0.928875	1.11507	2876.76	2659.77	2480.32	2546.51	3307.1	1827.04	1735.94	1970.08	7275.93	5207.29	4120.25	3506.94	6654.55	5692.56	2922.07	3879.09
Hexa	15211	Turquoise	4.03407	9.30052	4.71e-08	1.95671	2.07741	7876.22	4125.75	4324.48	6119.14	5689.43	4969.64	4393.28	4606.76	17588.7	20173.6	19260.3	30105.9	8381.56	21387.4	23256.3	29946
Baiap2l2	207495	Turquoise	8.61398	4.29405	1.9e-05	4.56112	4.06181	58.4593	52.8852	24.3452	0.00750287	23.8967	108.174	4.69422	45.9071	616.255	636.53	1043.86	906.707	234.571	842.946	1050.75	922.446
Syt5	53420	Turquoise	-1.35526	8.10631	0.000163676	-0.584405	-0.77089	6598.99	5863.99	7805.3	7112.73	7516.49	6912.46	7534.47	7718.75	6090.4	5034.38	2756.61	4379.67	5603.63	3335.76	3987.95	4468.08
Cops7a	26894	Turquoise	-0.739174	7.90309	0.0018549	-0.257273	-0.481915	3875.87	6152.1	6029.33	5436.75	6439.77	5543.27	6127.37	5814.64	4312.15	4946.98	3914.29	4809.97	4219.87	3839.58	4797.63	4273.88
Glrx2	69367	Turquoise	-1.1559	6.28491	0.000129176	-0.550103	-0.605871	2298.96	2018.39	2077.97	1489.87	1985.71	1922.46	2183.89	1717.61	1176.97	1256.93	1539.26	1412.21	1360.85	1185.69	1342.65	1242.35
Tmem258	69038	Turquoise	1.18187	6.31371	0.00248931	0.942248	0.239757	1004.77	1333.84	1165.14	738.332	1264.29	1694.06	1969.39	1651.63	1361.87	1887.77	2781.49	2120.13	1723.23	2201.75	2259.36	1584.55
Ctsl	13039	Turquoise	4.85338	9.93288	1.4e-13	2.45774	2.39568	6752.64	5886.02	6429.73	6779.16	6125.72	6944.62	6307.86	6349.24	32996	32048.4	32229.1	44721.3	23724.8	34391.1	43121.4	34147.4
Kctd1	106931	Turquoise	-1.11082	4.95736	0.00512808	-0.598277	-0.512692	855.862	871.323	767.669	773.92	851.143	641.191	613.289	832.028	658.062	527.28	427.112	546.71	553.112	539.929	421.624	544.373
Rpl4	67891	Turquoise	1.0112	8.38863	1.76e-05	0.606746	0.404475	5376.46	5276.36	5764.35	5814.05	5229.13	7162.27	5716.29	6287.08	8839.92	7435.18	8959.16	8619.9	8285.27	8269.51	8969.34	6764.97
Sybu	319613	Turquoise	-1.1092	7.12893	0.00462146	-0.417847	-0.691388	2783.42	3327.57	3892.91	3017.37	3341.75	3945.68	3475.7	4249.09	2563.37	3512.4	1183.75	2487.43	2436.56	2269.12	2767.44	1823.31
Gpr22	73010	Turquoise	-2.21347	6.36224	0.000167108	-0.865418	-1.34822	1808.79	1850.97	2501.75	1959.72	2717.05	3316.28	1426.92	3365.43	761.693	1625.58	646.091	1424.28	616.035	1236.15	1259.4	1140.49
Creg1	433375	Turquoise	3.48747	7.92835	5.81e-10	1.66285	1.82475	2301.77	3056.25	2574.82	2257.69	2262.53	2076.86	2137.58	2218.74	7219.36	7459.88	7929.37	9658.71	4546.01	7245.01	10208.2	8804.88
Ccpg1	72278	Turquoise	0.989972	6.92471	0.00268755	0.51017	0.479863	2861.68	1709.13	1963.99	2051.24	2249.32	1830.25	1905.11	2386.11	3030.46	3469.63	2546.3	3182.01	2321.16	2415.84	4079.8	2857.2
Serping1	12258	Turquoise	11.3576	2.62845	0.00182762	16.69	0.691568	0	0	0	0.00761604	0	391.972	84.1209	0	88.8461	443.738	145.28	127.358	357.65	122.731	246.464	42.0632
Pdia3	14827	Turquoise	1.19634	9.20464	3.69e-06	0.645402	0.550948	11245.9	8905.25	9668.95	9279.9	11773.9	9586.52	8357.55	10158.4	15428.3	17443.1	14993.7	13294.1	13183.2	14116	16475	14646.6
Dctn2	69654	Turquoise	-0.657551	8.06452	0.00101043	-0.349854	-0.307709	7015.62	7045.45	5376.61	6576.78	6422.4	5626.9	6179.34	5912.18	4596.84	5264.29	5068.73	5482.74	4423	4866.48	4625.76	5588.71
Zfp36	22695	Turquoise	3.49198	4.3437	1.94e-05	1.68448	1.80905	252.622	263.45	115.92	201.362	331.468	149.056	116.213	133.875	631.01	640.337	769.625	637.636	575.039	530.346	494.056	960.705
Isoc1	66307	Turquoise	2.14941	5.51469	0.000578855	1.19136	0.958437	220.532	1059.93	394.542	654.933	707.365	537.185	696.465	677.1	1833.72	1125.81	1333.31	1027.99	1380.88	1435.77	1111.32	1159.57
Rps15	20054	Turquoise	1.14833	6.75951	0.00122819	0.840164	0.308248	1263.04	1970.82	1357.06	1599.71	1626.23	2308.43	2489.14	2137.46	2055.69	2791.28	2846.55	3389.26	2886.68	2658.72	3209.58	1845.59
Rps18	20084	Turquoise	2.12815	4.5096	0.000381286	1.28454	0.844314	235.628	334.782	239.647	270.519	242.074	467.45	362.883	330.898	481.932	646.038	665.573	838.795	580.762	691.434	851.838	395.474
Tle4	21888	Turquoise	-1.46659	6.30496	0.00614521	-0.676233	-0.790516	1427.05	2138.21	2101.35	2482.44	2574.94	1772.36	1704.76	2394.72	1322.36	1601.81	1582.61	592.864	1057.58	1307.11	614.066	1904.64
Vsnl1	26950	Turquoise	-1.43859	8.86483	4.4e-07	-0.620091	-0.818514	10402.3	12415.2	11128.3	12556.6	13661.3	13296.3	12732	11440.9	7065.31	6384.41	7509.87	9296.26	6025.12	7841.42	7609.4	7516.32
Slc1a2	20511	Turquoise	1.11552	9.53354	1.24e-05	0.467547	0.647984	14981.4	15306.7	10744.5	13737.3	9790.57	11129.4	13091.1	12309.2	18218.4	19874.4	21168.1	16472.5	16425.6	19453.8	18238.1	18465.3
Sh3glb2	227700	Turquoise	-1.02642	7.13494	0.00371931	-0.488259	-0.538194	2658.06	3347.83	3664.95	4276.38	3726.02	3184.44	3757.31	3179.88	2166.58	2992.7	1628.18	3155.29	1974.03	3179.33	1929.67	2452.9
Gns	75612	Turquoise	3.10573	8.5793	2.52e-08	1.51668	1.58912	5450.95	4319.6	2940.13	4408.59	3939.2	2282.74	5168.2	4227.09	12549.4	12276.7	11962.9	12194.7	8708.67	13288.7	10725	14264.7
Qsox1	104009	Turquoise	2.09569	4.20613	0.00304292	0.92916	1.16742	385.539	189.383	328.311	211.535	244.58	117.977	392.198	152.043	387.039	673.604	500.812	561.248	441.528	613.252	394.601	587.369
Khdrbs1	20218	Turquoise	-0.898305	6.68409	0.000629514	-0.403762	-0.494597	2265.95	2395.46	2333.21	2874.99	2780.68	2789.86	2213.18	2303.85	1970.59	2100.59	1539.28	1849.82	1971.18	1558.46	1708.05	1922.05
Itgam	16409	Turquoise	2.53446	7.34801	2.77e-05	1.06289	1.4717	3635.57	2734.69	1519.75	1530.55	2079.92	1234.13	2085.61	1411.57	4872.88	6300.82	4747.87	3759.06	2835.17	6127.83	3529.6	6398.16
Aldh3b1	67689	Turquoise	2.4408	4.40101	0.00206044	1.56548	0.876125	202.638	132.977	192.884	319.329	189.177	115.834	495.219	512.641	761.585	332.5	783.709	631.565	700.931	512.305	562.151	634.308
Ube2l6	56791	Turquoise	3.67488	4.99016	9.43e-06	1.98021	1.69546	232.802	162.936	171.449	509.494	315.664	406.343	178.583	359.595	1529.31	624.171	1169.62	924.94	983.202	1012.52	704.863	1380.9
Rps4x	20102	Turquoise	1.87809	5.40372	2.82e-05	0.973091	0.905341	630.582	658.114	534.832	604.085	559.413	728.015	612.354	545.115	1157.23	1015.61	1139.28	1453.39	1107.18	1207.31	1504.78	759.995
Pgbd5	209966	Turquoise	-1.20585	7.60014	0.00017098	-0.563285	-0.642579	3991.81	5154.79	5239.26	5136.74	4750.68	4979.29	5159.69	4944.36	4737.22	2351.39	2884.51	3238.99	2736	3544.93	3480.93	2943.15
P2rx4	18438	Turquoise	3.79983	5.95132	5.56e-07	1.60425	2.19618	500.499	539.165	597.185	1098.32	616.459	407.457	354.353	367.225	2775.28	1169.51	2624.32	1746.81	1172.96	1913.18	2808.51	2104.31
Adssl1	11565	Turquoise	3.20361	6.34459	6e-07	1.37114	1.83278	508.027	914.487	1479.83	1130.87	555.244	573.651	877.9	810.984	1931.22	2555.66	2570.14	3375.91	1744.2	2763.32	3048.51	2481.55
F3	14066	Turquoise	1.37091	6.30053	0.00174157	0.703122	0.667892	1463.83	1577.91	1097.92	975.284	1277.53	1509.65	951.597	1304.47	2551.01	2140.49	2416.2	1219.55	2665.45	1634.23	1411.86	2300.91
Agpat2	67512	Turquoise	4.43687	4.25302	1.57e-05	2.19882	2.2405	224.361	92.4632	60.3875	206.44	255.464	89.0197	131.347	69.7936	515.2	461.714	895.352	807.293	705.696	775.588	704.836	392.289
Thrsp	21835	Turquoise	1.50914	6.14458	7.81e-05	0.789585	0.719724	1111.3	1398.18	875.801	1015.96	1107.3	1323.08	1049.89	966.867	2339.04	1686.35	1984.78	1597.71	1602.11	1946.83	2329.62	1445.27
Foxg1	15228	Turquoise	-1.4301	5.81927	0.00104809	-0.596012	-0.834183	1428.94	1688.9	1032.65	1373.94	1475.02	1751.96	1506.32	1540.69	755.505	746.738	1354.95	797.66	563.587	1043.75	1131.83	779.927
Ctns	83429	Turquoise	2.92186	4.83345	0.000990925	1.36448	1.55816	413.803	474.91	188.01	310.179	104.024	113.692	515.051	435.153	491.822	1011.82	1450.33	617.075	865.905	1007.67	981.577	584.107
Tmem179	104885	Turquoise	-1.1606	7.24446	2.19e-05	-0.477787	-0.682855	3646.83	3178.66	3859.79	3802.47	4382.98	3710.88	3878.27	4118.07	2684.15	2261.14	2760.92	2697.13	3184.23	2302.8	2083.17	2452.89
Rragc	54170	Turquoise	0.966135	7.5221	0.00299715	0.518508	0.447668	3320.7	3727.57	3715.61	2052.26	3646.7	3205.88	3325.44	2792.55	4936.94	5587.32	3166.35	4668.16	4906.5	3814.33	4987.89	3980.98
H3f3b	15081	Turquoise	1.27561	8.13736	2.61e-06	0.736477	0.539164	4841.08	4644.68	4402.41	3725.19	5031.66	5353.48	4630.49	4461.39	6881.68	6798.64	7264.89	8400.47	6965.42	6985.26	8483.95	5868.01
Rhoq	104215	Turquoise	1.70533	5.78024	0.000924906	0.887515	0.818054	922.787	765.582	892.369	689.513	1121.4	432.128	1145.35	611.098	1178.22	2204.16	1593.46	1074.07	1261.66	1552.42	1651.82	1369.69
Tpd52	21985	Turquoise	1.6805	7.51495	1.01e-06	0.897715	0.782846	2660.89	2228.93	2737.5	3157.71	2384.82	2760.91	3642.98	2477.91	5482.89	5874.24	4753.29	3983.31	4834.98	4969.89	4901.42	4678.18
Rin2	74030	Turquoise	2.45035	6.99939	1.09e-05	1.00413	1.44635	2597.78	2329.43	1434.02	1249.87	1238.65	1506.45	1347.55	1317.85	4345.38	4014.96	5005.83	1899.6	2711.2	3872.02	3398.78	4762.61
Sirpa	19261	Turquoise	1.7095	9.92643	2.3e-06	0.74042	0.96909	20407.8	12592.3	15646.7	15457	15078.4	11204.5	12846.3	13713.2	33177.1	28955.1	22694.4	22269.2	20223.9	24351.6	27839.9	31029.2
Lpxn	107321	Turquoise	1.69923	5.23772	0.0019572	0.517628	1.18204	931.297	759.457	619.592	553.237	465.193	387.089	411.056	481.993	1428.27	517.761	917.067	1236.41	794.374	677.071	1544.76	943.89
Rps19	20085	Turquoise	1.8609	5.49617	5.43e-05	1.15219	0.709035	539.142	648.413	557.238	523.747	595.771	970.312	812.706	600.584	1085.78	1081.16	1376.66	1498.25	1393.28	1295.09	1405.34	776.705
Ifi27l2a	76933	Turquoise	10.2939	5.75556	2.53e-07	6.1066	4.19625	25.4187	46.6483	57.4708	0.00766491	148.895	178.963	57.6298	85.117	2491.88	1141.95	3316.97	1975.91	992.722	2887.13	2345.85	2401.18
Erap1	80898	Turquoise	2.75486	4.91387	0.00591497	1.39158	1.3639	517.497	391.171	449.111	57.9776	248.676	317.383	274.98	553.75	1650	1168.59	707.867	188.014	1450.52	604.923	694.047	840.423
Ndufa1	54405	Turquoise	0.808668	8.03324	0.00459433	0.536212	0.272479	3620.43	5709.85	4302.07	3948.92	4582.93	6058.97	5187.09	4580.94	4330.69	6424.32	7591.15	7149.49	6566.8	6446.54	6178.12	5461.32
Atp6v1f	66144	Turquoise	0.960111	7.78223	0.000472987	0.651629	0.308514	3039.8	3473.81	3664.94	3750.61	3753.27	5029.66	4591.75	3712.57	4310.95	4745.55	6176.56	6648.84	5141.1	5174.32	6223.51	4622.46
Fkbp2	14227	Turquoise	0.848784	7.64893	0.000438382	0.615699	0.233117	2831.49	3628	3173.94	3166.86	3414.46	4745.53	4116.41	3861.76	4179.07	5162.64	5236.74	5035.45	4150.25	5011.97	5506.78	4299.33
Prelid2	77619	Turquoise	5.70953	2.64475	0.000661049	1.84218	3.88912	136.82	20.2114	30.1935	63.0441	33.0187	6.47381	0	19.1074	299.414	179.55	224.391	193.991	231.734	111.924	341.572	183.007
H2-T23	15040	Turquoise	3.30027	6.70389	1.51e-06	1.68044	1.6201	1100.93	1410.53	609.84	1094.27	1070.94	645.491	874.11	1663.12	3665.12	2262.08	3596.67	3988.09	1935.88	2861.96	3942.52	4335.22
Lrrtm3	216028	Turquoise	-2.20473	6.29583	0.000194939	-1.21337	-0.991623	2267.84	1687.98	2926.51	2977.7	1849.33	2279.5	1957.08	2097.28	951.441	2039.83	572.382	688.601	898.324	743.202	1301.55	1172.34
Shisa5	66940	Turquoise	2.13125	7.9618	8.02e-09	1.05253	1.07878	3250.01	3435.06	3901.68	3313.31	3069.04	2795.23	3568.31	3789.08	8009.28	6111.74	7553.23	7156.79	5513.01	7016.52	7114.29	8283.58
Tns3	319939	Turquoise	1.72723	4.60837	0.00303736	0.955063	0.772585	284.644	233.424	487.107	377.299	392.515	329.176	443.21	354.803	782.547	833.212	697.007	367.385	407.188	652.969	702.674	833.323
Eef1a2	13628	Turquoise	-1.09226	5.82218	0.0011321	-0.505412	-0.586912	1215.92	1222.82	1372.65	1760.38	1348.58	1511.8	1567.75	1283.42	940.337	806.592	1056.89	1121.26	809.634	1153.17	1024.82	814.941
Mapk8ip2	60597	Turquoise	-0.707353	7.9483	0.0036143	-0.317512	-0.38985	4815.62	5811.14	5979.65	6478.13	5445.63	5298.81	5767.32	7018.7	5773.7	4216.37	4107.24	4426.95	4959.91	4922.98	3650.67	4425.1
Il3ra	16188	Turquoise	9.26769	2.44242	0.000117804	5.16702	4.12063	0	0	0	24.3844	11.5901	18.1748	1.86274	17.2424	124.568	164.347	189.714	397.443	94.3877	222.472	274.57	258.682
Snx18	170625	Turquoise	1.3957	6.63267	0.0014172	0.446086	0.949737	2792.9	1473.03	1337.57	2033.95	1606.41	887.81	1450.56	1282.46	2791.36	2809.33	2971.2	1832.9	2510.94	2002.19	3456.05	2127.35
Rogdi	66049	Turquoise	-1.08571	7.68141	0.000130673	-0.50098	-0.584761	4614.86	5538.92	4582.64	5446.92	4725.05	5803.8	5102.04	5135.63	2751.98	4662.92	3202.11	3645.07	3186.12	3691.64	3976.04	2992.48
Lilrb4	14728	Turquoise	20.1473	4.89038	1.75e-06	19.7319	6.84617	0	0	0	0.00577236	0	42.4419	0	0	1603.29	1021.31	1236.84	1164.94	493.964	1087.09	1743.68	1558.37
Ctsb	13030	Turquoise	4.18318	11.9415	5.3e-11	2.04916	2.13403	35793.5	28409.1	31091.6	36057.9	29894.1	26644.1	31855.9	31987.2	124658	124001	128895	166068	74972.7	128677	168988	155765
Irak2	108960	Turquoise	1.30768	5.75766	0.00608805	0.666377	0.641493	1119.79	940.917	658.553	831.888	785.829	492.17	1488.4	745.948	1457.92	1344.33	1817.83	1015.88	1288.37	1596.89	1170.78	1423.03
Psme1	19186	Turquoise	2.53272	6.16734	1e-08	1.2481	1.28488	791.756	1156.79	793.97	900.024	848.642	944.608	810.8	848.282	2061.81	1906.77	2473.65	2209.84	1766.14	2171.7	2325.3	2148.87
Mif	17319	Turquoise	0.737073	7.38789	0.00151325	0.54192	0.195192	2233.9	3077.36	2704.38	3009.23	3143.43	3288.43	3917.03	3294.64	3670.08	3903.8	4198.29	4279.04	3315.81	4315.72	4367.38	3621.24
Rplp2	67186	Turquoise	1.39021	4.73207	0.00200402	0.873369	0.51728	397.76	453.717	339.016	330.522	424.729	503.927	555.669	410.271	607.61	645.085	725.191	808.516	731.444	759.969	718.891	501.344
Canx	12330	Turquoise	0.902963	9.62737	6.09e-05	0.407884	0.495086	14007.7	13388.7	16890.7	14410.5	11649.9	14402.8	13699.6	14034.5	23803.5	19006	17931.3	17135.6	20027.5	17391.6	20118	18270.3
Tmem59l	67937	Turquoise	-0.997087	9.01002	0.000104646	-0.323502	-0.673594	9088.33	12004.6	10237.9	14111.6	13382.8	14610.8	13018.3	15375.3	7399.31	9496.82	8906.05	10512.1	9217.93	8624.25	9646.07	7863.3
Hpgds	54486	Turquoise	2.67049	5.94041	8.11e-05	1.20952	1.46133	1175.42	881.904	259.124	917.309	690.806	330.272	847.666	775.603	1603.38	2324.81	1796.18	1754.07	1900.61	2140.41	1395.64	1844.84
Sdf2l1	64136	Turquoise	3.7858	7.23297	1.76e-09	2.04331	1.74271	1552.43	1054.54	1234.31	1054.61	1465.95	1876.32	1230.38	1299.68	5714.57	3973.15	4838.93	5653.65	3287.2	4907.36	7234.25	4223.72
Sppl2a	66552	Turquoise	2.16616	5.76463	0.000411463	0.971069	1.19537	1001.98	676.599	767.67	755.614	623.032	761.264	497.05	789.949	2614.99	1547.65	555.047	1558.89	996.542	1584.89	1562.1	1973.83
Capns1	12336	Turquoise	1.29664	6.11777	1.24e-05	0.703218	0.593561	1142.4	1145.31	906.001	1237.66	1158.53	1190.14	1171.79	1140.93	1663.76	1858.32	1872.05	1820.73	1798.57	1890.31	1758.85	1586.16
Anks1b	77531	Turquoise	-0.80836	7.66248	0.00327236	-0.434203	-0.374167	6167.31	5728.35	4290.38	3874.68	4628.38	4267.36	4334.7	5538.26	3405.12	3181.75	4118.07	4142.05	3311.05	4369.82	3096.1	3704.03
Rftn1	76438	Turquoise	3.65963	4.56566	0.000910034	2.29446	1.36605	83.859	27.2423	93.5102	428.133	236.329	247.678	455.54	235.261	1015.44	810.401	405.449	872.769	327.077	827.313	999.941	873.89
Tubb5	22154	Turquoise	-0.639686	9.29168	0.00121613	-0.214425	-0.425264	12177.2	13236.3	13829.8	15791.6	13645.5	14802.8	17271.7	16432.1	11938.2	11228.8	12093	12174	10191.6	11855.3	13596.2	10641.7
Clic4	29876	Turquoise	1.60088	7.04964	7.61e-05	0.634339	0.966632	2243.34	1841.29	2949.89	2167.18	1461.76	2172.27	1913.61	1585.63	4622.64	2437.84	3532.72	3689.92	4341	3791.44	3344.73	2463.2
Atf3	11910	Turquoise	6.76083	4.31489	0.000733076	4.09706	2.67096	0	151.625	0	26.4506	115.744	71.8501	128.546	151.137	591.608	963.372	612.473	880.037	373.807	1006.43	904.818	690.796
Msn	17698	Turquoise	3.66462	7.54477	1.44e-08	1.74467	1.9201	2343.27	1746.16	1660.04	1648.52	1381.62	1583.65	1220.92	2214.93	8436.86	6142.15	6301.22	3911.82	3797.4	7105.48	5849.49	7472.58
Thra	21833	Turquoise	-1.2239	6.46651	0.00228541	-0.71001	-0.513992	3102.04	2430.71	2095.5	2080.73	2422.03	2529.31	1640.5	1693.69	1273.1	1664.51	1333.32	1664.33	2098.03	1082.3	993.499	1628.38
Lamp1	16783	Turquoise	2.14283	10.0657	2.74e-09	1.03031	1.11253	17879.8	13024	14874.1	14681.1	15077.6	13438.9	14312	13058.1	28886	28633	28920.8	37045.7	24168.2	29319	34507.7	32845.4
Atp6v0d1	11972	Turquoise	-0.642622	8.27609	0.00405024	-0.327599	-0.315025	5637.55	7698.28	7893.96	8177.5	7082.64	7373.5	6942.89	7130.58	6015.3	4797.8	5706.12	6914.32	5561.65	6464.56	5932.72	4974.24
Ckmt1	12716	Turquoise	-1.09376	7.66484	0.00155981	-0.485389	-0.608407	3569.53	4992.68	5320.11	5733.71	4370.54	4590.09	5196.54	6762.4	2310.81	3918.06	3540.31	4242.64	2940.08	2904.05	4163.05	3714.39
Crybb1	12960	Turquoise	-2.86088	5.18161	0.00043773	-1.60159	-1.25979	1395.03	1365.58	835.858	1425.8	965.144	897.447	1089.58	931.481	481.847	516.842	571.238	84.9774	241.253	721.359	272.449	386.772
Nipsnap3b	66536	Turquoise	1.39596	5.57916	0.00145275	0.696168	0.700003	849.265	920.669	888.474	438.324	837.094	1008.92	614.235	567.106	1496.1	1182.82	1065.58	1272.81	1436.19	1191.69	1072.4	1217.68
Znrf2	387524	Turquoise	2.4186	5.50095	0.000242646	1.37426	1.04472	521.237	594.676	133.451	815.609	750.361	700.137	596.291	497.296	1424.64	1231.27	1537.09	1160.11	1211.12	1308.32	1188.07	1540.85
Magt1	67075	Turquoise	1.726	5.80784	0.00103889	0.756342	0.969905	1155.62	793.776	795.92	878.667	827.162	560.785	1048.01	632.138	2502.85	1627.46	833.623	1157.7	1964.52	1185.71	1558.86	1300.43
Psmb9	16912	Turquoise	3.18719	4.7098	8.86e-06	1.30338	1.88468	498.664	269.576	340.974	230.857	166.854	324.871	154.011	234.298	778.899	768.593	862.857	897.022	902.149	1171.16	555.68	620.731
Gabrb3	14402	Turquoise	-1.83482	7.2568	0.000133421	-0.853514	-0.98138	3622.32	3601.55	5090.21	3909.26	3940.85	5025.38	3663.75	4788.47	3111.71	2500.57	1455.83	1910.46	1539.17	2573.31	1444.29	3265.59
Sdf4	20318	Turquoise	0.986527	8.39888	0.000119244	0.509275	0.477274	5897.71	4839.37	5861.77	6926.62	6144.74	5433.91	6075.39	5991.57	7532.39	6660.87	8584.1	10707.2	8184.18	8032.63	7852.64	8847.84
Fam53b	77938	Turquoise	-1.23169	5.37418	0.00654391	-1.08927	-0.142525	1773.97	1373.52	837.807	1717.66	744.484	603.678	643.521	917.136	807.188	708.745	455.303	709.137	502.558	707.068	582.693	842.875
Alkbh5	268420	Turquoise	1.67201	5.87366	0.00158528	0.754991	0.917237	918.069	1318.04	814.429	719.006	797.4	627.259	678.493	1210.76	1784.49	841.733	1901.31	1834.03	2179.09	1216.97	1050.79	1811.44
Atp5b	11947	Turquoise	-0.519747	11.327	0.00254152	-0.211363	-0.308385	51100	53756.7	60613.9	64117.2	55746.5	58225.7	64770.2	62864.1	49550.6	49140.1	50491.1	49118	46586.5	46459.3	55297.1	46765.4
Dynll1	56455	Turquoise	-0.813228	8.94853	0.00015829	-0.304094	-0.50914	10172.3	11895.4	11254.9	11104.4	11578	14102.6	13652.4	11085.1	8399.98	9038.89	8316.36	10228.5	7538.55	9282	10077.4	8527.88
Pigx	72084	Turquoise	1.69598	4.9915	0.00141013	1.21117	0.485281	377.016	468.684	353.627	278.658	510.678	845.918	622.763	427.483	553.427	784.744	973.417	1110.32	775.306	931.926	1084.26	577.742
Stra13	20892	Turquoise	2.93981	4.56292	5.99e-05	1.45619	1.48466	409.105	276.633	142.222	241.026	241.268	229.464	274.047	287.863	610.084	839.858	455.307	1027.87	451.056	957.137	913.462	568.207
Cnih4	98417	Turquoise	1.52264	5.9708	0.000148133	0.826109	0.696702	1342.25	939.144	640.041	844.093	846.149	862.06	1237.01	1113.2	1911.42	1703.46	1628.16	1432.85	1549.67	1630.59	1514.54	1883.07
A830018L16Rik	320492	Turquoise	-2.6104	6.06803	0.00139267	-1.53677	-1.07393	2889.97	1646.58	2788.17	2073.61	1855.13	2447.82	599.098	1817.07	1330.85	739.141	876.946	292.252	287.976	768.414	771.868	1363.47
Fbxl16	214931	Turquoise	-0.722889	8.95081	0.0030849	-0.533235	-0.189657	14470.5	13279.5	12036.3	13102.7	10913.6	7825.99	11187.8	11143.5	8358.09	7687.89	10455.1	10045.4	7691.14	10467.6	7682.93	10169.8
Ptma	19231	Turquoise	1.44452	5.28115	0.000324541	0.833494	0.611335	661.689	572.64	518.27	543.068	635.454	670.124	790.028	543.202	974.847	889.249	1055.81	1170.97	912.63	1083.45	1264.8	770.358
Wbp2	22378	Turquoise	-0.462033	9.39609	0.00648842	-0.174134	-0.287902	13357.3	15529.6	15018.3	15346.2	14268.6	16762.7	17374.7	14796.7	11389.8	12688.1	13582.4	14854.2	12452.7	13152.8	12526	13637.5
Sucla2	20916	Turquoise	-0.945212	8.09576	0.000133175	-0.315071	-0.630157	5661.12	7206.67	6118.96	5089.97	6408.34	7006.81	9039.86	7077.99	4238.22	5449.56	4525.66	5139.7	4625.17	4537.01	5093.84	4825.43
Nell2	54003	Turquoise	-1.41122	8.78757	2.28e-05	-0.651337	-0.759901	9143	11039.9	12143.4	12346.1	13821.6	13849.6	7635.56	12214.6	7163.89	7926.37	5822.12	7530.14	6337.92	6613.7	8306.66	6804.79
Mical1	171580	Turquoise	4.96909	4.65561	4.3e-05	2.41443	2.55636	147.033	31.6471	162.69	335.585	156.162	134.041	268.41	46.8369	1632.75	857.9	559.37	558.902	1106.23	1087.03	446.505	921.622
Stat1	20846	Turquoise	3.85407	5.75998	0.000109874	1.55184	2.30289	912.461	611.44	550.425	382.387	465.214	321.685	41.5486	612.074	2223.2	1131.51	2311.05	1537.1	1505.8	1451.45	1316.72	2834.24
Rps9	76846	Turquoise	1.93674	7.19659	3.3e-06	1.14636	0.790476	1647.61	2062.44	2003.93	1693.27	1879.92	2685.84	2711.21	2078.16	3039.14	3849.65	4875.77	4631.77	4162.66	4474.45	4902.48	2641.47
Anxa5	11747	Turquoise	3.5604	7.65335	8.42e-10	1.86633	1.6942	1529.79	1376.98	2082.84	2248.53	1521.27	1714.46	2783.98	2030.34	6783.07	5891.33	6864.9	6851.31	7429.85	5292.19	7690.47	5637.21
Dram2	67171	Turquoise	2.0644	6.06979	0.000130918	1.25938	0.805232	853.025	753.235	411.1	1158.33	1347.01	1417.42	710.623	819.588	2350.13	1400.38	1859.05	1992.85	1708.92	1583.72	2245.3	1966.62
C3ar1	12267	Turquoise	4.8767	7.28656	3.6e-12	2.35381	2.52322	1297.94	1030.77	1019.01	1011.89	1285	956.41	791.893	800.458	6529.17	4468.13	4674.17	6613.7	4312.37	5672.14	5771.65	6282.72
Nek7	59125	Turquoise	1.69617	6.75507	0.000565246	0.91508	0.781199	737.069	2062.47	1343.42	2080.73	2097.31	2002.85	958.206	1696.57	2928.17	3415.48	2508.36	2883.82	3082.18	3158.93	2873.4	2494.26
Tln2	70549	Turquoise	1.15405	6.09953	0.00492993	0.462697	0.691457	1736.25	1014.02	1239.18	1036.3	709.768	1062.56	970.501	1500.53	2111.05	1994.18	1486.16	1334.68	1282.64	1874.68	1735.07	1960.27
P3h3	14789	Turquoise	6.0273	3.6918	0.000828523	2.82083	3.2125	13.1634	4.33956	152.988	102.705	50.3697	1.10785	111.55	43.0224	847.729	191.887	422.771	467.929	242.204	632.466	557.809	477.512
Cyp46a1	13116	Turquoise	-1.14528	7.72937	8.87e-05	-0.475197	-0.670117	3901.32	5652.57	4771.64	5694.05	6614.14	5126.18	5740.86	5222.65	3014.47	4253.43	3138.16	3995.38	3264.32	3094.04	3999.82	3910.18
Prkcg	18752	Turquoise	-1.41821	7.96628	0.00183818	-0.815489	-0.602759	7508.59	5183.84	7832.58	7647.65	7460.31	5174.44	4140.96	7318.03	3670.09	5577.83	2984.24	3776	2347.86	4865.23	2979.35	5673.13
Calr	12317	Turquoise	1.12131	9.26903	1.59e-07	0.619647	0.50168	10718.1	9266.46	9891.07	10551.1	10208.7	10493.6	11600.8	11192.2	16145.5	15073.7	15250.6	15645.8	15062.8	16082.1	16477.1	13961.4
Sh3bgrl3	73723	Turquoise	1.47251	8.63477	2.31e-06	0.744084	0.728458	6249.3	7004.05	6110.19	5692.01	5976.16	5705.17	7027.95	6407.58	8713.03	10059.3	10202.5	12991	8032.54	11304.6	12702.1	9576.05
Mapkapk2	17164	Turquoise	2.91044	6.75973	2.38e-07	1.51447	1.39617	1110.35	899.477	983.937	1698.34	1447.78	1371.34	1237	994.599	4213.5	2240.23	4217.78	2733.54	2503.3	3473.99	4102.51	3213.76
Psmb8	16913	Turquoise	4.88141	6.80314	1.77e-11	2.49113	2.3907	907.712	715.369	730.649	477.985	641.216	904.925	619.907	845.421	4288.71	3983.61	3430.84	4217.22	2995.39	4641.58	4777.08	3378.49
Cyb5r1	72017	Turquoise	2.38076	5.72475	6.04e-05	1.27903	1.10205	734.269	806.136	742.342	271.541	482.534	1121.48	582.107	679.009	1583.63	1519.14	1425.46	1670.4	1664.11	1351.63	1884.23	1250.28
Pja2	224938	Turquoise	-1.07825	9.38168	3.99e-05	-0.554405	-0.523854	13540.1	19481.8	16354.9	18067.6	16423.7	14964.7	15376.1	18769.4	11954.2	11326.6	10805.2	11839.5	11818.5	8532.9	12157.3	13070.8
Slc22a17	59049	Turquoise	-0.939574	9.39936	4.53e-05	-0.389212	-0.550369	13165	15388.6	16172.7	17847.9	16923.7	18846	15641.6	18054.1	12083.6	13409.2	10080	12205.6	13566.6	12174	10799.5	10894
Nfe2l2	18024	Turquoise	3.7133	7.01014	8.69e-10	1.71286	2.0007	1496.83	1377.03	1146.63	1173.59	1314.73	971.427	1233.22	705.773	4081.69	2997.43	5480.62	4466.93	3893.73	3944.18	5169.5	3901.39
Sri	109552	Turquoise	0.856584	7.21409	0.000956236	0.447782	0.408857	2317.79	3002.49	2828.11	2388.88	2631.09	2595.8	2952.17	2575.46	3959.66	3430.67	3744.1	3237.8	3332.98	3805.87	4430.07	2709.13
Cela1	109901	Turquoise	4.05474	3.4005	0.00621644	1.33424	2.72425	57.4748	101.313	192.916	198.293	75.1534	75.0724	0	58.3208	133.22	509.251	492.104	252.201	289.898	544.633	365.392	178.185
Rpl36	54217	Turquoise	1.56248	4.42375	0.003262	0.929962	0.633094	267.678	318.912	298.101	310.18	288.363	472.816	359.099	338.547	529.96	527.277	596.197	623.066	566.461	664.961	704.823	326.227
Crip2	68337	Turquoise	-0.6897	7.81495	0.00177254	-0.330799	-0.35891	5459.42	5175.05	5045.39	5370.65	4885.37	4147.28	6234.16	6068.08	4376.22	4460.54	3869.85	4030.56	3952.85	4158.21	4719.79	3805.09
March7	57438	Turquoise	-1.04298	5.63009	0.00672268	-0.711417	-0.331714	1956.82	916.217	1390.19	1315.97	868.439	1077.57	1217.15	1099.8	798.619	1008.02	702.443	898.241	951.739	719.13	719.986	996.462
Nrxn1	18189	Turquoise	-0.666596	8.50978	0.00511621	-0.19607	-0.470533	6927	8845.35	7026.91	8303.61	10703.8	9690.51	8867.86	8140.49	5869.91	7349.68	8186.26	5744.62	6011.77	8037.4	5919.76	7024.47
Atp1b1	11931	Turquoise	-1.13315	10.4153	2.74e-05	-0.419109	-0.714047	26670.3	30919.1	33499.9	32706.9	39326.9	35967.9	39841.1	35951.3	17246.1	25216.6	22641.3	27481.6	18553.2	22906.2	25991.3	24653.3
Sdcbp	53378	Turquoise	1.08242	9.37761	2.64e-06	0.620205	0.462229	12059.4	11609.1	10318.7	9255.5	11054.1	12623	11683	12645.9	19020.7	14642.4	16013.8	16791.3	16136.6	17431.2	17192.8	15375.7
Prickle1	106042	Turquoise	-1.22773	6.85663	0.00606725	-0.703349	-0.524481	3151.04	3192.78	2689.77	3517.72	2378.2	2394.23	1979.75	4287.36	1273.14	2857.81	1648.76	1928.61	1501.02	1719.59	1591.3	2862.87
Slc12a2	20496	Turquoise	1.46382	6.53723	0.00250736	0.512216	0.951706	1968.12	1408.72	2382.91	1056.64	730.413	1415.31	1396.7	1464.18	3799.34	2419.8	1645.52	1857.14	2715.03	2444.67	2329.64	2194.22
Ppp5c	19060	Turquoise	-0.724398	7.07786	0.00634213	-0.3026	-0.421818	2800.39	3013.04	2436.47	4029.25	3501.25	2797.38	3659.03	3328.12	2687.84	2730.48	2109.46	2428.04	2534.79	2834.25	2085.33	2463.24
Abcd2	26874	Turquoise	1.72354	6.73792	4.57e-05	0.692987	1.03066	1155.58	1984.94	1920.15	2095.98	1362.62	1196.59	1345.67	1736.74	2596.68	3575.09	3095.87	2302.01	1913	2854.72	3322.01	3435.85
Mob4	19070	Turquoise	-1.24102	7.22461	0.000203276	-0.563436	-0.67762	2912.55	4531.05	3816.92	3403.82	4234.23	3910.31	4507.65	3173.18	2341.57	2038.82	2546.29	2996.51	3318.7	2347.28	2152.36	2075.62
Dnm1l	74006	Turquoise	-0.858798	7.44528	0.00351063	-0.349262	-0.509573	3919.24	4183.91	3111.59	4707.58	4275.53	4025.04	4218.47	5223.62	3116.73	4030.17	2367.45	2984.44	3124.14	2622.67	2783.68	3932.5
Atp6v1e1	11973	Turquoise	-0.766096	9.42281	0.000470016	-0.339529	-0.426571	13839.9	17343.6	16622.8	15689.9	15890.7	15439.6	18282.9	17644.8	10101.9	12501.9	12782.4	14794.8	10948.8	12811.3	14248	12033.8
Bbs4	102774	Turquoise	-1.65637	5.86177	0.000477715	-0.677993	-0.978555	1496.81	1300.35	1577.23	1244.78	1813.85	1520.38	1622.56	1948.1	842.981	812.296	1201.04	655.858	955.552	1102.65	406.508	1039.44
Ifi27	52668	Turquoise	1.93555	6.3681	6.34e-05	1.1135	0.822207	832.279	866.879	1128.12	1416.65	850.261	1404.57	1061.22	1865.87	2226.95	2036.92	2329.49	2589.23	2080.85	2575.72	2987.96	1517.68
Tubb3	22152	Turquoise	-0.748007	8.32752	0.00323783	-0.268514	-0.479505	5101.22	6925.61	7473.1	8843.62	7031.4	8556.13	7648.81	9500.44	6221.1	5047.67	5965.19	6296.13	5147.77	5767.14	5823.54	6741.15
Timp2	21858	Turquoise	2.66485	9.09287	1.35e-06	1.22208	1.44281	9173.2	6934.44	7390.3	4686.23	8794.08	5734.12	4052.13	5574.59	15627.9	15518.3	14139.5	20463	10342.3	14648.7	17921.4	22752.8
Mgst3	66447	Turquoise	-0.879198	7.97812	0.00339291	-0.25842	-0.62079	4103.97	5211.16	5788.7	6345.93	5240.69	8182.99	7553.38	6564.42	4196.31	4573.6	4301.27	4860.89	3295.78	4949.43	5791.09	3874.33
Psd	73728	Turquoise	-0.584902	8.86711	0.00540214	-0.404569	-0.180335	12156.4	9642.65	12151.2	12737.6	8903.08	9614.4	10498.9	10914.9	9372.31	6692.23	9220.4	9986.02	8259.51	9291.62	9137.99	8550.17
Ankrd40	71452	Turquoise	1.01967	7.29599	0.00352443	0.379426	0.640296	3237.76	2310.87	2375.1	3995.69	2526.96	2070.43	2558.1	2785.86	3596.14	3437.32	5558.66	2912.96	3225.22	4704.1	3630.12	3935.63
Spg21	27965	Turquoise	1.69618	6.16915	4.03e-05	0.878709	0.817628	1083.02	857.194	934.254	1354.61	1256.07	1261.97	1130.22	762.201	1685.95	2582.28	1805.94	1701.96	1748.98	2391.72	1853.98	1778.77
Gm2061	100039138	Turquoise	-16.4565	0.473703	0.00207592	-15.8351	-18.5204	0	0	58.4516	0.00759417	48.725	67.539	205.222	54.5087	0.001	0	0	0	0.001	0	0	0
Pth2r	213527	Turquoise	-17.4082	0.881644	0.00361366	-16.3712	-18.9393	0	0	84.7568	0.00766076	84.2957	154.325	0	264.071	0.001	0	0	0	0.001	0	0	0
Gm20337	100504661	Turquoise	-14.1023	-0.83062	0.00643854	-16.8878	-15.1134	0	49.4985	33.1364	38.6315	6.52205	28.9258	0	0	0.001	0	0	0	0.001	0	0	0
C1qtnf7	109323	Turquoise	-16.7733	0.121115	0.00276981	-17.1944	-17.4779	96.2118	53.7623	0	0.00751752	57.8907	38.6096	86.0465	0	0.001	0	0	0	0.001	0	0	0
Nxf7	170722	Turquoise	-15.2111	-0.283328	0.00675905	-17.5878	-15.5176	0.001	61.7758	46.7719	88.4462	0.001	0.0314015	0	46.8788	0.001	0	0	0	0.001	0	0	0
Arhgap44	216831	Turquoise	-1.10496	6.98831	0.000252765	-0.622113	-0.482912	3824.05	3217.45	2742.37	3525.85	2886.42	2994.66	2980.52	3230.57	1814.13	2731.44	2347.92	1754.09	2539.56	1891.55	1824.8	2396.41
Rab5c	19345	Turquoise	1.45576	5.06427	0.00433592	0.807665	0.648454	472.222	797.362	312.708	415.947	444.539	485.717	602.911	700.062	910.746	661.229	1111.07	814.623	1163.46	887.449	713.502	736.148
2410006H16Rik	69221	Turquoise	2.37281	4.35679	0.00353693	1.62994	0.743956	70.6606	339.207	244.52	104.757	304.102	405.263	343.043	351.947	233.043	609.937	810.8	695.781	694.257	597.65	709.15	350.903
Usp22	216825	Turquoise	-0.918297	8.23985	0.000344467	-0.603964	-0.314346	8628.38	7225.16	7548.11	9033.79	7487.56	5577.59	6309.74	7195.62	5693.64	5246.24	4784.73	5616.09	6183.44	5496.58	3889.59	5798.81
Cables1	63955	Turquoise	1.68839	6.13198	8.37e-06	0.521109	1.16745	1143.35	1368.23	1305.43	1407.49	773.411	889.94	951.603	727.772	2136.95	1823.16	1823.28	1714.07	1393.26	1566.88	2231.25	2316.85
Fth1	14319	Turquoise	1.89393	12.4332	8.02e-08	0.99899	0.894947	79123.9	80056.6	70495.2	76652.5	69979.6	95272.2	89415.7	75056.7	140654	129547	175783	166245	137422	164849	185294	125571
Cyfip1	20430	Turquoise	2.33825	8.10045	6.37e-07	0.885453	1.45288	5407.6	3758.39	3624.03	4394.35	3607.84	1936.42	3113.76	2958	10756.2	8357.7	6689.3	5942.22	6500.03	7349.62	9721.73	8227.84
Gfap	14580	Turquoise	10.6217	10.1832	2.32e-12	5.3561	5.26586	1041.54	1582.32	1289.84	740.365	1123.81	2220.47	566.972	1053.9	33179.6	72438.5	55995.5	29011.5	49358.8	54921.1	47888.7	38866.2
H2-D1	14964	Turquoise	5.07174	8.05685	4.62e-10	2.56435	2.50758	1974.71	1232.5	1579.18	1665.81	1563.44	1334.9	1742.57	2085.82	6583.49	7288.86	11772.1	12519.5	5215.47	8281.56	11606	13149.7
Rps24	20088	Turquoise	1.42458	4.68039	0.00475622	0.981685	0.443352	312.92	391.154	366.295	270.522	381.749	633.638	553.782	384.449	491.792	605.182	732.775	818.202	783.9	671.002	756.721	444.828
Dap3	65111	Turquoise	-0.96848	6.77256	0.00129252	-0.558329	-0.410192	2396.97	3369.01	2738.48	2752.95	2685.63	2802.73	2348.31	2356.45	1735.24	2361.86	2105.1	1442.57	1682.22	2038.22	2336.11	1614.01
Ppm1l	242083	Turquoise	-1.80533	6.29328	1.45e-05	-1.22457	-0.580915	3143.52	2293.27	2445.25	2665.49	1462.58	1451.78	1663.18	2196.75	1111.64	1124.87	989.697	1287.34	934.561	974.055	959.976	1660.29
Mllt11	56772	Turquoise	-0.839219	7.54394	0.00644406	-0.344873	-0.49437	3803.3	4429.72	4819.38	3958.07	5268.01	5142.25	4088.05	4435.57	2222.08	2856.83	4763.01	3551.73	3993.87	3261.16	2902.59	3283
Apbb2	11787	Turquoise	1.78636	6.56967	0.00226016	0.8711	0.915418	712.564	1486.26	1362.91	2101.06	1553.54	1169.78	728.569	2063.83	3120.38	1630.29	3460.07	2146.84	2088.47	3406.6	3080.94	1827.28
Ppp2r1a	51792	Turquoise	-0.812573	9.66221	0.000512137	-0.329077	-0.483501	13467.6	20005.1	18118.2	21806	19868	17826.4	21767.1	22656.1	13693.1	15821.4	13553.1	15359.7	14057.7	13968.1	16355	14353
Atp6ap2	70495	Turquoise	-0.677278	9.31846	0.000670936	-0.18469	-0.492594	13586.3	13904.1	13334.9	12770.2	15280.1	17640.9	15747.4	18032.1	9433.99	13584	12236.1	11901.3	10883.9	11155.5	12010.3	13357.3
Cpne6	12891	Turquoise	-1.28943	7.1014	0.00626412	-0.519337	-0.770155	3335.78	2734.63	3599.67	3175	4921.8	4471.05	2952.16	3023.03	1427.19	3304.33	1169.66	3060.73	1939.7	2691.14	1730.76	2649.52
Ppp2r2b	72930	Turquoise	-0.755006	7.51149	0.00279064	-0.320802	-0.434222	3760.88	3753.09	4090.67	5013.69	4659.8	5077.92	3376.46	4964.44	3299.12	2796.97	3474.18	3734.76	3864.17	3065.17	3185.82	3264.7
Kcnmb4	58802	Turquoise	-1.16555	5.63805	0.0033473	-0.686638	-0.478995	1348.83	1623.73	1128.12	1266.14	1091.58	1003.59	1532.79	1046.24	697.584	700.185	1162.01	774.622	694.243	1117.06	702.69	839.642
Flot1	14251	Turquoise	-0.756288	7.29063	0.00241712	-0.368601	-0.387704	3703.39	3440.33	4223.17	3372.29	3671.46	3872.78	4374.4	3106.23	2348.99	3105.75	2493.19	3468.06	2692.13	3134.88	2978.25	2678.92
Ppp4c	56420	Turquoise	1.03206	6.41327	0.00402599	0.412277	0.6199	2027.5	1671.28	1268.41	1343.43	1684.11	1370.28	1468.52	974.511	2130.82	2182.29	1466.66	2618.3	2229.62	2517.99	1897.23	1803.43
Tradd	71609	Turquoise	2.65937	3.70885	0.00331562	1.76046	0.900672	44.2687	126.835	107.153	175.937	136.311	292.658	189.949	210.407	352.5	211.842	399.996	574.499	212.643	681.676	424.846	229.132
Porcn	53627	Turquoise	-1.5762	5.73695	0.000397257	-0.685744	-0.890657	1426.12	1548.82	1394.08	889.86	1617.18	1462.48	1351.34	1668.84	831.879	897.809	746.881	792.797	729.53	806.888	501.632	1252.01
Gabrg2	14406	Turquoise	-1.6813	8.15014	5.6e-07	-0.800184	-0.88115	5688.45	8538.77	7523.76	7958.85	8793.22	8145.48	7797.18	6898.19	3562.89	4771.21	4706.67	4020.87	4981.85	4502.12	3399.87	4291.39
Il13ra1	16164	Turquoise	3.10223	6.00967	0.000289195	1.97683	1.12594	935.05	621.09	331.216	133.234	1395.03	427.836	1049.91	797.602	3269.4	1513.44	1489.42	1681.36	1341.76	2511.96	2328.54	1828.11
Stmn2	20257	Turquoise	-1.1047	8.75148	1.14e-05	-0.492755	-0.611962	10361.8	10164.2	10767.9	9892.12	10950.8	10046.5	13734.6	10343.9	6001.78	8295	7986.82	6985.88	6696.49	6865.02	8212.61	7719.28
Tmed10	68581	Turquoise	1.12874	6.6612	0.000411339	0.589901	0.538943	2044.46	1900.34	1708.75	1064.78	1865.07	1426.04	1998.67	1723.35	2642.25	2472.06	2317.58	2680.16	2701.68	2576.94	2598.81	2312.01
Bag4	67384	Turquoise	-1.26638	6.40051	0.00281891	-0.603846	-0.662653	1786.17	2477.41	1829.55	2332.94	2536.91	2061.84	2961.64	1283.41	1233.66	1854.53	1536.01	920.129	1440	1203.73	1203.21	1739.83
Necap1	67602	Turquoise	-0.963037	8.56026	0.000125954	-0.436774	-0.526278	7954.42	9546.64	9460.47	8760.23	8528.75	10658.7	9924.37	9195.36	7160.17	7055.16	6897.42	5277.93	8464.56	6087.02	6126.23	5920.55
Hadha	97212	Turquoise	1.98861	5.96206	9.39e-05	0.913926	1.07489	1390.33	682.752	651.733	960.025	709.794	882.424	823.086	907.579	1568.87	1753.81	2250.34	1369.83	2197.21	1378.1	2265.83	1158.74
Cox5a	12858	Turquoise	-0.65696	8.63373	0.00432862	-0.221679	-0.435285	6733.77	9436.51	8986.03	9190.41	8703.94	10583.7	10844.8	10024.5	6202.66	6896.5	8225.29	8130.16	7453.69	8332.02	7942.36	5969.88
Rnf128	66889	Turquoise	1.67547	5.72273	0.00610797	0.604793	1.07095	249.751	1160.33	1235.3	1062.74	723.855	586.514	628.409	768.905	1879.34	1123.91	999.464	1636.45	877.336	1670.24	1527.5	1613.27
Elk3	13713	Turquoise	2.51256	5.12966	0.000185957	1.18858	1.32451	559.903	748.933	240.617	259.336	297.427	421.381	633.168	308.889	998.261	1096.37	1137.1	891.004	785.79	1188.05	848.631	1337.12
Serpinb1c	380839	Turquoise	17.0515	1.3084	5.27e-07	18.7874	7.70507	0	0	0	0.000881326	0	0.00361779	0.957903	0.966741	94.9243	71.2387	134.395	98.2094	146.877	62.6062	70.2936	122.59
Gnb5	14697	Turquoise	-1.01673	7.89718	3.78e-05	-0.631025	-0.385721	4953.24	6709.79	6427.78	7377.14	4850.65	5364.21	6003.57	5471.3	4718.8	4096.66	3771.21	3858.43	3921.38	3961.01	4401.97	4316.87
Phyhipl	70911	Turquoise	-0.956856	8.14353	0.000135147	-0.413552	-0.543315	5809.1	7494.76	5874.43	7153.41	7935.47	6597.24	7610.07	6942.18	4779.23	4324.67	5306.12	5359.1	5905.93	5389.54	4000.93	4661.47
Ctsc	13032	Turquoise	3.05675	7.64593	7.85e-06	1.42288	1.634	4512.18	1405.17	1311.27	2052.26	2843.51	1370.3	1962.75	1917.48	6488.53	5097.07	7939.11	5359.14	4217	6153.14	7068.88	7682.7
Rps25	75617	Turquoise	1.91755	5.42991	6.66e-05	1.20732	0.710592	602.302	584.094	453.97	408.83	623.055	818.071	808.929	669.448	762.935	1020.36	1430.85	1517.63	1344.64	1316.72	1249.68	866.655
Ssr1	107513	Turquoise	0.749921	7.59375	0.00566872	0.460891	0.289062	3869.29	3169.86	2994.69	3218.73	4397.04	3378.5	3225.27	4073.12	5227.78	5527.47	3534.91	3950.57	5284.15	5111.76	3806.34	4215.77
Ndufa4	17992	Turquoise	-0.74197	9.25786	0.00369783	-0.211933	-0.530042	10938.6	15319.9	13974.9	11346.4	14300.8	19863.5	17587.4	13184.3	9132.05	10771.8	12382.4	12246.8	12030.2	11071.3	12532.4	9336.48
Ece2	107522	Turquoise	2.11583	4.58083	0.00297061	1.68627	0.430466	192.261	292.47	144.169	183.063	400.79	471.749	582.15	504.014	773.922	366.703	535.51	936.957	1284.6	336.789	438.929	579.366
Snx5	69178	Turquoise	1.5377	7.73085	1.17e-06	0.731929	0.805816	4241.62	3356.65	3133.03	2756.01	3097.14	3455.69	3120.38	3273.6	4545.1	5821.98	5380.92	6652.49	6440.92	5606.01	4971.69	5614.15
Eef1d	66656	Turquoise	1.19298	6.24625	0.00321651	0.634949	0.558132	983.094	1175.25	1381.42	1379.02	1353.56	1380.99	841.974	1665.98	2047	1924.82	2330.56	1335.91	1619.28	1477.91	2730.67	1891
Mapre3	100732	Turquoise	-0.819519	7.05844	0.00111593	-0.455713	-0.36383	2539.29	3608.63	3361.97	3618.4	3498.77	3051.48	3191.25	2711.26	2234.35	2317.2	2705.63	2315.31	2747.45	2222.22	2599.89	2107.46
Ralyl	76897	Turquoise	-1.19966	6.80986	5.48e-05	-0.734904	-0.464806	3119	3696.75	3169.08	2399.05	3088.08	2463.92	2169.7	2660.58	1832.58	1776.61	1824.36	2007.39	1619.28	1782.11	1973.97	2147.31
Tnni2	21953	Turquoise	6.33564	2.67731	7.33e-06	3.34678	3.00272	27.3311	32.6099	27.2759	6.11115	28.0888	30.0201	41.6027	20.0714	260.035	190	379.356	120.105	310.897	270.553	237.835	140.788
Lmo7	380928	Turquoise	-2.21605	4.58865	0.00491815	-0.83296	-1.38383	670.167	351.469	736.496	475.95	975.147	418.186	672.832	1243.29	120.897	260.305	469.335	403.623	480.656	269.399	141.656	376.472
Rps3	27050	Turquoise	1.48117	8.54099	9.38e-06	0.872759	0.608445	4544.16	6056.07	5123.32	5527.26	5006	7552.54	7166.87	6088.16	8201.59	9039.84	9730.96	11941.3	11075.6	11090.5	10017.9	7171.65
Lhfpl2	218454	Turquoise	2.3732	6.13388	0.000422337	0.841014	1.53248	1888.04	466	1302.52	857.313	813.925	557.571	963.896	491.547	976.162	2259.25	2025.98	2824.35	1499.12	2223.4	2570.69	1884.62
Wnk1	232341	Turquoise	2.20797	5.68116	0.000160691	0.824729	1.3836	1177.32	849.31	684.861	572.561	706.519	709.799	420.502	417.91	1180.68	978.547	1503.5	2153.99	1610.71	1095.52	2107.99	1068.81
Kcnq2	16536	Turquoise	-1.42386	5.6486	0.00341789	-0.982819	-0.441217	1643.87	1006.08	2171.51	1390.21	1235.37	1037.91	1158.56	885.57	812.158	713.488	817.331	800.062	802.966	883.823	367.591	1125.44
Atp6v0a2	21871	Turquoise	1.05936	6.62842	0.000603512	0.541866	0.51757	1554.3	1658.05	1701.93	1794.96	1851.03	1661.91	1802.11	1590.41	3397.63	2325.75	1841.72	2202.59	2639.69	2477.14	1975.07	2793.56
Pkib	18768	Turquoise	2.19126	5.28474	2.35e-05	1.09008	1.10159	472.223	548.866	642.002	417.981	642.924	664.75	395.938	387.311	838.091	1189.48	1443.86	958.887	962.219	1307.09	1186.98	1030.64
Cdk5r1	12569	Turquoise	-1.32377	6.25609	9.4e-05	-0.605645	-0.718185	2055.76	2317.95	1385.31	1757.34	2031.99	1891.36	2327.53	1981.57	1237.34	995.653	1334.39	1372.2	1029.93	1334.76	1392.37	1247.13
Acer3	66190	Turquoise	2.50199	6.14646	3.71e-05	1.07497	1.42729	1600.54	1003.48	715.058	626.462	792.441	780.573	418.608	1139.98	2135.74	2192.74	2663.34	1320.16	1931.12	2361.68	2170.72	1958.64
Ifnar2	15976	Turquoise	3.28997	7.04513	1.98e-08	1.58668	1.70349	1660.83	1004.32	1309.32	1590.55	1173.39	1124.75	1808.74	1094.06	4016.38	3257.75	3615.12	5825.73	3141.29	4833.98	5027.88	3935.62
P4htm	74443	Turquoise	-1.23764	6.71905	0.0019327	-0.550591	-0.687118	2644.87	2254.48	2487.13	2768.21	2403.83	3162.98	2958.79	2786.82	1968.12	1573.29	1466.65	1924.96	2038.9	2118.76	793.519	2074.89
Rock2	19878	Turquoise	-0.861845	7.84351	0.00155345	-0.455226	-0.40663	5454.7	5378.56	6509.62	5063.52	5910.89	4203.03	5617.06	6227.79	4802.6	4805.42	3217.3	3517.82	3634.33	4819.55	4048.48	4062.97
Trex1	22040	Turquoise	2.63339	5.33149	0.000163664	1.22804	1.40586	661.705	332.101	520.223	529.844	492.493	174.807	496.12	669.461	1094.4	782.833	1588.02	1322.5	1099.55	1069.05	779.456	1908.63
Tmem109	68539	Turquoise	0.810217	6.77613	0.00326077	0.480678	0.329602	1991.67	1790.2	2040.95	1642.42	1689.85	2190.5	2305.8	2222.57	2755.63	2221.24	2666.61	2773.5	2815.16	2337.67	3354.44	2059.7
Dnajc3	100037258	Turquoise	1.10587	6.76956	0.00336347	0.447328	0.658634	2242.4	2170.82	1960.09	1563.09	1894.81	1096.89	2111.13	1851.5	3216.51	2979.4	1621.68	3003.81	2577.7	2283.57	3097.16	3019.59
Pcmt1	18537	Turquoise	-0.71751	7.96115	0.00139053	-0.27126	-0.446258	5186.06	6118.62	5645.5	5026.91	5611.73	6109.38	6828.56	6626.59	5473.01	3790.74	4250.33	4696.04	4125.46	4188.29	5286.25	4877.97
Lgals3bp	19039	Turquoise	7.14557	8.2561	2.01e-11	3.56264	3.58329	1348.84	868.654	943.998	823.754	904.827	569.367	1109.43	1404.9	10695.9	9857.84	12882.1	13652.9	5971.7	11365.9	11958.4	18510.8
Gpr108	78308	Turquoise	1.46765	6.03578	0.000742896	0.766497	0.70131	927.488	755.871	1093.05	1239.69	1171.77	958.555	788.113	1347.51	1189.33	1519.14	2453.04	1670.42	2144.75	1819.37	1700.47	1271.76
Gpd1l	333433	Turquoise	-1.17493	7.12731	0.00042843	-0.669917	-0.505055	3924.9	3892.31	3024.89	3978.41	3477.27	3491.08	3308.43	3150.23	3354.48	2445.46	1701.89	1813.5	2075.12	2337.65	2196.67	2851.68
Cisd1	52637	Turquoise	-0.615597	7.83817	0.00316746	-0.219821	-0.395786	5095.58	5212.93	4864.19	4678.09	4984.53	6566.13	5690.78	5537.3	3400.22	4261.98	4698	4685.12	4316.19	4383.07	4747.9	3866.37
Cerk	223753	Turquoise	1.55238	6.61654	0.00449875	0.609787	0.942717	1866.31	1443.08	1270.35	2177.34	1984.93	1070.08	601.935	1793.17	2379.78	2120.53	3351.67	2459.56	1545.84	2038.27	3362	3529.8
Lingo3	237403	Turquoise	-1.73235	5.56537	0.00181372	-0.960362	-0.772237	1395.02	1614.91	1040.44	1380.04	1070.09	1617.93	1193.52	964.95	1032.66	537.721	760.96	459.498	816.323	725.111	312.459	983.772
Ube2l3	22195	Turquoise	0.690071	7.47459	0.00492804	0.216301	0.4738	3606.31	3845.62	3178.82	3633.65	3171.52	3005.38	3078.8	2882.45	4339.25	3989.31	4692.58	3550.55	5178.3	4492.49	2969.63	4216.58
Nme3	79059	Turquoise	1.25107	5.46536	0.00317004	0.777853	0.473434	559.876	620.206	777.412	638.664	742.878	1167.59	677.555	674.224	1053.72	989.006	943.088	1465.5	1448.6	1261.4	1010.78	808.554
Tomm7	66169	Turquoise	0.825112	6.83579	0.00398743	0.560528	0.264646	1904	2016.62	1629.83	1802.08	2109.66	2477.84	2527.88	2069.55	2077.87	2384.65	3463.33	2917.75	3198.53	2895.59	2851.77	2088.34
Nme1	18102	Turquoise	-0.588364	8.72813	0.00254136	-0.167854	-0.420514	7431.28	9607.42	9613.42	8945.32	9343.54	12264.9	11502.5	10051.3	7305.63	7668.9	7845.91	8867.18	8578.99	8321.21	7896.96	7451.84
Spc25	66442	Turquoise	11.0204	1.20268	0.00287666	8.40922	3.12311	0	0	0	1.02447	40.6831	0.0243611	0	0	0.104957	98.8076	0.0380194	249.329	5.69639	78.1979	84.3305	186.445
Yif1a	68090	Turquoise	1.10307	5.80971	0.00321191	0.434107	0.669098	817.204	1242.25	1011.22	1033.25	774.249	1120.44	911.916	744.989	1821.42	1316.78	1033.07	1373.43	1704.17	1131.59	1589.12	1222.44
Anp32b	67628	Turquoise	1.43857	5.00183	0.00465304	0.826056	0.612807	477.88	409.641	609.853	369.167	508.191	591.848	681.356	423.656	502.907	740.089	1276.9	789.165	753.372	726.341	1142.63	749.688
Rps20	67427	Turquoise	1.97598	5.73011	1.13e-05	1.02678	0.94947	695.615	829.914	693.628	662.054	610.632	992.839	835.379	659.877	1323.63	1205.62	1482.9	1858.26	1591.63	1566.85	1781.54	1044.13
Srebf1	20787	Turquoise	1.66662	6.04475	0.000147292	0.648447	1.01833	932.203	850.151	1168.07	1527.49	713.086	833.114	1027.21	960.176	1812.86	1795.61	1460.15	1950.41	2375.54	1646.23	1122.14	2013.6
Syne1	64009	Turquoise	-1.41688	7.55794	0.00183801	-0.887685	-0.52926	3549.74	4480.81	6910.02	7012.04	5467.15	4412.1	3092.96	4496.78	2650.91	3854.41	2670.96	2688.68	2061.77	2664.75	2525.31	4852.61
Ttc9b	73032	Turquoise	-1.19336	6.71818	0.000559463	-0.490261	-0.703151	2278.2	2493.25	1755.5	3249.23	2733.56	2666.56	3390.66	2774.39	1361.85	1681.6	1735.47	2180.7	1344.63	1879.49	1986.94	1892.61
Cdk4	12567	Turquoise	1.41108	6.20454	0.000389501	0.631681	0.779558	1526.99	970.847	1440.85	968.165	1062.66	1184.78	1103.75	1169.62	2040.84	1402.28	1954.44	2204.97	2128.54	1685.92	2604.19	1341.79
Qk	19317	Turquoise	1.20036	9.34519	5.81e-06	0.47824	0.722129	13632.5	11780	11205.3	10179.9	8510.55	9769.87	11357	10703.5	18126	17246.5	14922.2	14896.7	19516.4	15155	17405.7	14469.9
Mcl1	17210	Turquoise	1.22061	7.05712	0.000260229	0.442272	0.778419	2224.48	3218.38	2074.07	2316.67	2588.97	1564.36	2118.68	1681.26	3371.83	3324.26	4033.51	2631.72	3100.29	3827.51	3364.19	3349.86
Rasgrf1	19417	Turquoise	-1.10246	8.44859	0.00352627	-0.57658	-0.525897	7432.23	9679.68	7037.63	11034.2	8308.95	8118.69	6510.08	11749.8	8391.26	6088	5228.09	3885.15	7079.87	5377.55	4766.3	6867.7
Atl1	73991	Turquoise	-1.16168	7.53338	0.000188262	-0.608488	-0.553226	4285.9	4013.86	5955.3	4576.39	4405.26	4643.69	4525.59	4943.4	2133.34	3144.7	4017.24	3055.96	3375.9	3455.94	2662.6	3125.42
Dab2	13132	Turquoise	6.53433	4.27972	0.00339913	2.29463	4.24535	0	34.2968	225.076	322.337	61.0888	52.5676	0	40.1453	1088.11	1291.17	445.552	29.2068	516.861	797.247	838.878	764.042
Cr1l	12946	Turquoise	1.77085	4.84156	0.00157651	0.792669	0.978635	475.061	604.412	360.449	340.691	394.145	478.198	463.049	264.894	898.399	772.396	828.169	585.55	403.371	854.967	948.058	947.125
Pold4	69745	Turquoise	2.14573	4.39046	0.00101815	1.1976	0.949079	334.62	357.709	130.53	202.384	322.283	247.692	415.818	260.122	600.191	579.533	465.053	706.689	458.691	851.295	595.657	499.77
Camkv	235604	Turquoise	-1.62928	8.62486	1.88e-06	-0.853502	-0.775805	12332.7	11392.4	8870.1	10400.6	11152.4	10358.5	10213.5	9969.05	8026.49	6173.5	4808.59	4787	5222.15	5805.63	6019.21	7304.65
Glb1	12091	Turquoise	2.46491	5.80864	0.000225522	1.61655	0.848663	346.842	381.425	776.438	600.019	785.033	676.566	1220.97	986.014	1476.44	1800.37	1209.76	1967.36	692.323	1103.95	2404.19	2406.03
Ptprn	19275	Turquoise	-1.0086	7.93618	0.000129874	-0.516825	-0.491797	4434.82	6263.11	6189.1	7177.81	6171.18	5830.62	5772.04	6489.83	4516.71	4089.06	4462.78	3750.56	4570.82	4268.84	3495	4920.17
Hspa8	15481	Turquoise	-0.596564	8.69548	0.000666654	-0.262916	-0.333655	8334.28	8769.57	10080.1	9858.56	9691.44	10269.5	9577.55	10376.5	7979.72	8199.99	7545.65	7145.9	7441.29	7224.57	8627.73	8379.87
S100a11	20195	Turquoise	3.79668	1.88256	0.00373529	1.79097	2.01385	45.26	39.66	16.5502	34.5775	32.2138	40.7326	4.69427	42.088	123.252	182.432	91.0785	74.0252	172.625	120.265	113.519	77.126
2900011O08Rik	67254	Turquoise	-0.833478	8.10899	0.00561706	-0.309658	-0.523839	5607.39	6913.29	5483.78	6268.64	7674.34	7402.45	7611.02	6232.56	2885.12	4981.17	6407.43	5310.61	4839.74	4211.15	5338.15	5725.61
Tesc	57816	Turquoise	-1.92774	6.03134	8.9e-05	-1.02131	-0.906581	1863.48	2182.28	1744.79	1666.83	1436.98	1161.22	2327.54	2149.89	653.242	1285.45	783.741	951.584	729.526	1132.72	1172.91	739.324
F9	14071	Turquoise	13.8669	2.36943	0.000427993	16.8607	3.2158	0	0	0	0.00671685	19.0965	0.0283987	69.2685	0	213.212	395.268	190.793	0.0971758	136.355	373.824	138.4	172.664
1810058I24Rik	67705	Turquoise	2.08183	5.21793	7.38e-05	1.13286	0.949418	458.083	552.392	532.887	345.778	556.133	649.74	399.719	599.638	870.119	1162.88	723.048	1386.7	1072.85	1192.86	1270.21	722.594
Atp9a	11981	Turquoise	-0.712754	9.00505	0.000958506	-0.431086	-0.281673	9750.03	13771.1	13874.6	12998	11985.4	11940	10508.4	12272	8263.2	9073.09	10374.8	9666.03	10891.6	10078	8813.68	8638.5
Nudt9	74167	Turquoise	0.76669	6.49242	0.00621294	0.283266	0.483491	1794.67	1967.31	1529.49	1645.47	1380.8	1797	1750.13	1282.46	1613.26	1997.02	2379.35	2452.25	2328.8	2342.44	2131.81	1879.84
Gas6	14456	Turquoise	1.93417	7.21474	4.51e-06	1.00754	0.92672	2398.87	1485.35	2031.21	2186.5	2169.16	2564.69	1654.68	2427.23	4988.68	5160.75	2966.9	3172.36	4333.36	3962.22	4701.41	3761.32
Rpl23	65019	Turquoise	1.32542	4.9321	0.00189572	0.755923	0.56984	417.55	557.683	365.318	489.167	484.223	559.685	603.86	495.388	655.682	793.298	762.052	878.834	734.3	826.116	1006.43	614.368
Iah1	67732	Turquoise	1.84759	4.64982	0.000677192	1.1221	0.725976	344.034	245.76	318.559	334.588	308.191	496.41	507.479	372.019	762.845	749.599	695.926	497.065	724.769	577.238	986.958	496.568
Tagln3	56370	Turquoise	-0.540185	8.91512	0.00486209	-0.316588	-0.223599	9863.14	12608.2	11997.3	10696.5	10031.1	11469.3	11826.6	10314.3	7651.95	8439.4	10175.4	9999.37	8619.99	9618.69	10043.9	9092.96
Fam63b	235461	Turquoise	1.58753	7.15953	4.8e-05	0.738375	0.849241	2149.07	2739.08	2602.1	1511.23	2046.02	1468.94	2474.01	2602.25	3651.59	4429.19	4119.15	2817.2	3819.35	4214.71	3616.07	3827.39
Mapk8ip1	19099	Turquoise	-0.686284	7.6975	0.00456904	-0.515816	-0.170473	5948.62	4823.53	5483.78	5353.36	4368.07	3485.74	5497.06	4181.18	3646.66	3713.79	3844.91	3908.12	4045.36	4817.13	3291.77	3423.86
Txndc17	52700	Turquoise	1.26299	6.44445	0.000307375	0.604214	0.658907	1362.96	1621.95	1609.38	1169.53	1466.76	1393.86	1780.38	1080.67	2027.32	1678.75	2215.68	2840.13	2263	2408.58	2504.75	1857.55
Atp6v1b2	11966	Turquoise	-0.787064	10.1117	0.00110001	-0.40294	-0.384128	24176.2	23624.3	26644.4	30305.9	28253	25710.2	23307.4	29395.5	15259.5	18813.1	20823.4	24328.7	17263.8	20231.8	23174.1	21062.3
Hmox1	15368	Turquoise	5.17511	4.85037	6.6e-08	2.20126	2.97587	369.548	233.493	176.328	104.755	140.435	132.973	97.311	162.574	1270.56	889.248	959.341	946.755	822.03	744.403	1742.58	886.573
Arhgef25	52666	Turquoise	-1.13078	6.095	0.00523334	-0.653098	-0.477728	1674.96	1692.41	1905.54	1892.59	1477.48	1546.12	2322.82	1203.08	1399.97	754.331	1375.57	1026.76	937.422	1096.69	1664.77	1004.37
Rpl37rt	100502825	Turquoise	1.73393	7.01824	5.95e-05	0.997673	0.736359	2068.02	1970.81	1224.56	1661.74	1606.39	2369.55	2632.78	1960.53	2384.75	3128.55	3984.73	4329.92	3953.81	4059.58	3837.67	2424.99
Reep3	28193	Turquoise	2.92146	6.27566	6.32e-07	1.20693	1.71484	992.538	933.869	1003.43	1127.82	1002.37	827.746	731.416	385.389	1708.16	2531.91	3337.57	1789.26	2780.83	2573.32	2320.99	1998.42
Bnip2	12175	Turquoise	2.2736	5.37717	0.0020963	1.04315	1.23089	808.754	498.633	631.284	350.863	666.06	684.051	440.355	285.931	2283.43	1000.4	921.413	512.865	662.763	1872.18	996.732	1341.87
Mt2	17750	Turquoise	2.02668	6.68048	0.000193882	1.19051	0.836313	1466.65	1431.63	1041.41	1011.9	1259.33	3031.03	1227.54	1029.98	2506.72	2873.93	2550.64	3369.88	3778.35	2735.68	3303.64	1873.44
Cd72	12517	Turquoise	7.90293	3.67301	0.000220231	3.87811	4.03339	61.311	12.2739	16.5501	43.7261	0	0.0315076	87.0273	37.2999	534.862	275.496	694.813	463.089	395.751	567.566	335.149	737.859
Snap47	67826	Turquoise	-1.01064	9.68006	4.17e-05	-0.467365	-0.54328	15543.1	17167.4	22903.5	21879.2	19192.8	22771.3	21206.7	21354.5	15242.2	13599.2	12550.4	14657.8	16256.8	12627.3	15308.5	13809.4
Ube2o	217342	Turquoise	-1.20997	6.29152	0.00666276	-0.865864	-0.344213	1521.31	2652.75	2404.33	2698.03	1619.61	1148.35	2044.03	1881.15	1498.57	1241.73	1420.02	929.818	1611.67	666.27	1449.67	1544.83
Tmem30a	69981	Turquoise	-0.665112	9.3622	0.00233701	-0.29138	-0.373737	14502.5	14454.7	14442.5	15495.7	17987.2	17104.8	15566.9	13938.9	10916.5	15167.8	9775.42	12265	12971.5	14071.5	11076.3	11736.1
Mir703	735265	Turquoise	2.72035	2.99778	0.00285966	1.53341	1.18981	92.3671	112.781	55.5191	63.0584	74.3271	100.788	161.628	88.9354	136.892	192.85	244.986	362.36	251.761	241.715	296.193	181.404
Rpl41	67945	Turquoise	1.48142	7.18489	0.000206372	0.94155	0.539954	1694.74	2747.89	1571.38	1777.68	2038.58	3201.56	3018.33	2411.93	2665.73	3529.47	4218.88	4550.55	4097.81	4266.42	4397.64	2752.1
Rpl39	67248	Turquoise	1.91802	5.3788	0.000128994	1.13022	0.788173	533.49	723.323	382.852	423.067	576.774	877.031	746.556	511.641	834.399	948.151	1319.21	1413.39	1104.32	1238.56	1390.2	950.239
Ppt1	19063	Turquoise	1.85183	8.24766	7.6e-08	0.909593	0.942278	4527.21	4427.07	4530.04	4021.12	4130.08	3814.89	5087.87	4724.4	7568.13	8283.59	7656.22	9376.29	6328.38	8932.07	8319.65	10541.5
Ppp2ca	19052	Turquoise	-0.528882	9.40713	0.00332752	-0.295859	-0.233026	14818.3	14871.5	17372	15470.2	16268.4	14333.1	15578.3	15959.7	11521.6	15158.2	13298.4	10959.5	13167.9	12528.7	14123.7	13050.9
Abhd8	64296	Turquoise	-0.666438	8.4524	0.000831791	-0.44325	-0.223191	7403.95	9029.49	8929.53	9400.92	7756.12	7594.38	8197.85	7439.48	7177.42	5584.46	6524.53	6281.6	6104.28	7740.38	6044.07	6657.56
Acox3	80911	Turquoise	1.99776	5.69257	0.00434403	0.872696	1.12537	869.064	532.095	689.732	1009.85	338.72	276.665	873.184	1213.64	2120.86	736.275	1426.54	1394.04	1674.6	1955.19	978.364	1286.91
Dnaja2	56445	Turquoise	-0.673708	8.27113	0.00343353	-0.150167	-0.523552	4768.49	6377.62	7128.23	6573.73	8709.77	8926.03	8088.24	7717.79	4386.13	6350.22	6240.52	5414.89	6242.56	6157.93	5532.74	5330.81
Map3k12	26404	Turquoise	-1.18376	6.10483	0.00129829	-0.873089	-0.310748	2309.33	1856.29	1746.74	2298.36	1741.11	1480.72	869.372	1687.96	1016.76	1146.72	1021.13	1298.25	999.411	998.103	1362.1	1299.69
Ppp1r9a	243725	Turquoise	-1.0553	6.61812	0.00221637	-0.651348	-0.404021	1812.56	3487.08	2701.46	2405.15	1879.9	2266.64	2776.41	2189.09	1625.55	1873.52	1556.62	1569.82	2083.72	1206.16	1743.71	1852.82
Rpl8	26961	Turquoise	1.2478	7.79506	0.000199029	0.731407	0.516436	2793.79	3747.82	3237.27	3578.74	3221.09	4567.55	4365.9	3968.88	4175.4	4872.86	6439.97	6688.85	6509.58	5785.17	6756.46	4011.99
Mff	75734	Turquoise	-0.561493	8.70773	0.00665067	-0.268885	-0.292611	9373	9146.65	9930.04	9046	9289	11872.4	8913.21	9605.63	9268.77	7258.47	6649.2	7943.51	9199.82	7278.68	8709.89	7207.5
Lpcat1	210992	Turquoise	1.74071	5.23913	0.000777351	0.489109	1.25189	996.343	640.498	708.248	486.118	280.051	486.793	392.155	578.592	895.989	1239.84	899.725	938.268	633.203	1198.86	1148.06	1158.02
Plek	56193	Turquoise	5.52278	7.92989	1.09e-09	2.38675	3.13631	2225.46	2230.79	691.671	1524.45	1008.92	848.136	1163.28	1113.19	11429.1	6115.53	10484.3	6865.91	5767.63	10414.7	10701.1	9461.47
Matr3	17184	Turquoise	-0.813098	8.94204	0.000408336	-0.380901	-0.432205	11598.4	8891.14	12496.1	12392.9	13002.6	13550.4	10945	11482	10285.5	8049.87	8078.97	8434.45	10048.6	7843.85	9175.82	9232.25
Ina	226180	Turquoise	-0.849171	7.57829	0.00200571	-0.509586	-0.339607	3617.6	4509.89	5150.61	5848.62	4262.3	4652.27	3465.29	5344.12	2923.27	3500.03	2958.22	4053.55	3323.45	3512.47	3519.85	3650.72
Ctnnb1	12387	Turquoise	0.7616	8.7142	0.00455099	0.289707	0.471906	8470.96	8392.52	7448.74	7692.4	9648.51	6969.29	5069.89	7721.61	10207.9	10363.3	9237.75	9313.29	12239.1	8804.64	8427.76	11317.5
Rps26	27370	Turquoise	1.27727	4.65811	0.00492311	0.640067	0.637587	458.094	471.346	274.716	414.927	399.108	456.755	453.599	382.536	496.717	618.485	712.179	695.801	721.91	697.444	651.87	561.059
Dpp7	83768	Turquoise	4.09484	6.32941	7.92e-08	2.35035	1.7449	298.769	560.296	461.763	757.646	709.83	1155.78	391.206	1042.45	2140.72	2568.01	2610.25	3280.17	2067.49	2741.68	3251.74	2997.3
Npnt	114249	Turquoise	2.74199	4.76957	0.00202015	1.3106	1.43222	609.895	184.963	345.841	160.69	232.151	78.312	440.384	498.281	399.404	900.659	978.834	949.135	695.197	1153.13	784.841	737.749
Pnpla7	241274	Turquoise	4.14418	5.80232	0.00055321	2.19842	1.94632	633.43	31.6496	584.526	363.064	370.164	155.508	1048.07	432.267	1567.65	2924.31	2148.46	761.367	1003.21	2249.83	2179.36	2298.54
Ccsap	73420	Turquoise	-1.72917	6.08106	5.58e-05	-0.982503	-0.746822	1350.7	2486.24	1618.14	2331.92	1951.01	1980.35	1667.91	1309.24	824.523	922.503	1333.29	860.7	974.62	994.476	964.292	1183.5
2900052N01Rik	73040	Turquoise	2.09515	5.62292	0.00201749	1.04542	1.05002	1110.39	610.521	298.093	624.425	580.89	778.411	783.407	611.104	491.849	1579.96	1354.99	2029.14	1872.97	1735.16	1164.29	929.521
Rab3a	19339	Turquoise	-1.03494	9.69623	0.000125311	-0.437738	-0.597204	15608.2	22264.9	18965.8	19070.3	21416.6	20917.5	23435	22868.4	9496.86	16433.2	15622.4	14490.5	13889.8	15736.9	15017.7	13947.9
Fcgr2b	14130	Turquoise	4.546	7.15199	3.96e-10	2.19424	2.35206	1738.15	660.714	938.152	896.976	1154.42	891.01	934.594	987.91	5348.56	3900.94	5488.23	4639.09	4303.79	4147.42	5775.96	6031.24
Ensa	56205	Turquoise	-0.813732	8.44432	0.0004579	-0.397242	-0.416499	7346.45	9961.61	7893.95	7240.87	8072.61	8843.48	9706.08	7753.17	6164.43	6257.11	5772.25	6440.39	6089.02	7561.21	5273.3	6831.87
Ywhab	54401	Turquoise	-0.484339	9.80727	0.0031209	-0.321179	-0.163162	20515.2	22246.4	21463.6	20131	18863.1	21722.7	19708.9	18754.1	16904.7	18508.2	14800.8	17306.5	15583.5	18339.1	18741.9	17931.3
Myh9	17886	Turquoise	2.08077	4.85715	0.00283269	0.61599	1.4654	986.017	284.527	338.042	453.571	313.139	220.904	326.955	335.671	719.756	534.867	1350.6	555.256	822.039	1074.98	492.984	914.478
Sash1	70097	Turquoise	3.59221	3.23566	0.000260887	1.7197	1.87564	56.5337	78.3891	139.323	87.4614	118.208	117.925	45.3352	58.3223	406.636	301.165	216.824	266.723	426.293	349.914	282.162	188.545
Stmn1	16765	Turquoise	-0.983344	7.73831	1.06e-05	-0.480071	-0.503289	4540.39	4732.77	5389.28	5680.82	5544.82	5396.37	5544.3	5155.71	3719.37	3638.73	3558.74	3668.11	3461.73	4012.7	4324.13	3469.23
Tmed3	66111	Turquoise	2.15685	6.93074	4.26e-07	1.00571	1.15127	1956.8	1686.25	1664.91	1466.48	1605.58	1848.47	1350.39	1607.63	3455.64	2967.03	2817.3	4362.64	2447.99	3669.99	3591.2	4532.6
Hsp90b1	22027	Turquoise	0.947904	9.30565	7.9e-05	0.421229	0.526686	11953.8	10598.6	10308	12301.3	11313.6	10060.4	9968.77	12630.6	16775.3	16696.4	14922.2	12080.8	13291.9	15739.4	17783	16534.5
Padi2	18600	Turquoise	2.89605	5.83555	0.000272141	1.32907	1.56747	1048.18	796.45	409.155	474.933	443.692	164.088	1016.84	798.563	1976.74	1272.12	1902.4	1704.36	1151.99	2598.5	2032.34	1399.11
H2-Ke6	14979	Turquoise	1.74151	5.07287	0.00052588	1.01596	0.725948	387.384	485.424	367.266	518.658	370.98	709.773	655.84	517.386	915.683	786.642	833.6	1020.66	1108.14	1059.38	1019.41	541.119
Flywch1	224613	Turquoise	-0.862606	8.03953	0.00011558	-0.481942	-0.380685	5416.99	6023.46	7013.28	7247.98	5896	6671.21	6273.84	6282.3	4626.41	4823.46	4348.97	4603.92	4853.1	4143.8	4583.59	5716.07
Btg1	12226	Turquoise	1.32771	5.90605	0.00125302	0.650939	0.676926	1460.08	859.845	823.195	697.651	893.259	1172.98	1136.84	752.64	1427.14	1692.06	1744.13	1167.4	1486.73	1855.42	1622.64	1359.33
Bdnf	12064	Turquoise	-1.02972	5.74923	0.00481919	-0.271711	-0.758115	1346.94	1147.05	905.999	937.657	1343.63	1899.91	1734.08	1395.32	647.08	908.255	1014.61	1023.09	732.388	881.447	970.772	1183.52
Trim32	69807	Turquoise	-1.18563	7.75943	5.34e-05	-0.538968	-0.64668	4202.95	5938.9	4598.23	5850.66	6015.02	4668.36	6311.64	6275.61	4378.65	3183.65	3100.22	3509.32	3739.24	3247.95	4263.59	3613.3
Serinc1	56442	Turquoise	-0.805163	10.6082	0.000146571	-0.333167	-0.471999	30197.4	32667	37995.8	38069.5	40120.2	37641.6	38394.3	44297.4	30346.3	29434.8	22310.6	28189.5	27551.8	30580.4	27193.4	30355.8
Nop56	67134	Turquoise	-0.910129	5.91908	0.00183287	-0.327417	-0.582783	1294.15	1148.81	1394.08	1395.29	1413.04	1602.94	1476.08	2062.87	891.069	1071.67	1139.27	1067.96	1176.8	1126.74	1085.36	987.662
Ccdc23	69216	Turquoise	2.16036	5.11595	7.5e-06	1.22725	0.933599	468.457	367.35	361.422	445.437	531.35	513.583	556.608	512.606	928.02	976.659	1052.55	888.572	1124.35	1165.19	1101.57	646.98
Med11	66172	Turquoise	2.57551	4.33889	0.000303286	1.05495	1.52151	291.261	311.896	196.782	326.446	209.029	317.358	179.532	150.131	481.922	420.861	452.047	985.398	615.098	541.153	878.852	422.548
Rtn1	104001	Turquoise	-1.19168	10.8817	7.84e-06	-0.526119	-0.665563	43161.6	47533.2	38649.5	47979.9	52841.1	51392.5	50664.2	50274.7	22551.5	35892.4	28153.3	36540.3	31739.2	32267.5	33271	32071.8
Hsp90ab1	15516	Turquoise	-0.493215	10.7857	0.00594417	-0.236151	-0.257065	34756.7	41809.3	39519.5	39982.4	40982.1	38059.8	44235.4	43071.4	26634.4	37668.1	33987.3	34212.9	33271.7	33723.7	35602.8	36600.3
Prdx6	11758	Turquoise	2.31625	9.55673	1.01e-08	1.03894	1.27733	11328.9	11266.4	8456.07	10468.7	8505.61	10759.5	9172.14	8543.12	21818.2	21119.9	26091.6	16282.2	22526	24055.7	25898.3	17156.8
Hras1	15461	Turquoise	-0.762022	7.92029	0.000335374	-0.442616	-0.319416	5335.93	6960.89	5205.16	5958.46	5469.6	5875.64	5788.11	5502.86	3951.08	4453.89	4430.26	4426.94	4946.56	5034.8	4235.5	3923.67
Syt11	229521	Turquoise	-0.748726	9.51344	0.000104792	-0.473026	-0.275705	17897.7	16096.1	19966.3	18495.7	18127.7	16319.9	15767.3	16211.2	12311.6	14305.1	12373.7	13210.5	12385	14273.5	12681.6	15530.9
Sncb	104069	Turquoise	-1.13859	7.26479	0.000277134	-0.540819	-0.597799	2997.39	4495.81	3224.6	4043.49	4245.8	4319.88	3968.04	3615.97	1933.69	2511.01	2779.35	2922.59	2103.73	3131.25	3090.67	2345.44
Tmem206	66950	Turquoise	1.9659	5.6228	0.000672261	0.723278	1.24297	940.708	659.861	1077.48	554.256	766.854	315.262	447.908	841.597	1200.39	1057.41	2012.93	1065.57	1089.05	1158.04	1666.95	1699.24
Mfn2	170731	Turquoise	-0.809165	7.85185	0.00063587	-0.70162	-0.107561	6797.89	6253.42	6487.21	6729.32	5076.25	3858.86	4325.24	5048.59	4017.61	4775.02	3825.4	3533.58	3649.59	4479.26	3790.12	5074.59
Aprt	11821	Turquoise	0.957367	5.53436	0.00418602	0.612796	0.344731	743.686	837.835	691.678	606.122	1032.14	792.362	910.034	915.233	817.146	1270.23	1175.05	1140.69	1181.56	995.696	1312.37	1145.26
Actr10	56444	Turquoise	-0.746527	7.48788	0.0062523	-0.226924	-0.519616	4487.62	3294.95	3610.39	3539.08	3784.66	5567.9	4690.03	5216.93	3949.78	3318.56	2375.04	3115.36	3906.13	3346.53	3341.48	2840.47
Stxbp5l	207227	Turquoise	-1.64577	5.86684	0.00373512	-1.02717	-0.618676	2669.42	1632.51	1445.71	1249.87	1965.92	916.758	1051.76	1623.89	947.71	458.857	1126.25	900.672	525.44	1224.07	769.712	1100.74
Rpl13a	22121	Turquoise	1.45319	6.11472	0.000144101	0.801322	0.652047	924.658	1258.09	959.584	908.163	1023.82	1252.32	1420.34	1041.47	1427.17	1650.25	1758.24	2223.13	1770.91	2187.3	2182.6	1304.39
Prnp	19122	Turquoise	1.89612	11.0597	1.48e-09	0.915039	0.981087	30124.8	30326.2	28866.6	32797.5	32585.5	30056.9	27940.7	32497.9	50371.4	63952.5	56588.5	59350.1	50431.6	60807.3	63354	68363.3
Svop	68666	Turquoise	-1.00487	8.07055	0.00048083	-0.65185	-0.353032	6848.78	6604.93	8347.94	6768.99	6662.04	5892.81	6311.63	5640.58	5693.6	4375.03	3178.28	4937.26	5299.41	4904.95	3665.81	5317.31
Cd83	12522	Turquoise	4.58373	7.2696	2.32e-09	2.19356	2.39047	1665.56	734.721	1122.28	1061.72	1190.77	615.472	1091.47	1322.64	6762.08	4171.71	4403.18	5633.06	4829.25	5013.19	7821.25	4464.87
Mat2b	108645	Turquoise	-1.21046	8.21451	7.84e-06	-0.555781	-0.654699	6451.94	7990.77	6779.47	7101.54	7487.56	7807.74	8031.54	8688.49	4286.29	6124.11	4004.27	4853.64	4402.02	5662.5	4979.25	5292.63
Usp14	59025	Turquoise	-0.813588	8.16125	0.00291245	-0.411436	-0.402165	4780.74	6628.72	7303.59	8084.95	5752.2	6570.43	7878.45	7904.28	4930.81	4839.61	5590.12	4788.19	5143.96	4423.99	6673.21	5026.78
B230219D22Rik	78521	Turquoise	-1.09851	7.02951	0.00267928	-0.501161	-0.597391	2799.45	3937.25	3280.14	2243.45	4391.28	2574.36	4338.5	2553.46	2120.97	2334.3	2217.85	1989.24	2091.34	1700.37	2540.43	2827.02
Lcmt1	30949	Turquoise	-0.793158	6.59344	0.00153814	-0.449716	-0.343462	2055.76	2535.55	2399.46	2313.62	2574.92	2132.61	2225.46	2212.05	1732.76	1661.65	1488.33	1929.81	2160.97	1748.43	1783.71	1514.53
Mir682	751556	Turquoise	2.40887	6.39556	4.07e-06	1.3859	1.02319	1018.92	1109.19	642.963	881.722	958.537	1419.57	1576.28	1027.12	1531.95	2306.74	2825.95	2881.36	2721.7	2745.27	2993.37	1664.12
Hsd17b4	15488	Turquoise	1.39598	6.37239	0.000702536	0.482572	0.913522	1484.56	1473.93	1453.51	1555.97	884.134	844.919	1747.31	1221.26	2659.46	2251.65	2147.39	1280.16	2361.23	1889.14	2204.23	2394.02
Sdr39u1	654795	Turquoise	-0.686855	6.32809	0.00475527	-0.239291	-0.447588	1885.15	1613.11	1546.05	1750.22	2034.48	2069.34	1875.82	2362.2	1541.73	1360.48	1360.42	1493.44	1543.95	1729.16	1270.23	1573.46
Nap1l2	17954	Turquoise	-1.28427	7.65359	0.000279804	-0.657574	-0.626732	4570.56	5219.1	5219.77	5220.14	5082.87	3852.43	6089.57	6026	3928.83	3720.45	2376.13	2799	3114.6	3415.07	2520.99	4582.76
App	11820	Turquoise	1.18867	10.7972	1.61e-05	0.580997	0.607679	28332	28730.7	29456.9	30210.3	32251.7	28069.1	28451	33087	38547.9	48227.1	43054.9	44784.4	32728.1	46239.2	48044.4	58677.4
Tubb4b	227613	Turquoise	-0.727306	8.23578	0.00215021	-0.322314	-0.405003	5693.16	6809.32	7219.81	7134.08	6863.66	7183.73	7688.5	8512.53	5537.14	6597.24	5267.11	4077.88	5567.38	5531.45	6611.6	5134.22
Dnajb5	56323	Turquoise	-1.98369	6.40111	8.48e-05	-1.03871	-0.945134	2087.8	2243.92	2050.69	3080.42	2072.46	3201.56	1686.8	2479.83	1471.44	957.65	1425.44	751.639	764.806	1236.17	1238.87	1663.46
Asns	27053	Turquoise	-0.826908	7.79868	0.000267849	-0.449617	-0.377306	4847.68	4378.6	5954.32	6072.36	5224.18	5915.31	5282.53	5101.2	3461.82	3957	3783.13	4360.25	4013.89	4419.13	4393.32	3743.81
Lpin1	14245	Turquoise	2.50401	5.32838	0.00443947	1.01929	1.48517	1048.21	533.89	267.894	414.93	455.291	393.515	813.671	84.1337	872.601	1647.42	1422.18	648.615	1149.14	898.315	1829.07	1013.12
Cd302	66205	Turquoise	1.61484	6.39256	4.68e-05	0.658851	0.956166	1546.78	1525.92	1455.46	980.369	1234.55	983.225	1487.43	1070.15	2084	1850.71	2227.6	2534.69	2479.48	2449.46	2776.09	1559.87
Tmem158	72309	Turquoise	-1.47764	6.38166	0.000144758	-0.766352	-0.711354	2187.72	2686.22	1955.22	1823.44	2162.55	2233.39	2577.01	1900.27	1717.9	1171.42	1313.8	883.762	1650.77	1535.56	1112.4	1120.56
Chga	12652	Turquoise	-1.46315	7.63819	3.74e-05	-0.908315	-0.554881	3884.35	5693.1	6817.47	6436.44	4509.37	4142.99	4504.79	5895.93	2906	3595.04	2498.61	3165.05	3970.03	2650.32	2889.62	3459.71
Hsp90aa1	15519	Turquoise	-0.731343	8.23143	0.00188962	-0.29585	-0.435505	5987.25	6574.09	6454.08	7194.09	6769.45	8899.22	7625.19	7499.74	3889.49	6057.6	5228.08	6174.9	5711.38	5965.54	6049.47	5043.49
Pfdn5	56612	Turquoise	1.19505	6.9643	0.00184618	0.783751	0.411383	1506.22	2170.81	1585.99	1806.15	1950.99	3070.75	2839.73	1906.01	2732.25	2937.59	2997.24	3503.23	4207.49	3233.5	3713.35	1836.02
Hpcal4	170638	Turquoise	-0.883828	9.56672	0.00332432	-0.597647	-0.286189	23527.7	19677.4	17634	18217.1	18719.3	13842.1	16496.8	19021.9	11291.2	16256.5	10656.7	14038.4	12784.6	12762	10666.6	19617
Ifngr2	15980	Turquoise	1.24056	7.31484	0.000335147	0.580518	0.660106	2818.31	1602.51	3345.41	2722.44	2879.01	2801.65	2753.72	2178.57	4664.57	3201.7	3866.59	3951.77	3753.54	4908.53	4496.02	3612.48
Syp	20977	Turquoise	-1.09547	10.2568	1.55e-06	-0.520255	-0.575218	25883.2	28950	29241.6	31732.7	35966.2	30858.9	30698.3	31262.3	18436.6	23149.2	18880.9	20280	19071.9	21912.9	22781.7	22672.4
Dhrs1	52585	Turquoise	2.03459	7.12426	6.08e-08	0.910178	1.12451	2174.53	1738.22	1814.93	2343.11	1745.23	1792.72	1849.35	2060.95	2892.48	4155.57	4264.41	3854.79	3810.76	4547.79	4486.29	3394.41
Amph	218038	Turquoise	-0.958355	7.13742	0.0029448	-0.407275	-0.55111	2771.17	2617.45	3571.42	3686.54	4454.07	3167.28	3759.2	3580.59	2240.52	1727.2	3037.32	2531.07	2234.38	2750.08	2011.82	3214.62
Ctxn1	330695	Turquoise	-1.14094	8.17725	1.46e-05	-0.626104	-0.514861	7388.88	7450.71	6984.05	7372.06	7631.35	7257.71	7104.49	6998.61	4196.33	4812.06	5670.33	4237.86	4407.74	4446.83	4899.25	6536.65
Actr1a	54130	Turquoise	-0.735778	7.93667	0.000940458	-0.6312	-0.104586	6303.03	7174.97	6109.22	7146.28	5250.61	4396.03	4157.03	6111.11	4559.85	4120.41	3966.33	4613.61	5042.88	4158.23	4778.17	4542.89
Vgf	381677	Turquoise	-1.47633	7.61019	0.000908536	-0.85853	-0.61785	2831.48	6245.5	5640.63	6817.8	4182.13	4446.42	5211.66	5726.66	3290.48	3795.51	1789.7	3001.41	2826.6	3639.91	2367.49	3916.58
Stmn3	20262	Turquoise	-0.934547	10.0724	0.000103817	-0.42099	-0.51356	19572.6	23720.3	27206.5	27568.2	24472.4	30676.6	30582	26617.3	16267.6	19556.1	17247.3	20176.9	19097.7	20051.5	22536.3	17013.6
Tmem123	71929	Turquoise	3.23756	5.71562	1.41e-07	1.23465	2.00344	757.849	738.315	554.319	660.016	426.35	394.592	412.003	477.213	2042.04	1281.62	1691.03	1363.76	2325	957.263	2162.05	1412.65
Prkcsh	19089	Turquoise	1.48063	6.12637	0.000975141	0.703878	0.77691	1293.22	549.696	1157.35	1345.46	1458.55	997.155	1155.73	832.017	2198.56	1865.92	1563.13	1451.05	1848.16	1969.68	2270.16	1525.66
Mtfp1	67900	Turquoise	-1.33966	6.6255	0.000906383	-0.565327	-0.77445	2184.89	2016.6	2169.54	2734.65	2616.22	3734.44	2633.71	2337.33	839.361	1895.38	1840.61	1578.29	1789.99	1251.84	1615.07	1961.88
Nckap1	50884	Turquoise	-0.907596	8.89382	0.00408918	-0.559725	-0.347879	10683.2	8493.8	14457.2	14318	12247.4	9767.73	9517.06	13033.2	10406.2	8753.87	5603.16	7768.97	8534.17	9226.67	7526.17	9729.7
Nfatc1	18018	Turquoise	3.01775	5.22563	0.000456653	1.43624	1.58222	683.402	540.085	280.561	150.521	464.416	392.433	116.204	636.952	1494.84	1365.24	940.922	676.491	1028.02	1598.05	1287.51	907.253
Sprn	212518	Turquoise	-1.79586	7.36111	0.000334975	-1.03791	-0.758021	4454.62	2958.39	6345.96	5320.81	5599.38	2535.78	4449.99	4338.02	2335.4	2429.31	2734.9	1792.89	1651.7	2693.56	1908.05	3753.48
Igfbp5	16011	Turquoise	1.9538	6.01577	3.2e-05	0.80353	1.15049	711.632	953.248	1026.81	1281.38	952.775	882.427	803.238	727.775	1964.43	2359.97	1105.7	1504.38	1557.29	2439.79	1728.58	1746.94
Mbnl1	56758	Turquoise	1.02279	7.506	0.00133376	0.491923	0.530913	4314.2	2220.99	3008.33	2758.04	3287.22	2813.46	3385.93	3417.06	5895.69	3734.68	3772.29	3897.24	4973.26	4830.39	4288.47	4551.65
Stat3	20848	Turquoise	1.48568	6.21316	6.61e-05	0.670432	0.815379	1382.77	1206.98	1109.61	1022.06	1050.26	903.882	1292.76	1356.11	1701.97	1898.22	2070.42	1843.77	1888.21	1856.66	1554.55	2800.78
Uchl1	22223	Turquoise	-1.22196	9.09296	2.45e-06	-0.575187	-0.646781	12139.5	12842.5	13517	13589.8	13372	15561.9	15947.8	14135.9	6960.59	9398.01	8067.05	10536.4	9996.11	9166.57	10165	8367.1
Pafah1b2	18475	Turquoise	-0.9926	8.42418	0.000166277	-0.681132	-0.311485	8610.46	9401.28	8761	10146.4	7808.17	6592.96	7795.28	8613.89	4982.6	7748.72	4927.83	5366.41	6149.1	6608.86	5315.46	6753.88
Klhl9	242521	Turquoise	-1.08206	6.96407	0.0024765	-0.512263	-0.569861	3119.93	2016.59	3151.54	3441.44	3283.92	3257.34	3299.93	3325.25	2199.83	3032.61	1417.89	1573.49	2436.57	1863.89	2330.71	2238.81
Anxa2	12306	Turquoise	5.49439	5.35622	0.00105732	2.76479	2.73062	306.353	141.798	194.835	204.415	179.275	668.905	0	87.962	1732.72	981.396	1874.2	1171.03	1745.17	1272.27	2163.12	1032.99
Celf4	108013	Turquoise	-0.441957	9.09158	0.00339279	-0.353136	-0.0888227	14503.5	12770.3	12771.8	12016.6	11135.1	11929.3	11312.6	12403	10476.5	9967.1	9955.35	10359.4	11936.8	10363	10776.8	10910
Gdi1	14567	Turquoise	-1.01352	9.51222	7.38e-05	-0.504634	-0.508889	14026.5	19077.4	16933.6	19224.9	17943.4	18085.8	18870.7	20075.8	9661.98	15610.5	11719	11827.4	14628.9	12695.9	13232.9	12132.4
Lrp6	16974	Turquoise	2.2342	4.05446	0.00513182	1.01293	1.222	324.268	337.478	131.507	113.909	74.2768	289.478	206.002	277.35	464.635	577.643	468.291	320.093	575.053	396.866	445.398	558.726
Rgs7	24012	Turquoise	-0.920433	6.94856	0.00567101	-0.252494	-0.667954	2946.5	1659.77	2504.67	2805.84	3751.66	3213.38	3674.16	3659.98	2723.54	2168.04	1598.91	1834.09	1882.49	2560.08	2752.3	1805.02
S100b	20203	Turquoise	1.78866	7.18717	2.2e-06	0.879837	0.908898	2078.38	2534.68	1957.17	1752.25	1867.52	2389.93	2560	2002.6	2615.21	4455.79	4215.63	4028.13	4286.63	3446.37	4736	4091.63
Pls3	102866	Turquoise	-1.71002	7.85969	0.000280074	-1.04825	-0.661832	7212.62	5288.69	8188.17	6884.92	6108.37	5879.94	4472.66	6354.98	1594.82	5502.79	2865	3371.13	3101.25	4162.99	3236.63	3920.53
Rps15a	267019	Turquoise	1.43383	4.97241	0.00483416	0.710952	0.723253	385.499	430.791	627.39	477.981	705.757	562.901	457.37	336.622	618.726	830.351	753.384	943.074	1060.46	846.561	1006.43	491.775
Asphd2	72898	Turquoise	-1.26868	6.80481	0.000543441	-0.733041	-0.535687	1971.86	3155.78	2532.92	4092.3	2763.3	2422.11	2710.25	3214.31	1557.79	1482.08	2178.81	1852.25	2324.99	1881.9	1954.51	1502.58
Slc37a2	56857	Turquoise	5.40661	5.8565	1.73e-05	2.30509	3.10257	617.433	64.2442	268.873	682.374	180.895	74.0236	435.655	328.026	2952.73	2070.18	814.119	2232.86	1534.4	1363.69	3122	2729.13
Rassf4	213391	Turquoise	2.96682	4.63602	0.000429484	1.47274	1.4949	268.629	222.867	352.666	217.637	285.909	340.949	165.353	341.425	1024.06	799.95	344.75	778.242	254.598	555.612	894.01	1490.86
Pgm2l1	70974	Turquoise	-0.794387	7.1385	0.00535538	-0.354241	-0.440183	2869.2	3227.13	3661.05	2773.3	3417.78	3888.85	4029.48	3089.02	1897.95	2866.34	2375.03	2663.19	2076.07	2526.44	2512.33	3517.07
Eml3	225898	Turquoise	2.75684	4.14324	0.00431166	1.48568	1.27242	363.873	218.487	97.4078	50.8585	218.978	161.921	423.412	114.744	220.717	780.019	436.867	608.511	641.808	416.115	634.56	527.652
Prkci	18759	Turquoise	-1.44298	5.91362	0.00549931	-0.933078	-0.51001	1257.39	1865.11	1678.55	2178.36	1765.09	1037.91	1383.47	1466.09	1159.65	1362.41	688.358	444.977	935.521	1453.72	722.154	857.929
Furin	18550	Turquoise	1.89945	4.99852	0.00666002	0.42571	1.47427	893.611	592.938	577.705	414.929	447.033	210.187	326.006	318.451	231.822	955.763	1029.78	1112.75	881.165	485.891	1030.22	1219.35
Kdm4b	193796	Turquoise	-1.80318	5.71839	0.00263088	-1.13294	-0.670478	1832.38	1517.1	912.817	2193.61	1350.23	1051.85	1819.13	869.31	496.738	813.252	883.446	750.369	704.736	363.248	1320.97	809.407
Arl4c	320982	Turquoise	2.08376	4.48682	0.00260214	1.33657	0.748019	466.598	201.708	99.3542	183.063	348.723	367.758	426.208	411.242	701.224	516.822	585.365	597.637	485.393	572.416	1002.08	549.917
Rnf14	56736	Turquoise	-0.549306	9.00299	0.00463962	-0.297104	-0.252205	9666.14	11528	13182.9	11604.7	11850.7	12401	13000.3	11261.1	11110	9444.56	8421.51	8447.8	10275.5	9051.14	10890.3	10515.2
Cep170b	217882	Turquoise	-0.839876	8.10232	0.00223116	-0.701007	-0.138878	8036.44	6110.68	8022.55	8424.62	5527.43	4594.39	5333.56	7104.77	5092.24	4061.51	4560.35	5105.76	4666.18	5688.95	3927.42	6207.14
Trf	22041	Turquoise	1.428	10.1161	0.000350223	0.673704	0.754306	16345.3	13981.6	23027.2	16280.8	13964.5	18775.2	21988.2	17022.2	26429.8	22623.8	24537.2	37488.2	17749.2	32224.2	38972.3	32083.7
Pcbp3	59093	Turquoise	-1.10571	6.01638	0.00188023	-0.64137	-0.464455	1434.6	1736.47	1779.87	1634.28	1647.73	1586.86	1610.27	1502.43	994.576	1215.13	1159.87	852.229	1658.41	756.433	1103.74	1081.59
Mapk1	26413	Turquoise	-1.15144	9.58523	4.76e-07	-0.628942	-0.522503	19945	18759.4	19531.8	18613.7	19962.2	17705.2	19761.8	20369.4	10652.8	13105.2	13193.2	12743.8	11640.2	14528.4	13438.3	14553.6
Cers2	76893	Turquoise	0.956208	6.86368	0.0032112	0.334445	0.621836	2743.86	1556.71	2256.25	2087.85	1865.87	1958.91	2326.59	1577.02	3495.02	2502.45	2672.04	2230.49	2597.72	3606.22	3167.43	2521.32
Nol6	230082	Turquoise	-1.03806	6.70143	0.00677277	-0.679234	-0.358842	2613.77	2477.39	3440.89	2458.03	1912.13	2238.76	2631.82	2848.98	2516.47	1351.92	977.794	2017.08	1768.05	1855.45	2115.58	1771.62
Myo1e	71602	Turquoise	4.30891	5.44282	3.53e-07	2.02812	2.28177	145.128	581.542	241.594	428.144	420.639	194.098	327.909	339.503	1172.06	1504.89	1771.23	1247.39	1140.55	1388.9	1872.34	1832.95
5031414D18Rik	271221	Turquoise	2.96093	3.49834	0.00677146	1.35253	1.6099	66.8979	88.9445	202.647	160.679	88.364	185.463	152.151	49.708	410.367	341.067	525.7	48.6116	199.292	385.995	549.127	317.525
Lrrn2	16980	Turquoise	-0.812455	7.13718	0.00120154	-0.648228	-0.164253	3994.66	4286.14	3740.94	3149.58	3590.49	3051.48	2572.27	2673	2129.62	2607.92	2372.86	2569.86	2560.53	2427.84	2479.9	3139.79
Cpd	12874	Turquoise	1.86904	6.39555	0.000543947	1.15168	0.717528	748.385	997.276	1370.7	848.163	1670.93	917.822	902.456	2382.32	2185.05	2508.16	2485.58	1629.25	2546.23	1610.2	3315.51	2186.27
Prkacb	18749	Turquoise	-0.981113	8.60934	0.000605688	-0.641224	-0.339907	9976.26	11287.5	9805.34	9558.55	9230.33	8454.29	8506.86	9972.87	6381.34	8594.27	5564.13	5509.46	7898.09	6356.37	5310.06	9008.66
Pea15a	18611	Turquoise	1.10114	9.68587	5.41e-05	0.534284	0.566862	16799.6	13970.2	10521.4	12938	13485.2	18125.5	12883.1	13709.4	17058.8	20644.9	19764.4	21067.9	24749	20385.8	21312.6	19769
Lgals3	16854	Turquoise	11.229	4.56769	0.000280839	6.34788	4.90428	0	30.8628	14.6041	0.00725378	0	135.788	0	0	982.231	621.322	1007.03	1093.39	852.55	1024.53	1317.76	871.458
Lrrtm1	74342	Turquoise	-1.44125	6.43181	0.000617567	-0.659592	-0.781781	1896.46	1396.36	2399.46	2546.51	2167.5	3302.34	2455.1	1919.4	1360.58	1375.69	1411.36	1068	1499.13	862.26	1693.97	1670.59
Sp100	20684	Turquoise	5.1097	3.40524	0.00518662	2.87723	2.23546	38.6225	0.822883	0	155.576	71.8908	80.4072	75.602	106.176	587.744	142.483	526.794	175.87	450.125	325.914	327.569	469.601
Tfpi	21788	Turquoise	2.88172	4.01259	0.00284748	0.824832	2.05848	276.195	276.677	205.556	283.73	57.7475	132.976	199.392	96.5718	1004.17	247.943	370.747	223.147	300.38	860.844	649.683	216.379
Yaf2	67057	Turquoise	-0.677973	7.78304	0.0042187	-0.364501	-0.313486	5168.16	5974.15	4548.54	4391.3	5683.65	5761.99	4345.09	5498.09	4147	3578.88	4524.56	3348.12	4326.69	3835.96	3944.7	5023.65
2510003E04Rik	72320	Turquoise	-0.778154	8.22557	0.000765235	-0.452669	-0.3255	7076.88	6574.09	7832.58	6967.3	7675.15	6411.75	6258.71	8282.04	4397.22	5386.85	6300.13	4704.56	5954.56	5201.98	5303.56	6385.4
Tmem38a	74166	Turquoise	-1.68012	7.20096	4.86e-05	-0.997538	-0.682645	3632.69	4198.9	3981.56	5046.23	3633.44	3555.42	4278.95	3433.31	1661.33	2676.33	1182.67	2923.76	2264.9	2456.68	2348.01	2214.13
Nlgn1	192167	Turquoise	-1.6199	5.72005	0.00110755	-0.718452	-0.901624	610.762	1309.17	1570.41	1533.6	1136.19	1191.23	1879.61	2066.7	935.367	692.585	658	767.343	929.807	646.988	791.325	990.107
Frrs1	20321	Turquoise	4.3477	3.82397	0.00203581	1.31954	3.03045	330.001	10.5049	92.5421	286.765	23.037	72.9378	104.884	41.0997	430.141	620.401	519.23	226.781	521.644	89.1027	807.484	558.728
Luzp2	233271	Turquoise	1.07746	7.75248	0.00148887	0.199112	0.878395	5359.52	4242.08	4792.1	3291.95	3796.25	2693.38	2257.58	3428.53	5691.17	6641.89	3907.8	4062.11	5786.72	5608.4	6106.76	4881.13
4632428N05Rik	74048	Turquoise	1.68318	8.8549	0.000132736	0.565624	1.11759	11869.9	6478.06	6543.71	7134.08	6685.17	4200.9	6851.23	6358.8	14437.4	11161.3	8597.13	13203.2	8109.78	14976.9	15934.4	13263.4
Ctso	229445	Turquoise	1.89286	7.02059	0.000123224	0.812237	1.08072	2674.12	1573.46	2224.1	1313.94	1854.32	2037.17	1828.57	1410.61	4366.32	3782.2	3590.17	1932.33	5260.32	3725.31	2624.78	3471.63
Cox6a2	12862	Turquoise	4.72916	5.66675	2.76e-07	2.57266	2.15746	110.25	443.167	245.49	339.672	480.981	449.238	457.389	288.809	1354.46	1511.54	1634.67	2272.82	1580.18	1333.62	3385.73	1179.43
Gabarapl1	57436	Turquoise	-0.541102	9.57744	0.00611028	-0.322422	-0.218682	14672.2	18026.4	16942.3	19649	17650.9	16725.2	20154.9	16681.7	12606.1	12789.7	14855	15162.1	18125	14886.8	14803.7	13381.2
Fam46c	74645	Turquoise	6.75974	4.87639	3.78e-06	3.00009	3.76271	292.292	95.1255	134.443	11.1964	83.4122	106.156	26.4284	131.024	896.005	1886.85	662.351	819.507	1501.05	869.453	1176.17	1163.57
Xaf1	327959	Turquoise	3.17552	4.03683	0.000351141	1.88477	1.29229	270.545	101.267	49.6697	104.755	130.512	243.369	263.676	239.1	332.83	508.279	427.11	675.146	357.602	525.499	537.277	726.706
Sv2a	64051	Turquoise	-0.812544	8.56018	0.000718348	-0.499393	-0.313162	8071.3	8884.11	8174.52	11578.3	9606.34	7981.45	9396.11	8661.71	7426.37	7141.62	5995.55	5404	7304.92	6159.17	7401.84	7824.35
Ormdl2	66844	Turquoise	3.51635	4.15292	3.42e-06	1.61028	1.90765	242.261	155.92	165.612	151.532	200.817	195.136	103.928	143.444	424.012	610.889	544.173	604.892	637.989	494.263	715.633	565.854
Zwint	52696	Turquoise	-1.04984	8.75925	0.000116663	-0.552782	-0.497074	9825.44	9836.48	11481	10533.8	11894.5	12138.3	10527.3	9758.65	6247.02	7869.36	6072.52	8222.29	10471	6802.5	7146.73	6981.47
Chst1	76969	Turquoise	-1.3092	7.9436	3.85e-06	-0.82483	-0.484397	7417.16	5622.59	6619.7	7390.36	5759.64	5451.06	6402.36	6008.78	3529.6	4265.78	3188.03	4287.53	3513.22	4155.8	4315.49	4900.29
Chpt1	212862	Turquoise	1.53	6.12611	3.98e-05	0.684476	0.845688	1268.72	1102.14	1019.99	978.333	1012.26	928.538	1135.89	1244.22	1854.76	1831.72	1727.89	1607.41	2519.54	2079.09	1284.3	1882.25
Nras	18176	Turquoise	1.49222	5.66607	0.00146071	0.605098	0.887322	673.932	636.06	1243.09	782.056	680.051	699.086	641.64	1014.7	781.43	1596.11	1254.19	1441.3	1554.44	1683.45	1326.44	1050.51
Prkaca	18747	Turquoise	-0.795456	7.57881	0.00472192	-0.466617	-0.328855	4215.21	4457.03	4936.28	4606.9	5098.59	3870.65	4718.37	4639.28	3305.29	3580.78	3048.19	3247.49	5435.8	3234.72	2972.86	2947.91
B3gnt2	53625	Turquoise	-1.02955	7.90312	0.000540464	-0.579875	-0.449693	4202	6281.61	6985.03	6071.34	5845.6	6704.45	4742.93	6518.52	4001.59	3308.1	4911.54	3527.52	3849.86	4800.31	3978.22	4806.36
Syngr3	20974	Turquoise	-1.17977	8.19249	5.04e-05	-0.646931	-0.532865	7841.32	6482.46	7568.57	7326.29	8761.82	8769.49	6102.78	6256.47	4082.95	5612.02	4122.42	4842.72	6183.44	4463.66	4892.77	5119.92
Gria3	53623	Turquoise	-1.16813	6.62116	0.00612078	-0.619924	-0.548252	1764.49	2408.67	3505.19	1986.16	3140.17	2396.37	2028.9	2617.54	1217.67	1816.52	1631.41	1623.15	1266.43	2668.21	1188.08	1840.88
Clint1	216705	Turquoise	1.3892	6.84448	0.000307712	0.374292	1.01502	2184.9	2455.4	2263.07	1792.93	2017.12	1169.79	1030.97	1965.31	3249.81	3306.22	2228.7	2487.46	2618.7	3096.41	3320.94	3459.72
Fbxo21	231670	Turquoise	-0.942682	7.27327	0.00316505	-0.619369	-0.323341	4085.14	4353.08	4429.7	3017.37	4344.97	3429.97	2641.25	3927.75	2430.31	3256.82	1999.98	2653.51	3676.31	2480.76	2739.35	2567.5
Ptbp2	56195	Turquoise	-1.37924	6.66104	0.00201893	-0.657427	-0.721923	1863.46	3021.88	2219.23	2622.78	2331.11	3582.19	2432.42	2943.66	830.736	2048.34	1306.23	1981.91	1950.21	1132.81	1935.04	1826.56
Dpagt1	13478	Turquoise	1.8203	4.96065	0.000461476	1.10119	0.719546	387.388	213.147	395.521	502.386	624.766	438.537	520.696	583.384	1014.23	880.705	598.388	721.299	913.591	975.206	1002.11	678.042
Atp6v0e2	76252	Turquoise	-1.048	9.23331	1.62e-06	-0.560085	-0.48792	12952	14631.8	14589.6	15902.4	14222.3	17104.8	16113.2	13897.8	9005.1	9308.7	10439.9	10637	10511.1	11327.4	10744.4	11154.3
Synj1	104015	Turquoise	-1.06253	7.93482	0.001525	-0.808	-0.254558	6506.62	6672.78	7052.25	7561.21	5469.59	4748.78	4013.39	6797.78	4732.36	4244.88	3916.46	2980.85	3409.27	3823.94	4062.54	6332.14
Vstm2b	58188	Turquoise	-1.72961	5.23844	8.43e-05	-1.0595	-0.670446	1054.74	838.695	1212.88	1323.08	843.665	1118.3	952.55	843.495	485.607	668.848	473.721	497.037	590.305	483.441	559.983	727.477
Gm1673	381633	Turquoise	1.56579	5.69599	0.000127714	0.853995	0.712041	552.332	896.872	743.312	688.496	827.168	983.196	1087.71	637.878	1217.64	1121.06	1572.86	1295.86	1420.93	1703.9	1501.56	1165.93
Tsnax	53424	Turquoise	-0.992876	7.84673	0.00351249	-0.448681	-0.544205	5714.85	4103.72	5453.58	5456.08	7779.32	4639.41	5518.78	6698.32	5651.66	3049.69	3013.51	3472.97	4886.48	4179.85	3457.16	4371
Rps8	20116	Turquoise	1.38087	4.93181	0.00496377	0.794075	0.587146	410.952	472.208	445.206	393.574	441.242	686.186	661.512	422.7	493.045	644.13	819.499	1029.11	995.613	757.59	1004.27	565.013
Pdk2	18604	Turquoise	-0.756852	7.1284	0.0018068	-0.478275	-0.278588	3463.03	3896.72	3204.15	2919.74	3830.98	2611.89	2910.58	3745.09	2397.03	2334.3	2597.24	2350.47	2889.55	2572.13	2849.6	2487.12
Hivep2	15273	Turquoise	-1.36862	6.71933	0.002183	-0.758356	-0.610325	2580.77	2795.44	3267.48	2229.21	2888.09	2011.46	2591.18	3464.88	2273.7	1931.48	784.848	1437.7	1396.13	1598.13	2011.8	2170.41
Cst7	13011	Turquoise	20.0761	9.17104	2.06e-07	10.3473	9.73835	0	0	20.4532	49.8159	10.6616	0.030874	91.8209	17.2015	19152.6	16901.6	24968.6	30518.1	9017.64	22271.3	32695.9	38270.2
Anapc13	69010	Turquoise	1.41983	5.55418	0.00200066	0.900337	0.51975	729.55	633.421	483.194	617.308	765.189	947.812	1186.94	683.787	770.33	941.498	1537.08	1349.17	1404.72	1325.14	1568.57	839.589
Vwa5a	67776	Turquoise	2.01567	5.51602	0.000810357	1.0953	0.92069	268.606	818.48	398.439	779.001	793.321	602.585	913.83	547.983	1225.02	921.545	1911.04	780.735	1386.6	1257.82	1262.66	1502.64
Use1	67023	Turquoise	1.45225	5.92371	0.000618935	0.849494	0.602954	896.384	823.721	948.87	651.887	967.643	1181.55	1213.39	1042.43	1417.29	1560.95	1451.47	1554.05	1935.91	1596.92	2306.9	850.71
Trpm1	17364	Turquoise	21.7317	2.48492	4.97e-07	19.7386	19.9003	0.001	0	0	0	0.001	0	0	0	95.0132	256.517	331.674	191.575	160.197	339.031	75.717	403.642
Pde1a	18573	Turquoise	-1.87484	7.99596	2.6e-05	-0.957927	-0.916969	5553.66	6274.54	8604.15	6592.04	6737.23	7249.13	7796.23	7605.9	3817.95	4878.58	2372.88	2842.65	3184.21	2591.42	4576.01	5213.11
Nsg1	18196	Turquoise	-0.899177	8.75867	0.00140616	-0.38983	-0.509356	7483.12	9935.15	10144.4	10434.2	11119.4	11564.7	11558.3	12013.7	6579.77	7265.12	6045.42	9109.6	11273.1	7235.39	6902.42	7085.73
Tmem106a	217203	Turquoise	6.80435	4.85034	7.3e-05	3.58922	3.21783	141.399	0	159.779	44.7555	162.864	106.154	57.621	175.036	1462.79	675.475	946.338	1078.87	987.968	686.698	1328.58	1664.28
Slc16a3	80879	Turquoise	6.19457	5.56091	2.08e-08	2.72564	3.47087	260.159	319.855	290.319	139.332	218.974	98.677	188.99	169.264	2948.97	1714.86	1231.44	783.182	823.927	2133.19	2279.89	2257.16
Plekhm2	69582	Turquoise	1.27427	6.04724	0.00180238	0.33811	0.936321	1654.25	1108.3	986.862	1273.25	862.666	776.294	896.79	1189.71	1237.39	1423.18	1271.54	2417.04	1421.87	1783.29	2083.14	1840.88
Ablim2	231148	Turquoise	-1.03912	6.69013	0.00304322	-0.73368	-0.30546	2935.19	2987.52	2372.18	2862.79	2188.14	1852.78	2217.9	3057.47	1853.52	1146.71	1431.97	2277.67	1523.92	1729.2	2059.37	2226.12
Cbfb	12400	Turquoise	2.60021	5.62378	1.87e-05	1.33591	1.26467	846.454	373.503	424.744	551.203	742.087	771.969	395.934	683.796	1169.6	1605.61	1666.09	1101.94	2093.27	1501.92	1675.6	961.354
Apoc2	11813	Turquoise	11.6304	0.991395	0.00335007	2.34563	13.5432	54.0996	0	0	0.00614427	0	0.0259013	0	0	27.2339	112.128	0.0378511	135.61	58.1606	45.7708	74.5969	130.661
Ccnd1	12443	Turquoise	1.61317	5.29218	0.00207518	0.603896	1.00959	529.719	734.778	687.788	638.661	356.914	288.455	863.746	690.491	1026.6	999.459	1127.35	784.35	886.88	1077.44	1397.76	1066.47
Ppa1	67895	Turquoise	-0.771569	7.21216	0.00462149	-0.34035	-0.431229	2697.65	3140.78	3660.07	3367.21	3659.9	3810.59	4154.22	3790.04	2872.7	2150.93	1846.06	3292.29	2918.15	2492.78	3132.83	2888.26
Syn2	20965	Turquoise	-0.993174	9.16094	2.39e-05	-0.487669	-0.505514	14188.6	12218.7	13798.6	12497.6	14836.3	16667.3	12718.7	15821.9	9006.33	9762.84	8642.65	10175.1	8426.4	10860.9	10905.5	12103
Bst2	69550	Turquoise	5.9687	5.88483	1.56e-09	3.00073	2.96914	215.835	223.747	190.935	405.767	324.767	203.74	333.589	329.946	2187.51	1414.62	2224.35	2468.02	1126.23	2201.77	2141.54	3864.95
Gm5617	434402	Turquoise	2.57712	3.70262	0.00131771	1.46087	1.1181	98.0059	198.244	81.8212	147.464	187.594	134.041	298.661	130.054	377.134	222.294	328.466	518.767	354.749	429.284	492.938	351.748
Lrrtm2	107065	Turquoise	-1.60676	5.92224	0.00549412	-1.01789	-0.589013	1244.19	1627.22	1803.25	2384.8	1578.31	778.45	1884.33	1665.01	1430.7	950.059	401.118	704.344	966.994	686.68	900.51	1372.18
Enpp5	83965	Turquoise	-0.975785	7.89935	0.00112261	-0.517012	-0.458804	5215.28	5878.98	5979.65	5440.82	6439.76	6560.77	5564.14	5790.73	3164.84	5671.88	2986.41	3910.56	5059.09	3684.45	3978.22	4998.97
Vstm2a	211739	Turquoise	-1.15684	7.20144	0.00329776	-0.438641	-0.718232	2795.67	2164.6	3812.05	3798.4	2979.78	5690.12	4824.23	3708.74	2086.48	1725.3	2265.55	3197.72	2653.99	3122.82	2021.55	2658.25
Atcay	16467	Turquoise	-1.2289	7.04547	0.00382853	-0.929831	-0.299121	2153.77	4231.52	4225.12	5002.5	3085.57	2618.32	1981.64	3689.62	1773.46	2397.01	1645.52	2379.53	2979.2	2126.02	1585.9	2554.01
Wipf1	215280	Turquoise	3.30687	4.06631	0.000565205	1.38962	1.91949	105.547	296.977	152.945	206.444	273.609	39.7129	128.504	153.966	659.296	410.413	406.519	520.052	250.786	579.599	846.411	577.014
Gtse1	29870	Turquoise	14.6309	0.844286	0.00139646	5.45572	15.0177	0	0	0	6.06293	0	0.00905628	0	0	73.9547	191.995	0.0378208	0.0953201	107.78	0.0909771	132.906	59.6469
Nkiras1	69721	Turquoise	-1.21026	7.10128	0.000220572	-0.666698	-0.543613	2462.94	3791.87	4329.36	3081.44	3697.92	3573.64	3367.02	3541.38	1989.12	2690.58	1802.69	2126.21	2236.29	1967.31	2994.45	2530.12
Gna13	14674	Turquoise	1.16926	6.38521	0.00507275	0.50088	0.668514	1715.5	1221.94	1593.8	1062.74	1553.54	1300.59	1749.2	1031.89	2857.85	1826.96	1061.26	2169.83	2161.91	2514.38	2239.91	2040.62
Pdcd1	18566	Turquoise	18.9556	4.57056	9.73e-06	5.91237	17.2677	0	0	61.5469	0.00630787	0	0.0266134	0	0	1313.67	495.909	178.907	1718.75	575.982	977.64	1428.02	1217.73
Fam49a	76820	Turquoise	-1.19651	7.27014	0.00149168	-0.753002	-0.443556	4264.23	3693.19	4421.9	3944.85	4161.5	3352.77	3306.54	4110.41	2406.89	3355.63	1272.64	2651.08	2794.18	2186.16	2541.52	3457.37
2007-09-01	235072	Turquoise	-0.85949	9.71919	0.000234994	-0.494926	-0.364567	19306.8	22580.3	19204.4	18783.5	21422.3	22941.8	20046.2	18386.9	15144.8	14858	14844.1	11832.3	12342.1	18469	15948.5	17549.3
Scamp1	107767	Turquoise	-0.817652	8.34029	0.000202522	-0.431751	-0.385913	7174.91	6590.82	8104.38	7749.35	9015.51	7617.97	7222.61	8700.92	5639.43	5066.67	6181.98	5070.64	6901.53	5257.3	6002.99	6753.89
Sult4a1	29859	Turquoise	-0.982262	9.28969	0.000120753	-0.59192	-0.390346	12286.5	14307.6	15744.1	19547.3	15494.9	14159.4	15530.1	15889.8	12088.5	9048.38	8677.34	11244.3	10725.6	12350.7	12413.5	11106.6
Nsg2	18197	Turquoise	-1.19319	8.29142	2.14e-05	-0.479163	-0.714048	6810.12	6996.97	7432.18	6020.5	9590.66	9196.23	9381	8239.96	3443.37	5761.18	5017.79	5333.65	6439.97	5599.98	5279.78	4874.76
Stk32c	57740	Turquoise	-1.59078	5.68683	0.00177758	-0.938613	-0.652439	1155.59	1318.86	1490.53	1718.69	1120.49	1579.34	1445.84	1144.75	383.383	1070.73	525.764	985.482	970.816	598.896	735.115	1060.96
Rasgef1a	70727	Turquoise	-1.14911	7.96475	6.4e-06	-0.691726	-0.457403	6801.65	6103.64	6456.03	6210.67	6034.83	6254.13	6186.9	6200.05	3151.28	4775.02	3507.8	4397.84	4215.11	4886.89	4233.34	4636.03
Egr1	13653	Turquoise	-1.78013	8.8249	0.000897402	-0.96145	-0.818709	12109.3	11299.8	10726	14698.3	7737.89	18531.8	11023.4	12923.2	9083.87	6277.06	6867.07	2849.97	4525.03	6171.19	10166	7607.87
Ppp2r5b	225849	Turquoise	-0.824435	7.10939	0.00351617	-0.493751	-0.330712	2940.84	2871.19	3494.46	3846.2	3215.32	3145.84	3438.85	3541.38	2827.09	2392.25	2430.31	1691.08	3433.13	2303.99	2505.84	2365.34
Gnai1	14677	Turquoise	-0.85276	8.29485	0.00042307	-0.492753	-0.360019	6754.51	8156.4	8137.51	6682.55	7954.46	8024.32	5864.64	8962.97	4745.98	6025.29	5765.73	4591.83	5867.78	6438.1	5847.32	5849.74
Dedd2	67379	Turquoise	-2.17207	4.11855	0.00321425	-1.2402	-0.9323	464.684	581.477	422.798	589.844	524.728	411.74	292.927	662.765	363.451	107.333	117.109	283.629	307.083	202.058	220.542	261.851
Acot7	70025	Turquoise	-0.920183	8.68825	0.000344329	-0.478102	-0.442089	7505.74	10432.1	9584.19	10555.2	11720.2	9293.81	9257.19	12003.2	5648.1	7849.41	6770.6	7068.31	7523.3	7425.36	9262.29	6905.86
Agpat4	68262	Turquoise	-1.36012	6.26099	0.00291272	-0.832397	-0.527829	2281.99	1415.75	2361.47	2193.62	1975.79	1877.43	1597.98	2161.36	1667.37	1500.15	868.302	598.924	1674.61	1304.71	1103.75	1196.99
Reep1	52250	Turquoise	-1.1389	7.28639	0.0048693	-0.804051	-0.334905	3220.78	4191.85	4569.98	5224.2	3530.97	3967.13	3144.94	3550.94	1566.46	4160.35	1614.09	2514.11	2849.49	2608.21	3159.86	2635.95
Hsph1	15505	Turquoise	-1.08731	8.36919	0.00089513	-0.611905	-0.475416	7698.04	6780.24	9109.76	8741.92	7861.06	8130.48	7053.45	10559.1	5984.48	6392.97	3704.02	5073.06	4506.92	7452.97	5285.19	6925.02
Socs6	54607	Turquoise	2.36815	4.54716	0.00609973	0.703896	1.66513	633.47	248.416	479.319	182.045	268.531	274.495	243.795	119.522	1356.64	225.137	607.047	324.968	779.131	499.092	728.618	867.551
Ptprs	19280	Turquoise	-1.28764	8.39008	2.16e-05	-0.809043	-0.478619	8403.09	8821.56	8935.38	9864.66	8176.73	7750.92	8151.55	8695.18	5216.73	5180.68	4829.18	5334.88	4981.83	5788.78	4330.64	8419.75
Tubb2a	22151	Turquoise	-1.00178	9.01436	9.03e-05	-0.488056	-0.51374	11033.8	13527.9	12301.2	10256.2	14976	14803.8	12623.3	12468	7380.82	11159.4	7311.52	7743.52	9996.11	8975.37	9737.96	9722.52
Ggt7	207182	Turquoise	-1.40431	6.94688	8.04e-05	-0.914427	-0.489946	3029.44	2831.55	3605.52	4407.57	2569.91	2727.68	2584.56	3949.75	1800.56	1892.52	2318.64	1349.24	2049.38	2284.71	2109.1	1981.74
Reep2	225362	Turquoise	-0.746273	7.0448	0.00626674	-0.518259	-0.228034	3033.21	2716.14	3811.08	3373.31	3726.04	2417.82	3002.25	2960.87	1793.19	2171.83	2298.06	2767.42	2449.91	2252.29	2720.96	2913.75
Arhgef4	226970	Turquoise	-0.640678	8.03805	0.00675982	-0.663191	0.0225076	7689.57	6654.28	6840.85	7658.84	5799.31	3698.04	5274.97	5754.39	5039.25	4723.7	4296.94	4154.22	4776.8	4983.12	4717.64	6371.89
Hpse	15442	Turquoise	22.6277	4.59811	5.91e-09	9.67613	19.1075	0	4.62331	0	0.00185972	0	0.00767131	0	0	1061.1	388.549	1828.63	505.583	658.952	856.214	1129.68	1688.18
Plppr4	229791	Turquoise	-1.50088	7.34837	2.72e-06	-0.833224	-0.667713	4638.43	3889.65	3888.03	4577.41	4395.35	4170.85	3941.58	4849.68	2649.65	2554.71	2408.63	1925.02	2317.35	2510.81	2529.63	3568.8
C4b	12268	Turquoise	10.0309	5.4486	0.000444585	5.35112	4.68509	161.283	0	0.961496	0.00760672	46.2337	197.105	0	51.6359	1754.94	1840.27	1675.86	1351.65	1193.95	2118.76	2136.12	2139.36
Abi2	329165	Turquoise	-0.778369	8.14344	0.00388015	-0.493764	-0.284619	7628.3	6823.43	6068.3	6540.17	6618.24	7140.83	5329.77	7743.61	5882.18	5610.12	4041.13	3683.92	4835.93	5577.13	5060.33	6554.94
Fcgr1	14129	Turquoise	3.13812	6.33284	3.07e-06	1.39319	1.7453	1552.47	762.054	549.44	732.226	1157.76	424.624	920.427	726.821	2945.39	1683.49	2309.99	2506.83	2371.71	2550.49	2634.48	3271.12
Spata13	219140	Turquoise	1.79657	5.48106	0.00245291	0.569235	1.22768	851.16	464.254	1290.84	448.492	750.334	384.949	652.988	430.344	1043.88	1111.57	1036.31	1340.68	864.941	918.758	1738.28	1673.8
Lmo3	109593	Turquoise	-1.5732	6.44215	0.00341663	-0.531078	-1.04227	2314.03	1293.27	1689.26	1800.05	4042.62	1460.36	2831.22	3261.19	1188.06	1704.42	1412.44	606.2	1831.97	950.028	1275.63	1572.69
Klhdc3	71765	Turquoise	-0.765465	7.85257	0.00118911	-0.42838	-0.337092	5137.99	4231.47	5614.32	6180.16	5950.56	5542.19	5460.19	5858.63	4529.03	3770.79	3783.13	3643.89	3920.43	4913.34	5324.08	3900.6
Ankmy2	217473	Turquoise	-1.27759	6.02919	0.00604999	-0.883502	-0.394107	1879.5	1465.1	2101.36	1912.93	1556.82	1233.05	1935.36	1294.89	1086.98	905.399	481.332	1515.17	1162.49	1234.94	1405.33	778.312
Gm15880	100504375	Turquoise	12.6792	1.11033	0.00484866	3.20335	13.9322	0	0	0	33.4625	0	0.0226543	0	0	0.104802	0	304.368	3.74909	70.56	66.1876	139.408	77.9689
Dpp10	269109	Turquoise	-1.33961	6.70799	0.00115719	-0.632198	-0.707466	2613.77	2650.07	2700.49	1807.17	2947.6	3567.18	2486.28	2831.77	966.29	1407.98	1411.37	2518.85	1933.99	1910.74	1399.96	2001.67
Nae1	234664	Turquoise	-1.32807	6.32874	0.00028287	-0.604662	-0.723487	2311.21	1292.4	1480.78	2294.3	2456.76	2269.84	2188.61	2296.21	1206.54	1285.43	1012.47	1347.97	1731.83	1119.56	1481.01	1246.33
Ywhag	22628	Turquoise	-0.811624	9.32164	8.74e-05	-0.661339	-0.15029	16629	15736.6	18290.6	17320.1	14141.3	12575.8	14098.4	14088.1	10663.9	10083	9358.08	12875.9	12119.9	11261.3	11994.1	14096.7
Tap2	21355	Turquoise	2.62613	5.18401	0.000108043	0.765231	1.86157	1100.07	270.423	354.603	624.418	362.725	253.069	416.736	232.374	1184.32	849.343	865.043	1094.62	1220.67	971.643	1170.76	1233.63
Ly9	17085	Turquoise	9.07371	4.57414	0.00101694	4.93561	4.14668	116.029	0	0	0.00753093	111.815	21.4767	0	97.5976	1402.37	591.869	396.783	1160.04	1077.62	701.111	1030.23	1280.63
Lysmd2	70082	Turquoise	-0.886264	6.3342	0.00073894	-0.440728	-0.445592	2091.58	1668.61	1731.15	1758.35	2003.89	2128.31	2199.01	2048.51	1403.71	1361.43	1361.5	1214.66	1519.16	1207.34	1721	1705.6
Il10rb	16155	Turquoise	2.26565	6.28097	2.14e-05	0.763181	1.50271	1947.41	1019.32	754.024	1171.56	965.981	968.204	843.87	598.66	2363.73	1863.06	2552.79	1523.8	1875.81	2544.45	3044.17	2104.29
Slc25a14	20523	Turquoise	-1.44353	6.52859	1.12e-05	-0.779283	-0.664324	2428.08	2102.95	2134.47	2680.75	2535.24	2270.92	2329.41	2826.99	1287.89	1650.26	1275.87	1231.63	1772.83	1790.48	1500.48	1222.43
Sema4a	20351	Turquoise	-1.82395	5.62463	0.00113416	-1.19854	-0.625618	1950.22	1098.59	1432.08	1623.09	1049.42	663.724	1221.87	1803.7	410.483	717.293	484.572	1047.26	623.675	685.442	815.097	947.146
Map6	17760	Turquoise	-1.04865	6.99992	0.00144073	-0.862381	-0.186318	2627.9	3809.51	3437.96	4926.22	2897.16	2690.16	2290.66	2822.2	1859.72	2374.21	2044.41	1863.18	2431.8	2176.52	1744.81	3050.68
Dcaf12l1	245404	Turquoise	-1.47712	6.57073	0.000135768	-0.785556	-0.691656	3175.56	1971.67	2300.09	2142.77	2310.45	2129.4	3007.93	2933.15	972.439	1691.11	1585.88	1314.06	1733.73	1326.38	1969.63	1397.54
Epm2aip1	77781	Turquoise	-1.10914	6.95101	0.00404765	-0.724649	-0.38455	2786.25	2645.65	3569.48	3925.52	2913.69	2557.21	2926.65	3415.15	2485.71	2128.14	1383.2	1825.6	2140.93	2075.51	1434.56	3397.73
Vopp1	232023	Turquoise	-1.20014	6.78726	0.00231237	-0.673292	-0.526914	2188.65	3419.22	2667.36	2653.29	3797.13	2293.45	2469.27	2869.06	1800.54	2512.93	1353.93	1185.6	1709.88	1619.79	2286.38	2316.05
Apba2	11784	Turquoise	-0.788991	7.46009	0.0057458	-0.375982	-0.413024	3242.46	4286.11	3961.1	3894	5049.85	2840.28	5252.31	5128.94	2982.41	2821.68	2847.65	3202.63	3620.04	3031.49	2985.83	4085.31
Cd82	12521	Turquoise	1.07464	6.49149	0.00155376	0.463208	0.611532	1421.4	1156.73	1810.07	1639.36	1898.98	1597.58	1578.14	1221.25	1833.85	1922.92	2071.51	2481.35	2795.14	2611.79	2570.7	1641.85
Rab34	19376	Turquoise	3.45801	4.51288	6.64e-05	1.40859	2.0506	411.95	187.629	175.35	249.159	192.505	270.186	51.9431	245.784	804.749	688.788	474.818	750.36	621.767	841.731	1087.49	599.252
Gad2	14417	Turquoise	-1.86418	6.95386	6.64e-06	-1.20785	-0.656429	4202.97	4570.72	3589.93	2931.94	2993.84	2754.49	2628.97	3722.14	1674.85	1767.11	1988.03	1191.66	2268.73	1495.94	1571.84	2339.94
Smim3	106878	Turquoise	2.3922	4.6255	0.000114775	0.789809	1.60298	311.988	340.949	507.572	374.246	153.619	404.207	267.422	187.428	808.439	584.276	636.316	624.32	659.915	805.66	928.593	682.047
Mul1	68350	Turquoise	-1.15027	6.00188	0.000297079	-0.629786	-0.520583	1402.55	1472.15	1876.31	1454.28	1417.16	1823.8	1628.23	1801.77	749.37	1143.87	1081.83	1035.24	1192.06	1159.2	1226.97	1072.04
Syt4	20983	Turquoise	-0.952623	8.32977	0.00125484	-0.503667	-0.44897	7278.59	6246.34	8801.91	7411.72	6505.83	10213.7	7557.14	8937.15	4534.01	5723.17	4923.49	5794.29	7760.78	6727.89	5011.69	4830.98
Vegfb	22340	Turquoise	0.817044	6.51537	0.00260688	0.198099	0.619021	1841.8	1998.15	1371.67	1868.18	1389.89	1627.6	1723.67	1393.4	1764.84	1716.75	2316.48	2323.78	2250.6	2516.79	2220.45	2433.82
Plp1	18823	Turquoise	-1.01808	10.1886	0.00144172	-0.636004	-0.38208	24392.1	25037.4	43027.6	24283.3	25442.5	32779.2	30107.6	25342.5	20451.5	14246.2	17979	22444.9	21066	25299.1	22803.3	18055.4
Apoe	11816	Turquoise	3.22577	12.2597	8.83e-11	1.4507	1.77508	61033.9	50765.6	47960	50902.7	41234.9	59490.8	50483.7	44157.8	134175	133346	141823	166480	139430	144725	167267	217234
Usp5	22225	Turquoise	-0.807663	8.20634	0.00148296	-0.516721	-0.290948	6097.53	7516.79	7606.57	7143.24	6921.51	7044.34	6034.75	8166.32	6060.87	5536.01	4058.47	4169.99	5418.61	6909.45	5592.19	5102.39
Mkl2	239719	Turquoise	-1.3464	6.68284	0.00068657	-1.07413	-0.272312	3544.11	3502.93	2756.02	3026.52	2662.49	1251.29	2087.49	2545.81	1611.99	1416.53	1615.15	1449.82	1419.97	1839.8	1327.53	2489.61
1500012F01Rik	68949	Turquoise	2.02732	4.59843	0.000776636	0.960366	1.06765	346.866	454.631	220.16	270.52	261.08	362.404	418.642	351.937	479.475	498.768	848.75	687.329	826.816	924.661	741.59	428.904
Sema6b	20359	Turquoise	-0.892359	6.4843	0.00210285	-0.568326	-0.324062	2296.12	1827.19	2245.53	2381.76	2444.35	2006.09	1984.49	2153.71	1280.51	1764.27	1214.09	1642.53	1659.34	2115.13	1698.31	1387.98
Hdgfrp3	29877	Turquoise	-0.880977	6.70062	0.00482651	-0.518634	-0.362391	2959.7	2624.53	2285.47	1972.94	2042.7	2528.25	3144.02	2557.29	1554.09	1629.35	2259.02	1428.02	1722.28	1837.42	1940.46	2490.37
Hk2	15277	Turquoise	3.32546	4.71638	0.000130286	1.4681	1.85844	523.182	278.395	163.656	154.587	201.581	206.953	283.498	302.21	1176.86	554.819	1105.65	260.74	704.734	1054.55	1060.48	785.509
Pla2g12a	66350	Turquoise	1.25699	5.31752	0.00498035	0.64351	0.613739	439.222	857.247	622.512	484.085	674.292	868.464	463.976	852.121	1045.08	819.891	1125.18	763.742	1223.53	988.466	1244.26	918.416
Tm9sf1	74140	Turquoise	1.20872	5.9033	0.00100261	0.536464	0.672416	952.941	885.395	844.627	1183.76	1064.34	929.605	1066.9	1040.51	1786.94	1464.99	831.455	1524.95	1857.71	1614.94	1543.72	1520.12
Cacybp	12301	Turquoise	-0.746477	7.68724	0.00514448	-0.346651	-0.399845	4018.2	4441.16	4938.23	4321.13	5180.39	6200.5	5176.7	4879.32	3488.92	3874.35	3386.39	3184.47	5867.8	3493.25	3412.84	3474.01
Cd86	12524	Turquoise	1.6477	6.29753	0.00538247	0.653518	0.994346	1609	735.598	1082.33	1535.63	1273.4	1003.59	1054.61	1238.48	3937.3	1664.5	857.478	1346.82	1979.76	1791.75	2406.38	2926.52
Kif3a	16568	Turquoise	-0.84682	7.27501	0.00341247	-0.491032	-0.355786	3483.77	3760.15	3109.65	4103.5	4409.43	3315.25	3731.79	3898.1	2769.2	1952.36	2267.72	3297.14	2415.57	3302.01	3614.96	2666.19
Fgr	14191	Turquoise	15.4358	3.13724	0.000499874	17.5686	4.06914	0	0	0	0.00674267	0	0.0285117	91.111	0	186.195	484.544	0.0386563	639.889	236.488	615.546	255.15	422.632
Fbxo45	268882	Turquoise	-1.36984	6.07324	0.000778844	-0.771198	-0.598734	1511.89	2042.19	2033.16	1258	1742.76	1820.59	1655.63	1872.54	1335.88	809.438	995.114	870.407	1353.23	1137.56	724.322	1467.66
Cpne5	240058	Turquoise	-1.33881	5.76599	0.00451453	-0.794842	-0.544014	1475.13	1949.71	1372.65	859.351	1377.51	867.436	1784.17	1526.34	1146.08	588.071	591.887	934.607	859.229	957.181	902.669	1091.18
A830010M20Rik	231570	Turquoise	-1.62635	7.04339	0.000759565	-0.912252	-0.714141	3620.44	3857.07	2039.97	4467.57	3338.44	3640.11	3327.33	3951.66	2435.17	1591.34	988.636	2415.88	1478.14	2014.18	2899.31	2299.32
Arpp21	74100	Turquoise	-2.27341	8.42536	4.9e-08	-1.06663	-1.20682	9041.21	10224.1	9197.44	6318.47	10985.5	12144.8	12115.8	9610.41	4458.8	4281.92	4415.09	3449.96	4971.35	5925.81	3411.77	5123.91
Ndufs1	227197	Turquoise	-0.847959	7.68039	0.00489543	-0.539698	-0.308272	3571.42	5051.71	6226.13	4922.16	5393.6	4658.71	3539	6123.55	3723.06	2960.38	3959.81	2957.8	3629.57	4565.81	3657.15	4069.36
Ahcyl2	74340	Turquoise	1.44551	6.31146	0.00245458	0.431462	1.01421	2029.4	1581.43	975.169	1082.07	1305.63	1011.1	1410.88	705.772	2485.7	2113.89	1072.1	1972.26	2540.52	2496.34	1823.72	2093.96
C1ql3	227580	Turquoise	-1.85415	4.9825	0.00164397	-0.949455	-0.905013	681.47	840.472	960.563	769.854	622.188	895.289	772.998	1406.82	380.861	313.504	599.428	390.37	300.381	657.694	328.66	687.724
Nmi	64685	Turquoise	2.95058	3.41658	0.00542904	1.5332	1.41941	143.278	103.055	112.03	57.9755	81.7509	200.459	128.519	117.628	112.274	72.1757	625.393	395.153	432.965	214.116	463.739	302.405
Napb	17957	Turquoise	-1.42421	9.43012	0.000102267	-0.884566	-0.539651	13499.6	20379.6	20257.6	20734.1	19142.4	13289.9	17255.7	19464.7	11367.6	11937.5	10799.8	6448.94	9169.29	11998.4	11869.8	14535.3
Rufy3	52822	Turquoise	-0.925626	7.81119	0.00576611	-0.569893	-0.355761	3681.69	5364.47	6199.82	6483.22	5077.08	5513.24	4897.92	6512.79	3576.43	4782.62	2541.98	3737.21	5116.31	3685.65	3399.87	4991.02
Gng2	14702	Turquoise	-1.05675	7.48223	0.0046194	-0.893881	-0.1629	6329.44	4799.75	5099.95	4668.93	4546.58	3577.94	2929.47	3737.43	2134.57	3443.98	2020.58	3647.46	2310.67	2781.38	3631.19	4488.86
Fgf12	14167	Turquoise	-1.22866	7.76097	0.000191275	-0.740305	-0.488385	4066.27	6882.48	4212.44	7029.33	5396.89	4923.54	5818.35	5755.35	2707.62	3528.53	3815.64	3231.74	3864.17	3201.05	4070.09	4471.31
Sphkap	77629	Turquoise	-1.24616	6.51015	0.00158608	-0.751903	-0.494291	2333.82	2447.45	2871.95	1704.46	3161.67	1576.15	1747.29	2715.1	1473.96	1464.04	1390.77	1228	1236.87	2131.95	1483.19	1679.32
Plin2	11520	Turquoise	5.47697	5.4605	1.21e-06	2.51823	2.96005	563.736	178.81	240.626	48.8247	180.921	256.257	231.518	224.737	1768.48	2063.54	1364.76	715.299	1423.78	2368.82	1689.66	1469.97
Psip1	101739	Turquoise	-0.942555	7.06896	0.000268841	-0.441161	-0.501425	2962.52	2810.4	2690.74	3323.48	3435.96	3687.28	3911.35	3434.27	2394.55	2322.9	2016.23	1948.04	3143.22	2099.58	2739.34	2238.8
Npm1	18148	Turquoise	1.20425	6.0616	0.000779982	0.745814	0.458578	730.478	1169.98	854.368	932.57	1178.37	1683.32	1324.89	1111.28	1248.48	1737.66	1654.17	1543.15	1652.66	1796.52	2340.42	1490.65
Dgat2	67800	Turquoise	-1.35675	6.53781	0.00122624	-0.74159	-0.615232	2474.27	2996.34	2600.14	1167.5	2925.31	2584	2481.56	1977.73	1425.9	1574.25	1527.34	997.709	1467.65	1837.37	1330.77	1871.95
Sdc3	20970	Turquoise	2.38868	7.93767	3.07e-08	0.843575	1.54518	4538.54	3493.21	3556.81	3052.96	2954.18	2567.93	2409.73	2677.79	7840.45	6924.05	5095.85	6413.74	6936.81	6626.93	6818.09	10581.4
Rpl37a	19981	Turquoise	1.98345	4.9755	0.000253638	1.08696	0.896964	399.644	434.326	332.195	347.81	368.513	598.269	623.715	445.658	528.787	627.025	1141.42	918.85	1112.91	868.214	1122.1	688.386
2610301B20Rik	67157	Turquoise	-1.1655	6.10255	0.00273103	-0.580907	-0.58468	1848.4	1574.35	1524.62	1395.29	2110.52	1827.03	1575.3	1994	822.077	1010.86	1168.54	1238.86	1693.69	1298.68	683.247	1329.93
Gng3	14704	Turquoise	-1.08219	7.9414	0.00169164	-0.492446	-0.589763	4560.18	6988.19	4262.12	5860.83	6924.83	6951.05	7277.43	6258.39	2211.01	3835.39	4438.93	4919.06	4964.68	4824.36	3857.14	4567.58
Hmgn1	15312	Turquoise	1.21714	5.89288	0.0014651	0.604845	0.61245	974.621	1007.87	811.504	837.991	912.266	1580.38	844.817	938.179	1375.38	1433.64	1175.07	1539.5	1828.14	1714.74	1858.29	1135.67
Cd244	18106	Turquoise	19.904	1.59313	0.000215307	18.7833	19.0272	0.001	0	0	0	0.001	0	0	0	42.0269	0.926002	319.646	88.5566	343.394	161.094	7.61178	22.166
Syt13	80976	Turquoise	-1.10392	8.2024	0.00125552	-0.582271	-0.521662	5222.81	7215.47	7790.69	7340.53	8437.06	6314.18	8642.96	7918.62	6371.41	4389.28	3735.45	3917.86	5169.71	4531	4464.69	7646.15
Trim30a	20128	Turquoise	5.46744	5.12866	0.000271707	2.87316	2.59624	56.5225	437.122	7.77982	135.263	69.3201	144.768	389.389	310.837	1758.55	822.736	411.962	1671.57	822.025	1249.4	1669.1	1788.41
Rhobtb2	246710	Turquoise	-0.912108	6.58489	0.00556117	-0.710147	-0.201984	2661.85	2152.29	2815.45	2551.59	2089.81	1830.26	1694.36	2876.72	1541.76	1785.17	1421.13	1475.28	1394.22	2101.92	2396.63	1489.06
Ncald	52589	Turquoise	-1.12581	9.72417	2.92e-05	-0.683517	-0.442299	20925.3	18669.5	22275.1	22613.5	21655.4	24012.9	19395.1	19935.2	13780.6	14897	8963.52	14962.1	15471.9	14986.6	16679.3	15417.9
Pnmal1	71691	Turquoise	-1.00987	6.6285	0.00600737	-0.792271	-0.217651	2393.2	2733.78	3017.11	2714.31	2260.05	1956.78	1778.47	2682.58	944.11	1557.14	1700.78	2067.98	1931.13	2028.58	1252.94	2250.01
Tyro3	22174	Turquoise	-1.70294	7.21525	0.000707555	-1.05863	-0.644367	2573.22	4051.76	5547.11	4782.83	3959.86	2839.2	3576.81	4800.91	2464.77	1830.76	1267.22	2577.11	2036.02	2346.06	1550.23	3777.39
Serpini1	20713	Turquoise	-1.61785	9.02777	5.65e-06	-0.798442	-0.819428	10290.1	12219.6	14915	13166.8	15688.3	13514	18068.4	13981.9	6808.99	7028.55	7303.92	7947.14	5958.36	7314.75	10154.1	11282.5
Nlgn3	245537	Turquoise	-1.3622	6.15402	0.000809709	-0.969607	-0.392714	2268.8	1556.72	1927.94	2442.77	1546.07	1489.3	1924.01	1599.02	775.253	1032.71	1217.32	1160.08	1784.29	1054.61	807.559	1349.04
Tspyl5	239364	Turquoise	-1.53876	6.63403	0.00149179	-0.752486	-0.786378	1818.22	2115.28	2475.44	3063.13	2928.59	2749.12	3265.92	2641.45	1731.5	1254.07	1063.42	1573.44	1615.47	852.65	1343.74	2905.14
Fam171b	241520	Turquoise	-0.835529	8.24421	0.000188058	-0.485475	-0.350069	7234.29	7022.53	6789.21	6855.43	7720.6	6952.13	7295.38	8399.67	3832.8	5980.64	5311.55	4803.95	5779.09	5693.78	5889.48	6462.6
Ap3b2	11775	Turquoise	-0.89272	7.10835	0.00291974	-0.478845	-0.413913	3433.81	2327.59	3741.91	2970.59	3353.32	3469.63	3465.3	3984.18	2332.94	2485.36	2152.82	1979.56	3527.55	1906	2776.09	2503.04
Slc25a46	67453	Turquoise	-0.780543	7.16531	0.000627502	-0.408269	-0.37229	2666.54	3242.99	3272.34	3447.55	3589.67	3594.01	3899.06	3660.93	2663.21	2424.55	2023.83	2405.02	3242.4	2585.36	2996.62	2565.91
Sez6	20370	Turquoise	-1.81586	7.43939	1.82e-05	-0.972052	-0.843891	4283.07	4323.99	5406.82	4134.01	5049.01	4077.58	5664.32	5109.81	1742.68	3336.63	2513.77	1658.36	3281.5	2215.02	2198.84	3392.11
E2f2	242705	Turquoise	14.4965	0.3087	0.000986642	17.1205	6.29073	0	0	0	0.00122665	2.67134	0.00504398	0	0	1.3486	69.3704	0.0373403	104.027	102.087	46.9184	60.5263	0
Syt16	238266	Turquoise	-1.57312	6.86298	0.000314314	-0.858379	-0.714808	3795.77	3475.59	2269.88	2325.83	3606.21	3879.2	2423.91	2974.26	1879.4	1237.91	1864.46	1563.77	1565.88	2043.02	1374.02	2866.88
Ppp2r2c	269643	Turquoise	-0.813206	8.02902	0.00204524	-0.721128	-0.092082	7732.93	6308.03	7941.7	6272.71	6069.54	4405.68	5893	5552.59	5099.62	4144.16	4189.63	3706.94	3812.66	6016	5024.65	5712.09
Atp2b1	67972	Turquoise	-1.14547	8.78971	0.0013248	-0.824052	-0.321427	11228	11753.6	13494.6	11710.5	9890.58	8501.47	9356.41	13086.8	5948.79	9320.12	4358.75	7590.76	5603.61	9060.71	8280.72	9734.5
Ywhaz	22631	Turquoise	-1.10271	9.48167	6.19e-05	-0.700842	-0.401871	17746.9	18292.4	17402.2	18788.6	18269.8	16822.8	15122.8	20324.5	12134.1	7575.78	12569.9	12157.1	11397	12956.8	14898.8	14137.3
Ssb	20823	Turquoise	-0.672532	7.34588	0.00416667	-0.48676	-0.185787	3964.49	4091.42	3950.39	3423.14	3811.12	4136.54	3642.02	3460.09	2238.09	2968.94	3096.96	2706.86	3142.26	3007.44	4181.42	2900.18
Vps41	218035	Turquoise	-0.920969	7.99267	0.00425964	-0.580719	-0.340273	6805.42	6757.36	5581.2	5408.28	6381.91	6324.89	5842.92	6438.18	4287.51	6278.98	2953.9	2896	4711	5242.83	4293.88	5490.03
Il6st	16195	Turquoise	2.26722	6.33372	9.72e-05	0.781105	1.48638	1688.19	1413.17	747.204	1061.72	1375.08	386.03	1038.55	821.497	1769.77	2687.73	2237.36	1743.19	2243.92	2396.57	2849.6	2655.88
Penk	18619	Turquoise	-2.81991	7.60203	0.00330139	-1.34167	-1.47832	6278.52	5701.01	6409.27	2090.91	2445.09	1922.49	14537	8174.94	812.268	1567.59	2225.43	3475.26	4285.72	2157.28	1771.84	1504.15
Cebpa	12606	Turquoise	3.34468	5.14541	1.93e-07	1.71681	1.62868	368.545	317.143	287.383	274.588	453.696	484.615	305.223	352.891	1179.41	1122.97	913.822	884.956	802.001	1606.46	1543.7	984.469
Nrp1	18186	Turquoise	2.64358	6.41711	3.92e-06	1.08753	1.55632	1173.51	1211.4	963.482	1035.28	1145.33	762.354	515.943	1390.55	3210.34	1708.19	2629.76	1767.45	2129.48	2890.77	3239.85	2957.52
Tceal6	66104	Turquoise	-1.78923	5.17173	0.000225206	-0.867052	-0.922476	932.203	917.997	874.829	771.889	1094.09	1204.07	1107.54	970.697	428.928	423.715	715.411	349.187	393.842	566.375	575.111	773.672
Bex2	12069	Turquoise	-1.00053	8.71297	0.00123647	-0.419958	-0.580582	8262.64	10205.6	8451.19	8433.78	11795.4	13512.9	11536.5	10753.3	5595.1	6874.64	5564.13	8390.78	11376.1	6814.52	7813.72	5824.23
Prkce	18754	Turquoise	-1.42688	6.92685	0.00108019	-0.82836	-0.598576	2745.72	3563.7	2638.13	3567.55	3088.88	2989.29	3635.41	3148.32	880.04	1610.34	1814.61	2743.12	1706.06	1788.13	2679.86	2320.02
Itfg1	71927	Turquoise	-0.898957	8.9657	0.000312716	-0.461942	-0.437024	10133.7	10180.1	13220.9	10896.9	12815.1	14467.1	11644.3	13732.3	8629.2	10223.6	6290.41	7114.4	9597.48	9956.58	9116.37	10226.3
Gdpd1	66569	Turquoise	-1.19264	6.22709	0.00339642	-0.529079	-0.663663	1512.83	1482.71	1699	1833.61	2321.24	2053.26	2453.23	1833.33	1259.52	1482.1	714.383	1067.98	1910.17	1152.01	857.288	1548.02
Pdxp	57028	Turquoise	-0.689841	7.97328	0.00276495	-0.39711	-0.292735	5503.71	5650.79	5862.74	5221.15	5892.7	7329.53	5952.54	5833.77	5044.16	3944.65	3711.59	4186.94	6406.6	5097.34	4626.83	4285.01
Abr	109934	Turquoise	-0.812831	8.45472	0.000593509	-0.669435	-0.143409	9511.57	7786.36	10061.6	9187.36	8722.14	6882.45	7271.75	7842.11	4962.89	6361.61	5715.88	5938.55	7274.41	5947.52	6018.13	8571.73
Slfn2	20556	Turquoise	2.75969	4.67258	0.000109911	0.857392	1.90319	627.814	284.55	213.342	403.736	193.301	193.023	241.905	268.728	1110.3	488.313	644.991	527.375	933.624	589.274	714.575	1117.49
Nolc1	70769	Turquoise	-1.0272	5.81058	0.00267444	-0.722434	-0.304819	1532.63	1666.89	1251.84	1355.63	1391.56	1167.64	1359.85	1348.46	838.071	596.62	1180.45	904.326	1063.31	987.256	984.828	1228.88
Atp2b4	381290	Turquoise	-2.18586	5.08199	0.00393156	-0.963594	-1.2228	1305.49	1038.71	407.203	420.019	911.442	1212.64	1487.45	987.912	350.061	738.225	208.167	329.781	451.07	227.364	689.666	602.531
Aqp4	11829	Turquoise	2.80325	7.17429	1.55e-05	0.829677	1.97372	3211.41	2145.28	1689.26	1819.37	1277.49	1079.73	1080.11	1424.96	2854.29	7409.57	3773.38	1719	5648.45	4682.48	5044.1	3723.11
Cebpg	12611	Turquoise	2.03295	5.96758	6.76e-05	0.964326	1.06891	995.366	853.688	679.986	732.226	1132.14	782.716	486.65	1280.58	1841.2	1101.1	1792.92	1628	1539.17	2264.25	1757.77	2163.24
E030003E18Rik	320092	Turquoise	3.05668	2.66036	0.00211958	1.25165	1.80934	68.8044	107.539	75.9884	42.7193	92.5955	53.6281	63.3073	34.4091	155.34	180.504	251.47	115.244	195.493	200.827	196.754	261.893
Dnajc6	72685	Turquoise	-0.961334	7.26723	0.000296075	-0.574936	-0.386417	3194.39	3570.72	4161.79	3636.71	4165.64	3704.45	3660.92	4035.82	2400.73	2420.75	1887.25	3068.05	2886.68	3222.64	2531.79	3267.92
Pdpn	14726	Turquoise	3.26389	3.31985	0.00119615	1.56193	1.70387	117.826	73.9688	76.9547	115.934	48.6728	158.653	116.237	101.37	101.184	344.873	441.159	248.555	596.065	311.463	281.083	195.709
Cln3	12752	Turquoise	4.0984	5.45577	1.97e-06	1.42707	2.67216	723.007	297.752	787.181	161.708	221.392	344.186	267.417	180.73	1467.79	1382.33	1147.97	1298.3	1125.29	1772.44	2162.04	1401.53
Zfp36l1	12192	Turquoise	1.79219	4.61206	0.0026047	0.709192	1.08351	642.879	256.337	203.597	369.163	313.154	376.344	346.808	349.065	687.686	671.69	627.64	419.499	786.761	790.017	825.9	533.191
Atp2a2	11938	Turquoise	-1.03775	9.07681	0.000892649	-0.740787	-0.296967	14806	15418.6	12240.8	13868.5	13082	8942.15	14309.2	14203.8	9523.91	6863.24	8524.49	8799.32	7358.31	9465.98	10402.8	13908.2
Glrb	14658	Turquoise	-1.06678	8.66397	0.000595696	-0.747335	-0.319456	8117.48	11282.2	11233.5	11622	8297.36	9101.89	10103	10835.5	7052.97	8400.46	4643.83	5074.3	6716.52	8869.5	6908.9	8227.87
8430419L09Rik	74525	Turquoise	-0.972957	8.17779	0.00113867	-0.609734	-0.363238	7118.35	4674.6	7513.04	8638.19	6176.95	6973.58	7023.22	8617.73	4660.93	5211.09	3404.83	5035.46	5752.39	6035.26	4968.44	5626.91
Dock2	94176	Turquoise	3.20072	5.36179	0.00135698	1.04858	2.1526	716.39	670.499	322.453	526.792	18.9122	366.708	340.184	549.911	1151.09	824.635	1456.88	1192.83	1083.33	1439.37	1977.18	1172.3
Ddx25	30959	Turquoise	-1.31132	6.36406	0.000368951	-0.71279	-0.598602	2160.39	2213.98	1870.46	1679.03	1901.41	2725.51	2209.4	2157.54	1241.05	1522	728.477	1343.13	1677.47	1575.24	1438.86	1247.92
Elmod1	270162	Turquoise	-1.43443	8.11854	5.04e-06	-0.912735	-0.521713	5831.72	8920.26	7953.38	7257.14	6837.21	5334.2	7253.8	8650.24	3974.49	3475.31	3877.44	4588.15	4730.08	4847.22	4633.32	5345.18
Pm20d1	212933	Turquoise	11.6366	1.97793	0.00113295	16.054	1.67103	0	0	0	0.00728363	0	46.0491	113.612	31.5681	234.019	234.695	0.0383243	26.7913	108.703	245.173	170.793	84.2837
Lancl2	71835	Turquoise	-2.17655	6.68687	7.2e-07	-1.29422	-0.882461	2659.01	3731.98	2424.78	3397.71	3582.26	2929.25	2316.18	2485.56	1080.87	1426.04	1442.79	1030.43	1801.44	1214.55	1726.4	1394.37
Tcaf1	77574	Turquoise	-1.49674	6.90427	0.000105978	-1.06497	-0.43183	2669.37	3776.03	2592.34	5021.82	3221.11	3036.47	2103.55	2839.41	1789.46	1615.1	1555.54	1760.13	1980.72	2006.95	1684.27	2631.25
Ppp1r1b	19049	Turquoise	-2.19625	7.45118	0.000264405	-1.37163	-0.824684	4927.8	8510.64	4954.79	3325.52	3866.45	1708.05	6375.91	6427.67	1936.14	2243.09	2394.53	1819.56	1990.25	3273.11	2309.1	2803.92
Pcdh9	211712	Turquoise	-1.39519	7.26945	8.17e-05	-0.750432	-0.644805	3007.75	3833.27	4163.74	3911.29	3601.21	4923.52	4250.6	4371.5	2103.74	2532.86	1481.84	2748.03	2500.45	3041.06	2146.95	3278.29
Mest	17294	Turquoise	-1.40762	5.00728	0.00444069	-0.655009	-0.752814	943.524	561.162	709.213	668.157	831.294	1257.66	734.253	992.701	656.822	467.423	262.363	443.704	578.864	458.183	574.027	653.456
Slc12a5	57138	Turquoise	-1.02664	7.74131	0.000504528	-0.772609	-0.254044	5430.2	4812.07	6241.71	6181.18	6298.47	3871.73	4068.2	5371.85	3397.73	3298.61	3324.6	3246.29	3454.1	4479.24	3392.3	5118.39
Scn2a1	110876	Turquoise	-1.7829	7.25581	0.000363631	-1.03254	-0.750455	4411.27	4629.72	3497.38	3969.26	4313.55	5122.95	3088.24	4302.64	1482.65	3381.29	1193.51	2012.28	2179.07	1589.75	2972.83	3260.81
Stxbp2	20911	Turquoise	2.86373	4.72878	0.000227761	1.30637	1.55816	284.652	273.094	528.034	87.4695	356.999	301.293	333.585	229.513	654.456	798.047	897.541	551.621	1090.98	703.495	592.432	1209.82
Dlat	235339	Turquoise	-0.805754	7.27393	0.00288507	-0.600931	-0.204841	3649.66	3065.01	3927.01	4580.45	3442.56	4384.21	2843.48	3679.1	2972.53	2319.09	2530.04	2214.73	3415.01	3428.26	2626.92	2979.79
Pde1b	18574	Turquoise	-2.01736	6.9898	0.000504015	-1.19528	-0.822181	3325.41	5279.95	3411.65	2534.31	2816.99	2599.03	5321.31	3212.39	2168.98	1308.22	2156.04	721.364	2559.6	1449.04	1636.7	2244.43
Gfra4	14588	Turquoise	-0.958216	6.08244	0.00573921	-0.657616	-0.300639	1978.48	1515.32	1601.58	1622.08	1639.47	1925.66	1688.71	1258.55	914.497	687.824	1351.73	1304.32	1196.82	1315.52	1329.67	1445.35
Rab40b	217371	Turquoise	-2.14722	5.13915	0.000870736	-1.14562	-1.00177	1510.03	1232.55	645.886	379.341	1080.04	785.94	1392.94	981.216	524.997	299.25	369.663	509.126	376.678	621.646	540.514	578.63
5730559C18Rik	67313	Turquoise	9.29374	1.15421	0.00534741	14.9242	0.450005	0	0	0	0.00732558	0	104.855	46.3398	56.4698	113.23	19.924	41.222	53.3834	0	115.301	116.695	51.683
Faim2	72393	Turquoise	-1.18494	9.01707	4.53e-06	-0.750723	-0.434232	11213.9	14682.9	12243.8	14134.9	13883.5	13449.6	12543.9	12420.2	6213.77	7545.39	8438.85	8869.62	10719.9	8775.76	8949.89	10259
Iqgap1	29875	Turquoise	4.27876	3.56911	0.00650724	0.470471	3.8164	477.103	117.153	208.491	133.225	61.0663	45.0713	0	8.58304	145.543	419.93	622.158	109.216	269.868	426.869	683.151	236.303
Prepl	213760	Turquoise	-0.998934	7.93276	0.00129392	-0.786943	-0.212007	4614.85	7410.2	6952.88	7187.98	5754.69	5384.59	4951.78	5846.2	4244.36	3714.73	2936.55	4269.35	5765.75	3998.29	3560.94	5614.21
Gad1	14415	Turquoise	-1.42308	7.93691	0.000394258	-0.831405	-0.591714	6101.31	7529.13	7341.59	3813.66	6854.59	8360.98	6254.94	4816.19	3151.27	4135.62	4074.71	2567.5	4230.37	3209.48	5220.3	4782.49
Cdk7	12572	Turquoise	-1.44189	5.58294	0.00589097	-1.11145	-0.330519	1557.15	1577.91	1635.69	1035.28	1609.76	977.863	860.874	788.977	506.594	480.713	570.202	1129.68	1073.82	520.745	891.847	883.445
Ccrl2	54199	Turquoise	6.39472	3.65074	0.0067356	3.09145	3.31002	140.541	0	56.5038	0.007579	47.904	0.0321872	153.197	11.4516	791.063	208.039	284.038	396.434	280.353	461.776	943.67	422.578
Hif1a	15251	Turquoise	3.89225	8.10799	2.13e-09	1.6264	2.26597	2997.41	2660.66	2783.3	2143.79	2005.52	2165.85	1464.73	2894.89	11451.3	8246.53	5757.09	7225.93	7623.43	13104.6	11648.1	8656.01
Hrsp12	15473	Turquoise	2.23432	7.03761	2.82e-06	1.04942	1.18501	1496.8	2088.01	1479.81	1422.75	1395.66	2551.8	1616.88	1850.55	2834.56	3943.71	4071.46	2577.19	4609.93	3864.8	5408.39	2975.76
Zfp637	232337	Turquoise	-1.32258	6.11223	0.000953745	-0.883982	-0.438709	1650.45	2140.87	1959.12	1643.43	1641.11	2127.23	1240.76	1810.38	830.7	1439.35	897.563	838.9	1520.12	1350.37	1291.83	869.049
Kcnj2	16518	Turquoise	4.25572	5.4244	2.69e-05	2.22278	2.03402	292.188	621.2	77.9212	121.029	307.374	502.833	488.582	294.549	1672.34	1307.28	1339.82	872.864	1678.42	1188.11	2734.95	923.944
Fabp5	16592	Turquoise	2.40758	6.86301	1.2e-07	1.08606	1.32167	1390.3	1421.06	1392.13	1503.09	1297.34	1907.43	1734.08	1155.27	3178.36	2112.92	3618.35	3205.06	3096.48	3986.23	4595.46	3554.41
Appl1	72993	Turquoise	-0.949229	6.23574	0.00671109	-0.535323	-0.413926	2081.22	1599.01	1769.15	1364.79	1704.74	1479.65	1991.11	2717.02	1546.63	1118.21	1011.38	1025.57	1380.88	1436.97	1809.63	1296.47
Car10	72605	Turquoise	-1.67985	6.81979	5.93e-05	-1.14429	-0.535615	3262.27	3463.26	3412.63	3195.34	3497.13	2298.81	2557.15	2668.22	1609.53	1034.6	1578.3	1809.81	1240.68	1762.86	1813.98	2785.7
Spin1	20729	Turquoise	-1.09882	7.34789	0.000481744	-0.768046	-0.330805	3835.35	4124.89	4985.97	3864.51	5096.14	4014.31	3427.5	3124.4	2010.1	2166.13	3072.02	2623.21	3560.92	2586.58	2829.07	3476.45
Rhot1	59040	Turquoise	-1.3617	6.6655	0.00274416	-0.7351	-0.626646	2128.33	2712.63	3077.51	1747.17	2868.27	2473.57	3332.07	2651.97	1729.05	1403.23	733.901	1940.7	1941.63	1160.47	2378.25	1855.21
Caly	68566	Turquoise	-1.21338	7.7761	0.00134518	-0.613557	-0.599853	4681.78	4912.5	5398.05	4738.09	5746.44	7048.61	6080.12	5897.84	2134.59	3789.8	3087.21	3883.87	6585.91	3373	3288.52	3098.33
Gprin1	26913	Turquoise	-1.56158	7.02737	6.31e-05	-0.919403	-0.642251	3601.59	2709.96	3980.59	3226.87	3968.98	3018.25	3412.38	3745.09	1515.91	2270.65	1261.79	2099.53	2041.75	2229.41	1729.67	3061.85
Taf13	99730	Turquoise	1.65136	5.18296	0.00213088	0.517456	1.13423	658.868	493.346	821.262	429.168	509.007	717.286	388.376	373.92	1234.82	1008.96	491.085	704.35	1189.2	1198.85	1068.06	908.871
Adra2c	11553	Turquoise	-2.02803	5.36144	0.00627	-1.09108	-0.937471	1086.79	1029.88	1397.01	783.077	1093.24	977.859	1513.9	1336.03	440.027	941.538	501.902	133.464	1102.45	345.195	411.9	709.956
A430093F15Rik	403202	Turquoise	16.146	0.536341	0.000715603	18.7186	8.05593	0	0	0	0.000466461	0	0.00191086	0.962998	0	54.2551	95.9837	0.0375773	50.9496	0	93.691	163.09	0
Slc7a11	26570	Turquoise	2.57769	4.63656	0.00366313	0.49562	2.08277	795.619	390.301	105.2	508.48	138.74	246.625	190.867	188.384	559.568	1129.65	578.87	269.22	874.498	583.256	1313.4	467.905
Rapgefl1	268480	Turquoise	-1.48954	5.33723	0.00326016	-0.870738	-0.619076	988.757	1165.58	803.709	1130.88	1003.99	1139.75	1085.8	1161.02	276.172	782.858	430.372	746.695	528.309	652.963	683.215	994.152
Brms1l	52592	Turquoise	-1.19277	6.11779	0.000593774	-0.730698	-0.462141	1467.58	1291.53	1970.81	2060.39	1810.53	2204.43	1824.79	1379.05	1098.09	1053.61	1009.21	931.017	1350.36	1604.06	1140.5	1145.26
Sorcs3	66673	Turquoise	-2.05397	5.17921	0.00674927	-0.984236	-1.06985	979.333	635.163	1143.71	702.736	897.385	656.211	1565.88	1589.48	734.42	162.433	211.42	641.212	477.771	670.94	304.884	789.613
Nrxn3	18191	Turquoise	-2.08418	6.84535	7.89e-05	-1.23165	-0.852616	3497.91	3343.43	2807.64	3421.11	4079.73	3190.87	3121.32	2501.81	1579.94	866.435	1463.4	1655.86	1005.12	1590.91	1449.68	3094.57
Meis2	17536	Turquoise	-1.34059	6.28936	0.000777495	-1.10706	-0.233582	2567.6	2359.36	2544.62	2050.22	1732.82	1241.63	1471.34	2228.31	1119.05	1145.77	653.683	1501.89	1409.49	1189.29	1559.92	1517.77
Mfap3l	71306	Turquoise	2.05532	5.82571	0.00117177	0.874435	1.18117	576.841	1426.44	617.637	436.29	876.764	783.782	441.291	1079.74	1246.01	2272.56	1107.86	978.322	1646.94	2367.62	1589.13	1610.85
1110051M20Rik	228356	Turquoise	-0.850548	6.84602	0.00655618	-0.489924	-0.360652	2140.58	2443.02	2977.16	2604.48	2551.75	3334.53	2954.06	3125.37	1735.25	1407.98	2068.26	2026.81	3246.23	2053.86	1688.59	2330.36
Zmiz1	328365	Turquoise	1.31882	6.37402	0.00133188	0.214726	1.10421	2111.4	1643.98	1074.54	1579.36	1226.28	830.981	979.001	1420.19	1579.99	2287.75	1894.82	1675.3	2691.19	1924.01	1788.05	3177.25
Numbl	18223	Turquoise	-1.40094	5.93016	0.0025884	-0.989526	-0.411546	1884.22	1745.28	998.547	2150.9	1382.45	1717.66	805.113	1972.97	792.482	817.042	843.359	961.289	1219.72	870.637	902.676	1426.3
Zbtb11	271377	Turquoise	-1.03578	5.88115	0.00162521	-0.617936	-0.417878	1247.02	1232.51	1372.65	1613.94	1583.29	1614.73	1502.54	1463.22	1001.96	796.139	985.354	778.287	999.415	1593.2	1003.21	1017.92
Homer1	26556	Turquoise	-1.50375	7.1042	0.000647859	-1.0925	-0.411311	3187.79	4462.34	3678.58	4714.69	2559.98	2669.79	3950.09	3782.38	2100.01	2004.62	1205.43	2213.47	1716.55	1905.98	2316.66	3807.65
Fgfrl1	116701	Turquoise	2.01239	5.40257	0.000566544	0.760743	1.25201	212.992	718.038	704.35	807.474	644.555	572.561	507.453	529.814	1088.24	737.229	1223.83	1089.79	1749.96	1310.71	955.655	1353.01
Lag3	16768	Turquoise	3.06636	2.96973	0.00338866	0.978864	2.09209	147.077	96.0336	100.345	81.3601	90.0663	15.0524	76.5355	73.6307	130.735	165.294	199.473	341.773	150.658	269.353	416.148	252.286
Mapk9	26420	Turquoise	-1.21285	7.58176	0.000385693	-0.962752	-0.250117	6149.4	5188.27	6053.69	4267.23	5583.67	3000.04	4610.64	4012.86	3331.15	2526.2	2744.67	2510.5	3069.78	4092.02	2900.43	4406.07
Ubl4	27643	Turquoise	-1.18541	6.53594	0.00168753	-0.877922	-0.307588	2706.15	2518.81	2493.96	2249.55	2275.75	1815.25	1916.44	2735.18	1197.95	2011.29	1227.1	988.016	2082.77	1486.3	1334.01	2160.88
Igf1	16000	Turquoise	8.90533	6.4894	2.62e-08	3.13719	5.77198	688.215	346.299	107.15	264.411	98.2514	59.0118	125.662	12.4086	2350.25	1892.5	3122.98	5005.07	2367.88	4485.24	5455.95	3829
Rsad2	58185	Turquoise	13.7411	2.86449	0.000958798	2.4213	15.3311	181.414	0	0	0.00725555	0	0.0307619	0	0	156.613	189.995	310.02	315.164	492.111	507.306	7.60938	261.021
Serpina3n	20716	Turquoise	4.89469	5.90436	3.63e-09	2.14743	2.74804	457.155	273.075	597.197	339.673	288.345	396.718	461.164	288.806	1982.95	1718.65	1195.67	2488.61	2598.69	2491.54	3070.11	1480.28
Wdr33	74320	Turquoise	-1.20735	6.28623	0.00244386	-0.735892	-0.47154	2841.9	1352.31	1874.36	1486.82	1824.56	1876.35	2106.4	2410.02	787.589	1263.58	1195.65	1289.79	1366.57	1173.66	1884.22	1501.84
Ifi35	70110	Turquoise	2.75467	4.47793	7.88e-05	1.23088	1.52483	279.003	167.349	322.464	229.839	357.858	159.785	277.828	268.734	730.809	551.974	652.57	408.593	504.465	644.558	1140.44	772.813
Elavl4	15572	Turquoise	-1.14536	7.02534	6.46e-05	-0.761774	-0.383606	3075.63	3488.8	3392.17	3042.79	3245.07	3520.02	3405.77	2932.18	2568.28	1510.58	1786.43	1801.37	2659.72	2275.12	2417.19	2691.7
Plrg1	53317	Turquoise	-1.76535	6.2379	7.39e-06	-1.06986	-0.695576	1935.11	1662.44	2409.2	2147.85	1865.87	2196.93	2074.27	2104.94	899.702	752.432	1028.72	1203.71	1569.71	1417.7	970.785	1130.94
Nlrp1b	637515	Turquoise	11.3002	0.0255094	0.0037551	14.9211	3.29881	0	0	0	0.00412932	0	7.40842	0	9.65301	25.9539	37.9994	0.0369052	64.1205	0	117.413	19.4936	30.9953
Rasl10a	75668	Turquoise	-2.09312	5.55538	0.000290678	-1.27717	-0.816269	1018.91	1860.73	1082.33	1471.56	1184.13	1027.18	1526.17	1441.23	229.35	711.597	715.431	585.524	608.419	586.847	961.009	784.764
Trim9	94090	Turquoise	-1.72667	7.41899	0.000146908	-1.15682	-0.569924	4436.71	4506.36	5298.68	5499.8	5436.58	3456.78	3250.78	5166.23	2146.87	3473.44	1633.6	1600.17	2445.14	2201.79	3252.82	3761.42
Dync1i1	13426	Turquoise	-1.1695	7.53317	0.00156628	-0.633155	-0.53638	2938	3481.72	5777.99	4526.56	5158.09	5352.4	4533.15	5556.43	3348.4	3482.93	2234.12	1717.77	3746.88	3470.37	3274.46	3712.02
Cacnb3	12297	Turquoise	-1.45336	7.27934	0.000323049	-1.17646	-0.276928	6164.49	3601.55	4100.41	5258.78	4066.46	2520.76	3499.32	3426.61	2318.15	1540.98	2492.09	2110.47	1816.68	2561.3	3622.52	3152.54
Ppp2r2a	71978	Turquoise	-1.09097	6.94395	0.00190323	-0.693939	-0.39707	2407.33	3786.6	2937.22	2662.44	3604.56	3349.54	3353.8	2380.36	1453.06	2276.35	2228.68	1332.28	2022.68	2961.66	2410.7	2240.41
Thbs1	21825	Turquoise	13.7997	2.49068	0.000456088	16.7428	3.22743	0	0	0	0.00688293	0	29.9472	0	76.7158	241.547	288.829	224.391	0.0972534	139.215	224.878	194.601	440.31
Csf1	12977	Turquoise	7.7205	6.36801	9.35e-08	3.578	4.14427	57.4645	467.939	249.396	161.704	357.07	203.729	40.6028	236.219	3082.23	2666.81	2639.53	2795.36	1987.38	3120.48	5220.27	4483.27
Mapk8ip3	30957	Turquoise	-1.10506	8.07946	0.000638503	-0.916299	-0.188772	8097.7	7515.03	6974.31	7427.99	5853.84	4787.38	6967.47	6409.49	5508.75	3460.11	3904.54	3030.55	4077.78	4935.01	5115.45	6944.17
Rabggta	56187	Turquoise	-1.51158	5.68157	0.000203798	-0.86184	-0.649919	1586.37	1366.44	992.704	1090.2	1410.57	1592.21	1432.62	1327.42	714.827	905.411	551.778	598.886	1008.96	829.727	707.012	1127.03
Pfkfb3	170768	Turquoise	3.05824	5.22352	1.63e-07	0.987181	2.0718	483.548	378.817	507.563	639.67	356.95	238.058	308.999	354.799	998.281	1025.11	737.143	1223.11	1187.29	1182.06	1549.1	1373.71
Rabif	98710	Turquoise	-1.25637	5.91147	0.00356957	-0.776248	-0.480224	835.1	1314.44	1705.83	2021.74	1197.34	1565.41	1621.61	1974.88	671.733	941.505	676.437	1141.87	1010.86	1252.96	1102.65	1192.25
B4galt3	57370	Turquoise	-1.01808	6.11817	0.00417517	-0.529576	-0.488556	1182.92	2169.07	1208.98	1418.68	1753.51	1885.99	1954.26	2127.9	972.412	1229.38	769.663	1171	1368.48	1166.43	1674.5	1294.1
Mif4gd	69674	Turquoise	2.68174	4.46498	0.00483706	0.845159	1.83779	533.553	228.158	455.942	46.7908	343.796	172.65	102.031	226.647	495.488	363.852	892.102	520.086	1029	571.222	905.886	514.882
Bcl3	12051	Turquoise	13.9251	1.84996	0.000150078	16.3751	3.98569	0	0	0	0.00576415	21.9324	0.0242515	0	19.2183	1.34482	190.974	127.925	169.689	124.919	278.805	115.69	132.883
Clstn3	232370	Turquoise	-1.15742	8.46934	0.000124944	-0.833208	-0.324232	7465.22	8320.26	9723.51	11243.7	8422.16	8164.79	7097.87	10716	5390.5	6137.4	4853.03	4247.59	6703.17	5812.84	6594.31	8366.4
Ppip5k1	327655	Turquoise	-1.122	6.2085	0.000586752	-1.04797	-0.074108	2309.33	1995.49	2623.53	1929.2	1426.23	1775.57	1198.24	1608.58	934.218	1352.89	837.952	1158.89	1531.56	1331.16	1489.66	1355.39
Rprm	67874	Turquoise	-2.43082	5.5275	0.000110525	-1.32101	-1.11019	1388.42	1083.61	1231.39	1315.97	1856.86	1636.16	964.825	1326.46	268.774	781.913	250.444	707.898	766.74	555.575	718.878	638.298
Higd1b	75689	Turquoise	-3.86817	2.56027	0.00239047	-2.72881	-1.14637	524.168	325.158	123.714	111.874	156.963	71.8757	112.432	143.44	32.1216	70.3216	36.8783	24.3386	38.1342	55.3046	16.2585	109.275
Nmnat2	226518	Turquoise	-1.39008	6.63557	0.000537516	-0.963809	-0.426334	1784.28	3122.32	2893.38	2912.62	2460.03	2026.47	2087.49	3303.26	1343.35	1698.71	1011.39	1438.91	2482.36	1779.68	1463.73	1624.39
Susd4	96935	Turquoise	-0.88278	6.92629	0.00394266	-0.753249	-0.129543	3910.77	2555.79	3062.89	2991.94	2718.67	2236.62	3015.49	2976.18	2323.06	1491.58	2047.66	1566.22	2859.99	2705.57	1889.66	2551.62
Dctn4	67665	Turquoise	-1.76826	6.099	0.0052415	-1.26081	-0.507584	2481.82	1749.67	1820.78	2231.24	1452.68	2843.44	1321.09	1015.63	703.771	913.951	439.057	1400.02	1152	1647.3	494.071	1372.15
Ncoa7	211329	Turquoise	-1.76792	5.37754	0.00576745	-0.970921	-0.797306	1211.21	763.796	1321.99	813.586	1080.02	1560.03	981.842	1298.73	128.304	689.746	469.39	809.7	678.996	764.754	674.565	713.124
Ttc19	72795	Turquoise	-1.71102	6.86608	0.000842855	-1.15496	-0.556162	2267.83	3666.78	3667.87	3682.47	2507.93	2769.5	3100.53	3513.65	1022.98	2183.25	762.085	1997.68	1803.34	2224.57	1359.96	2699.73
Ccl2	20296	Turquoise	18.5883	0.967348	0.00212853	18.0279	18.468	0.001	0	0	0	0.001	0	0	0	30.9291	0	122.454	113.877	0	337.193	0.0365901	25.3569
Slc2a3	20527	Turquoise	-1.52309	6.87005	0.000318872	-1.06831	-0.45488	3142.56	3637.71	3579.22	2689.9	3367.38	2637.62	2854.83	2741.86	1324.89	2228.85	1825.44	843.789	1921.59	1919.18	1825.87	2797.62
Tob1	22057	Turquoise	-1.45735	5.63637	0.00257816	-0.927104	-0.53039	1469.48	1302.13	1057.98	1256.98	1403.14	1447.46	979.002	1457.49	688.95	780.946	397.862	807.334	1505.84	723.929	611.888	818.954
Phf11d	219132	Turquoise	6.16904	2.93851	0.000387591	1.85631	4.33171	132.09	39.6334	76.9818	10.1792	28.0395	5.40148	0	30.5912	278.539	235.605	111.694	311.529	281.322	301.826	314.578	391.635
Irgm1	15944	Turquoise	3.48717	5.75335	2.82e-06	1.58548	1.90219	628.707	257.2	430.591	645.777	599.942	619.723	392.158	556.598	1910.2	1365.23	1404.87	1208.63	830.603	1938.41	3106.84	2229.31
Timp1	21857	Turquoise	15.4807	0.239196	3.09e-05	7.31749	16.7638	0.961335	0	0	0.00046639	0	0.00191057	0	0	25.9755	44.6476	69.343	13.4496	54.3614	112.758	6.53199	38.9559
Pdp1	381511	Turquoise	-1.78314	8.5307	3.59e-05	-1.1693	-0.613867	9962.12	7374.91	8907.12	15180.4	9189.01	9383.88	9530.3	10965.6	6408.4	5225.34	3983.68	2801.47	5894.48	6866.17	5887.31	6881.25
Frrs1l	230235	Turquoise	-1.14056	7.92315	0.0040683	-1.00537	-0.135191	8536.02	7019.91	6700.56	5422.52	5910.05	5243.06	3990.71	5894.01	4738.52	2717.16	2338.2	3994.19	3074.54	4993.9	4447.38	6640.17
Gda	14544	Turquoise	-1.61428	5.4757	0.00206025	-1.17191	-0.442587	1618.42	1372.62	1245.03	919.35	1062.66	1000.38	1314.49	943.912	395.693	711.594	388.103	792.761	534.983	696.253	667.007	1281.53
Wbp1l	226178	Turquoise	2.15156	5.53324	0.000293365	0.646813	1.50511	340.246	732.129	890.429	856.289	467.664	696.927	441.296	562.33	1541.7	758.129	687.286	1426.75	1092.87	1483.86	1783.69	1793.97
Cd300lf	246746	Turquoise	14.6419	2.04882	0.000121336	16.6421	4.52107	0	0	0	0.00542222	0	0.022773	0	33.723	184.855	131.096	217.865	20.7299	210.763	314.892	181.614	67.5452
Eif4ebp1	13685	Turquoise	2.31729	4.22556	0.00064391	1.0103	1.30795	227.154	273.118	122.738	275.6	259.472	391.315	196.546	175.956	563.213	414.213	462.88	369.791	621.779	765.923	699.415	446.443
Ugt8a	22239	Turquoise	-1.97969	5.52515	0.00521907	-1.15073	-0.829176	1152.76	853.658	1882.17	938.674	2164.32	1221.24	565.081	1466.1	783.776	668.841	480.232	241.34	351.875	820.065	1020.46	856.413
Tor3a	30935	Turquoise	2.73455	5.35777	7.73e-06	0.909857	1.82523	729.58	357.655	637.134	474.929	407.354	378.504	461.152	390.182	1243.5	655.521	1033.06	1200.09	1205.4	957.235	1448.58	2190.41
Ifitm3	66141	Turquoise	6.17923	6.50582	1.03e-08	2.83921	3.34077	419.446	358.552	421.829	388.486	235.44	438.528	352.474	554.699	2033.53	2251.63	5261.64	1819.59	1852.91	3227.5	3493.91	7444.93
Atp11c	320940	Turquoise	9.59104	1.93697	0.000601416	7.43215	2.44861	0	1.69944	0	1.0255	25.7006	77.9826	17.9572	0	149.128	5.67376	3.29486	312.508	48.6108	258.391	167.554	189.466
Ccl12	20293	Turquoise	3.84218	4.15382	0.000336283	1.75155	2.09285	129.121	322.569	68.1814	62.0443	148.723	72.9439	242.89	184.581	665.483	314.448	646.057	333.443	823.962	434.159	329.75	1181.28
Sulf2	72043	Turquoise	1.10555	6.80872	0.00615685	-0.156885	1.26254	1981.3	1866.85	3325.94	3034.65	1127.9	1118.33	1403.3	1744.38	2791.38	2726.67	1611.92	2026.85	2118.99	3674.75	3953.32	3193.9
Plppr2	235044	Turquoise	-1.5301	7.05431	0.000223985	-1.09167	-0.438508	3803.31	3648.26	3425.29	3850.27	2902.11	2889.59	4369.68	3110.06	998.345	2473.97	1834.12	1603.79	1918.73	2085.13	3052.81	2736.29
Ndn	17984	Turquoise	-1.77422	8.43311	0.00238994	-1.11083	-0.663415	9731.19	13580	6504.74	6982.56	8166.8	10290.9	14288.4	5542.06	3028.07	3958.9	5297.45	4754.25	11335.1	4250.84	4894.93	3693.64
Spock3	72902	Turquoise	-1.55252	6.80121	0.000252651	-0.855331	-0.697225	2624.13	3544.32	2214.35	2006.5	2803.79	3307.73	3674.16	3433.32	1488.77	1464.04	1267.21	1522.55	2996.38	2321.95	1601.02	1233.56
Rapgef2	76089	Turquoise	-1.74921	6.10311	0.00108843	-1.2193	-0.530064	2364.94	1685.36	2055.57	1806.15	1677.46	696.967	1950.47	2643.38	633.538	1107.77	781.579	875.247	1120.53	1157.99	894.031	1653.15
B3galt2	26878	Turquoise	-1.53171	5.85814	0.0039475	-0.903544	-0.62834	1343.16	1706.52	1133.96	1435.97	1770.06	1278.08	1551.68	1998.79	527.559	968.112	939.822	568.599	1270.27	1374.36	400.023	1224.12
Lyz2	17105	Turquoise	6.74983	7.92752	7.62e-08	3.03362	3.71665	1639.19	1112.73	575.744	444.426	1356.12	691.587	695.504	596.751	4774.38	5762.11	7294.17	13057.7	3656.25	8778.18	9983.35	21492.3
5430435G22Rik	226421	Turquoise	12.6163	5.04369	6.8e-05	6.22646	6.41935	0	60.1954	0	0.00707471	52.3939	0.0299671	22.6907	0	791.29	1463.09	687.287	1566.14	1137.69	2086.23	1735.05	1470
Aebp2	11569	Turquoise	-1.4924	5.16217	0.00644595	-0.94601	-0.54677	1176.35	855.443	816.376	739.346	1119.72	992.857	1039.5	747.859	334.072	788.566	400.019	339.499	692.352	609.664	371.905	995.785
Slc25a13	50799	Turquoise	12.3917	2.23783	0.000664329	16.2606	2.23067	0	0	0	0.00723137	95.6255	78.0889	0	0	166.4	182.41	45.5753	173.361	412.036	167.169	10.8551	225.274
Pknox2	208076	Turquoise	-1.20428	5.92941	0.00119484	-0.787374	-0.416994	1608.04	1254.53	1246.97	1698.35	1892.37	1466.77	1473.25	1632.5	937.884	1009.91	808.677	608.606	837.289	1481.4	1178.32	1345.09
Dkk2	56811	Turquoise	11.2377	3.27522	0.000290313	4.3005	7.04152	0	0	65.4112	0.00660771	14.0908	0.0279215	0	0	226.856	408.524	79.1802	574.505	247.93	328.324	884.191	399.519
Rragb	245670	Turquoise	-1.47216	6.57786	0.00387028	-0.86531	-0.606914	3052.08	2266.82	1540.2	2193.62	2784.81	2521.81	2888.86	2729.44	855.376	1462.14	793.517	1858.26	3025	1256.64	1660.47	1231.18
Snap23	20619	Turquoise	3.69321	4.92356	1.16e-05	1.84481	1.8495	74.431	308.356	191.909	332.549	378.513	211.243	472.532	244.819	879.968	868.347	757.731	752.832	1335.11	1634.07	702.699	1038.62
Epsti1	108670	Turquoise	4.36007	3.14188	0.000257049	1.51634	2.84917	160.312	27.2508	98.403	56.9543	66.0901	27.9134	30.2132	72.6822	333.974	243.204	317.611	86.1855	408.172	271.796	284.323	454.532
Jakmip1	76071	Turquoise	-1.7313	6.09136	0.00117098	-1.16294	-0.568378	2045.4	1315.31	1816.88	2291.24	2265.88	1257.71	2018.52	1691.79	1319.85	365.747	767.488	882.519	1569.72	1034.15	1278.85	995.629
2310001H17Rik	76432	Turquoise	8.02928	-0.293835	0.00265032	3.87925	4.35389	0	6.33048	0	0.00365996	2.50458	4.24161	0	0	34.4887	0	36.8429	21.8777	52.4814	30.0728	25.9584	29.4334
B3gnt7	227327	Turquoise	8.55556	2.1186	0.00293048	3.14976	5.40272	60.6066	0	0	0.00660742	0	19.2496	0	0	250.09	72.1796	165.859	49.8187	115.375	397.763	118.94	182.254
Map2k4	26398	Turquoise	-0.916462	7.98867	0.000480083	-0.917157	0.000684134	7534.04	6650.76	7496.49	5538.45	6557.1	4568.65	5379.86	5400.53	3699.68	3488.62	4232.98	2992.98	5620.79	4609.14	5303.55	6383.06
Dnaja1	15502	Turquoise	-0.814768	7.45606	0.000341951	-0.646584	-0.168208	4134.15	3815.64	4107.23	3895.02	4010.27	4569.7	4498.19	4342.81	2157.99	2980.34	2702.4	2349.29	4479.28	3305.65	3990.09	3728.73
Itgax	16411	Turquoise	14.0114	5.65027	2.23e-05	5.05076	8.94846	101.954	0	0	96.5704	0	20.3921	0	0	1554.11	1829.81	934.439	2261.95	1249.26	2659.86	3117.67	3047.51
Ccdc92	215707	Turquoise	-0.731084	6.71551	0.0034691	-0.741182	0.0100894	2595.86	2184.89	2696.59	2832.28	2580.69	2141.19	2424.86	2251.25	1476.47	1751.91	1211.93	1727.41	2418.45	2629.79	2363.13	2052.58
Cytip	227929	Turquoise	14.1307	2.58023	0.00162419	2.96196	15.2812	95.6116	0	0	0.00678824	0	0.0287111	0	0	358.531	203.303	9.80094	173.408	0	403.914	585.805	153.531
Lrig1	16206	Turquoise	2.69688	5.06913	0.000718413	1.16642	1.53103	320.463	328.591	158.782	621.364	523.946	242.345	477.23	460.967	554.676	703.029	1437.34	512.855	1562.09	1218.1	524.339	1621.32
Pak3	18481	Turquoise	-1.18514	6.69003	0.00645144	-0.730616	-0.454585	2509.14	2365.5	2753.09	1468.52	3219.49	2864.91	2719.7	2840.38	1194.26	1975.18	917.091	1395.29	3349.24	1544.03	2019.37	1584.57
Phf11b	236451	Turquoise	6.06914	3.61184	0.000325492	2.63566	3.44036	44.2876	113.767	0	72.2017	52.039	13.9789	28.3256	110.02	443.685	341.058	338.229	307.971	396.707	429.315	641.03	751.424
Dhx58	80861	Turquoise	5.94238	3.39195	0.00270891	2.23434	3.71652	68.8225	0	91.5929	97.6158	52.0507	0.0321629	35.8928	55.4688	480.6	335.362	190.821	207.379	498.765	115.553	259.477	1011.89
Cd200r4	239849	Turquoise	19.1584	3.91837	8.13e-07	6.58203	17.3104	0	0	20.5818	0.00451289	0	0.0188661	0	0	817.029	296.395	446.63	412.222	511.142	948.682	943.712	662.964
Slc7a14	241919	Turquoise	-2.80597	5.53761	0.000302175	-1.64449	-1.16194	1713.62	1919.75	880.668	804.435	2108.92	955.353	1242.66	1623.89	447.411	607.091	344.74	301.927	1079.57	197.317	690.768	682.899
Cybb	13058	Turquoise	22.8518	4.76188	2.24e-09	20.8432	10.1511	0	0	0	0.00188966	0	0.00779596	0	4.86542	1090.69	1009.91	763.157	691.033	752.409	970.449	1564.23	2254.13
Cxcr4	12767	Turquoise	13.2254	1.40115	0.000107403	15.8479	3.9003	0	0	0	0.00544603	10.9254	0.0228758	22.8669	0	101.08	56.9823	45.5689	117.575	35.2598	177.846	240.969	50.8416
Cpne4	74020	Turquoise	-1.54192	5.84478	0.000789483	-1.25896	-0.28307	1411.03	1591.98	1216.77	2493.61	1241.14	1185.87	1611.22	1336.98	493.057	841.748	595.139	875.226	985.115	1448.9	1198.85	784.702
Unc5a	107448	Turquoise	-1.29304	6.45077	0.0047593	-1.10483	-0.188277	1453.44	2110.01	3844.22	2269.89	1551	2573.27	1827.61	2160.4	1071.02	1187.57	1089.43	1151.64	1007.99	1661.83	2347.97	2102
Tiam2	24001	Turquoise	-2.06887	5.771	0.000961351	-1.33833	-0.73087	1413.86	1314.44	1712.65	1542.75	1089.08	1446.4	1392.92	2309.62	366.131	832.254	886.697	281.342	516.859	847.751	1300.44	1093.61
Sstr2	20606	Turquoise	-2.40419	5.6231	2.5e-05	-1.56308	-0.841373	1697.59	1123.26	942.044	2022.76	1644.45	1223.39	1108.47	1679.36	454.826	430.361	625.47	447.369	610.327	527.939	1133.95	884.283
Atg13	51897	Turquoise	-0.949063	6.29435	0.00558441	-0.97311	0.0239957	1996.38	1868.61	2011.73	2503.79	1822.09	1518.25	1262.5	2207.27	1084.56	1353.83	818.445	1012.25	2216.29	1404.52	1634.52	1668.99
Mtor	56717	Turquoise	-1.54785	5.77431	0.00362456	-1.61099	0.0629464	2456.39	1514.45	1325.88	2418.36	1093.21	1578.28	650.131	663.689	601.479	735.339	659.086	529.808	1096.7	663.825	858.346	1544.17
Crtac1	72832	Turquoise	-1.98338	6.19225	7.36e-05	-1.07305	-0.910486	1708.88	1713.54	1508.06	1644.45	2350.98	3245.51	2356.83	1758.73	644.629	1107.77	549.619	823.133	1768.09	960.816	1588.01	849.956
Trim12a	76681	Turquoise	7.38545	2.37463	0.000405494	1.22487	6.14767	72.6478	49.3899	73.0966	40.6759	0	12.9016	0	0	82.6841	202.364	159.363	106.76	51.4706	95.0879	516.588	251.552
Camsap1	227634	Turquoise	-2.16518	6.02561	0.000457222	-1.67575	-0.48956	2104.78	2064.21	2077.97	2290.23	1499.79	1413.18	1181.23	2146.06	765.36	700.183	211.426	995.205	818.22	1043.74	913.479	1669.13
Oas1a	246730	Turquoise	9.25217	3.35646	7.65e-05	3.11153	6.13339	21.6755	73.4061	27.2817	18.3088	0	28.933	0	0	414.098	173.836	452.021	175.875	328.042	269.429	609.672	823.932
Vcl	22330	Turquoise	3.42676	4.74829	7.79e-05	1.30095	2.12689	153.617	206.127	364.359	333.565	243.751	261.621	309.965	181.693	592.859	690.682	369.682	952.782	1644.12	1319.05	1097.24	294.365
Cd300ld	217305	Turquoise	18.3197	0.872272	0.000199627	17.7381	18.4855	0.001	0	0	0	0.001	0	0	0	49.3754	14.2222	154.926	0.0954091	160.263	103.355	57.3162	46.0846
Synpr	72003	Turquoise	-2.27364	8.07918	7.97e-06	-1.54955	-0.724148	9702.92	8425.11	5761.42	7870.37	6764.48	9368.85	8140.21	5864.36	1283.04	3375.56	3297.5	2893.55	3767.85	4049.97	5368.39	5057.9
Tmx4	52837	Turquoise	-1.06963	8.36953	0.00533633	-0.989277	-0.0803778	10072.4	6474.52	8307.02	9237.19	6403.36	7895.67	7852.93	8694.23	3231.42	5799.18	3989.1	4153.03	11402.8	5971.56	4618.2	7182.09
Dlg3	53310	Turquoise	-1.81733	7.04496	0.00399628	-1.38799	-0.429394	3075.62	3540.77	4533.94	4036.37	5253.18	2492.88	2978.62	2716.99	774.062	1559.99	701.385	2767.37	2042.71	3110.74	1430.23	3397.76
Chrm4	12672	Turquoise	-2.84676	3.54537	0.00176198	-1.53874	-1.30956	243.166	428.184	230.876	235.944	418.148	525.35	473.457	269.68	135.58	133.954	95.4177	26.7912	163.078	185.129	228.051	104.206
Ackr3	12778	Turquoise	-2.98703	4.2495	0.00158523	-2.11477	-0.873006	864.367	619.348	147.09	1021.03	445.355	256.291	673.787	633.107	239.079	142.492	151.785	78.9054	203.12	170.804	471.24	251.515
Cacnb2	12296	Turquoise	-2.40782	4.70995	0.000176378	-1.7985	-0.60945	1220.67	860.753	867.041	433.239	764.362	513.607	547.137	846.376	297.051	170.988	186.482	317.625	406.257	492.952	504.813	346.992
Scn4b	399548	Turquoise	-2.02124	6.1409	0.00650302	-1.73239	-0.288943	2462.97	2532.05	2217.28	2234.29	677.514	698.039	2218.86	2690.24	618.749	560.515	476.995	1186.72	653.23	751.613	1583.68	2155.48
AI607873	226691	Turquoise	22.702	3.02617	4.24e-06	19.8692	20.7411	0.001	0	0	0	0.001	0	0	0	572.926	13.2741	211.41	160.111	403.396	72.2672	256.228	1020.74
Caskin2	140721	Turquoise	4.46203	3.58875	0.00483193	1.84204	2.62297	51.8195	2.58132	26.2892	248.11	145.541	83.6385	67.0806	54.4962	590.244	344.861	93.2718	150.426	676.158	972.555	157.874	354.125
Zfp804a	241514	Turquoise	-4.57832	3.19752	0.00206754	-2.87951	-1.70624	308.217	355.051	302.974	422.041	241.246	244.481	322.241	323.245	5.0572	59.8452	122.431	1.31715	124.962	61.3585	95.1069	65.2404
Sh2d5	230863	Turquoise	-2.29196	5.67453	0.000361245	-1.62616	-0.666058	1583.53	1328.55	2127.67	874.606	1381.64	1730.52	1302.2	1307.33	220.727	436.06	638.481	620.679	468.224	717.894	1198.82	1221.02
Dbpht2	386753	Turquoise	-1.75422	5.05762	0.00163594	-1.22774	-0.52666	760.65	780.554	915.748	829.854	1018.9	1030.38	810.799	968.788	464.647	350.556	213.588	374.631	725.739	694.985	281.104	956.017
Trim13	66597	Turquoise	-2.46917	4.19748	0.00293831	-1.38006	-1.08993	492.96	244.863	486.122	451.541	805.762	283.092	840.129	672.325	71.6081	210.905	164.793	196.422	475.913	385.889	234.591	125.66
Gpr88	64378	Turquoise	-3.32805	6.22507	0.000497661	-2.15218	-1.17616	2872.99	4215.72	2133.5	378.325	1983.21	1615.83	2903.99	2775.35	546.025	540.569	847.679	225.588	1427.64	1469.28	495.144	713.875
Rspo2	239405	Turquoise	-2.58076	4.52173	0.00300813	-1.85899	-0.722562	672.054	555.891	838.791	806.46	522.207	807.357	632.196	549.894	29.7109	160.539	272.092	329.708	278.459	224.92	470.208	548.527
Ifit3	15959	Turquoise	4.85674	5.05243	7.56e-07	1.72459	3.13364	51.8088	266.965	439.391	217.634	185.897	190.863	157.799	175.003	749.38	682.124	1041.73	751.639	1688.92	1176.05	1314.54	2047.94
Oasl2	23962	Turquoise	8.76173	4.66324	0.000139093	2.68447	6.08512	40.5106	186.132	87.686	98.6385	0	3.25518	0	75.5572	1020.43	400.9	846.612	386.801	428.163	1047.37	1084.28	2790.74
H2-Q4	15015	Turquoise	6.84055	0.161544	0.00186674	2.55966	4.38078	5.67317	2.61744	0	9.1357	0.756238	0.0213654	5.68708	3.82427	2.58822	31.3393	33.6213	35.1916	83.0116	20.5311	48.6376	62.167
Spp1	20750	Turquoise	10.262	8.16311	6.5e-07	4.69442	5.56854	312.931	356.814	204.573	298.993	122.209	809.397	380.84	26.7531	10482.7	2071.11	15580.1	2245.1	6069.93	6892.73	27886.2	22705.2
Plppr5	75769	Turquoise	-1.65999	5.36817	0.00298855	-1.38312	-0.277144	1289.45	1127.69	699.467	1261.05	1213.92	1020.74	845.758	1200.23	389.528	711.597	194.081	383.139	786.762	669.797	1213.94	861.987
Ifi204	15951	Turquoise	14.9426	3.53894	7.21e-07	6.14497	9.03122	16.2093	0	0	1.02276	5.02477	0.0196484	0	0	209.623	358.159	281.871	369.778	471.096	545.922	428.104	1194.12
Ankrd33b	67434	Turquoise	-2.05182	4.8368	0.00474739	-1.66871	-0.383497	510.857	1234.35	628.354	936.633	735.429	886.705	617.069	723.955	167.725	373.366	77.0124	423.069	409.109	622.809	504.834	734.738
Irf9	16391	Turquoise	3.24922	5.01542	8.77e-05	1.45516	1.79511	269.565	266.919	115.916	285.773	387.576	201.601	333.581	720.186	723.489	698.278	224.434	926.151	1495.33	1446.53	1691.78	1068.07
Trim23	81003	Turquoise	-2.02242	5.71641	0.00110767	-1.79129	-0.231479	2413.04	1475.69	1394.08	1280.38	1583.29	1109.74	811.73	1466.09	171.437	841.755	427.127	455.87	999.429	1129.06	1117.76	987.73
Klf10	21847	Turquoise	-2.72347	6.64023	4.73e-07	-1.79061	-0.933016	2967.24	2276.5	2083.81	2998.04	3778.11	3023.6	2521.24	3953.58	871.375	976.651	486.754	649.831	2202.95	1172.45	1864.75	1713.59
Gnal	14680	Turquoise	-1.74553	6.76195	0.000145238	-1.50559	-0.240025	3754.31	3057.99	2976.19	1781.75	2979.82	1626.55	3553.2	3131.11	994.633	1265.47	1035.24	779.543	2224.86	2472.24	1925.32	2937.74
Bik	12124	Turquoise	12.0107	0.456799	0.00322892	14.8312	4.0775	0	0	0	0.00423495	17.2862	0.0176792	0	0	30.9013	0	58.5333	34.0165	0	88.8667	158.748	44.528
Isg15	100038882	Turquoise	5.80199	3.23511	0.000384918	2.5728	3.23722	0	69.6562	28.2427	39.6647	27.205	36.4702	68.0639	77.4933	118.436	92.1274	333.878	274.011	341.4	596.312	357.827	677.47
Atp6v0d2	242341	Turquoise	21.6856	2.60842	6.17e-05	19.1279	20.4666	0.001	0	0	0	0.001	0	0	0	415.192	0	41.2407	116.474	207.884	44.6104	706.852	489.64
Ctgf	14219	Turquoise	-3.4383	5.62204	0.00110141	-1.77884	-1.66002	737.069	1600.79	1008.29	398.664	2746.9	1977.12	2130.04	2038.96	283.546	441.771	227.678	138.31	93.43	1543.54	307.045	870.04
Vwa8	219189	Turquoise	2.77988	4.59957	0.000802444	0.641636	2.13905	65.9476	340.094	388.716	288.821	186.701	353.807	336.43	113.785	334.093	525.368	384.854	446.173	1399.99	898.24	1247.47	818.167
Slfn5	327978	Turquoise	7.14634	3.09826	0.00117059	0.787844	6.38911	121.665	79.3401	150.075	39.6666	0	0.0321928	0	21.0179	143.069	45.5738	155.049	330.93	387.187	358.326	31.3966	987.367
Il1b	16176	Turquoise	9.69502	1.61635	0.00189279	5.19982	4.56795	0	0	0	7.11419	29.694	0.0234965	0	0	81.4181	76.9364	0.0382473	103.081	221.279	408.351	41.1232	34.1081
Nwd2	319807	Turquoise	-3.53347	5.01631	0.000108669	-2.5249	-1.009	1334.7	673.931	1212.88	844.093	1562.71	1159.04	326.939	1018.52	277.344	131.082	208.159	89.8237	832.597	537.418	207.591	443.347
Wfdc17	100034251	Turquoise	6.01439	3.57551	0.0031335	2.84898	3.17381	42.4021	69.6244	15.5731	0.00758561	0	90.0225	175.899	26.7584	72.8472	323.006	340.396	183.15	382.402	493.017	725.332	1040.48
Gbp6	100702	Turquoise	17.3988	0.582272	0.000561195	16.8739	18.429	0.001	0	0	0	0.001	0	0	0	41.9748	0	78.0303	0.0947679	116.384	60.139	101.57	74.8439
Pyhin1	236312	Turquoise	11.2673	1.76267	0.00108256	4.55149	6.77848	0	0	11.7532	0.00435684	0	7.42054	0	0	113.432	11.3726	149.59	1.31493	193.604	102.27	0.0369715	518.722
Irf7	54123	Turquoise	9.29725	3.48373	0.00267691	3.98477	5.3413	0	57.5695	0	0.00701096	23.1953	2.1823	0	41.1864	710.98	0	109.531	91.0385	341.392	479.798	429.181	1448.18
Trib3	228775	Turquoise	16.5952	0.219754	0.00428951	16.4522	18.0499	0.001	0	0	0	0.001	0	0	0	0.102615	0	0.037248	89.522	46.726	0.0894895	157.628	66.9262
Paqr9	75552	Turquoise	-2.49329	4.29621	0.00280089	-2.09293	-0.401215	578.741	464.267	730.657	503.406	504.873	511.449	699.307	429.392	141.829	215.651	37.9886	138.287	802.108	303.022	211.904	307.219
Ccdc24	381546	Turquoise	15.0848	-0.436905	0.00361	15.6077	17.3599	0.001	0	0	0	0.001	0	0	0	0.0996116	35.1605	0.036254	14.6352	59.1732	43.2015	65.8401	0
Gpnmb	93695	Turquoise	14.2107	6.97778	5.45e-06	5.04619	9.18588	91.4867	29.9153	0	169.784	16.4378	0.031974	0	39.2034	2583.19	1389.91	2990.76	2657.22	2176.19	4089.71	18666	7492.52
Mamdc2	71738	Turquoise	13.0147	5.11737	0.000126341	4.78823	8.22095	0	0	93.657	0.00700212	0	29.9674	0	0	495.547	538.659	381.612	1172.24	2536.73	2504.65	2435.52	1464.41
Ifit2	15958	Turquoise	4.54076	4.77588	0.00564806	1.06283	3.48018	0	488.309	98.3839	195.258	233.079	98.6715	28.3178	197.012	481.973	260.288	654.758	236.5	1676.54	990.864	1470.18	2079.06
Zbp1	58203	Turquoise	13.9038	2.45401	0.000393218	15.7662	4.42272	0	0	0	0.00636871	0	35.1689	0	29.7477	0.106493	22.7728	175.627	156.44	108.694	226.079	308.071	749.442
Oas3	246727	Turquoise	17.9341	0.944766	0.00126269	16.9295	18.9054	0.001	0	0	0	0.001	0	0	0	0.104602	0	124.617	0.0955448	64.8378	104.568	80.0009	241.59
Usp18	24110	Turquoise	6.26524	3.71833	0.0040692	2.5477	3.72007	0	0	48.7087	79.3147	0	60.0315	87.9255	100.462	115.979	166.233	188.659	277.684	638.95	761.093	642.121	1231.52
Clec1b	56760	Turquoise	16.0304	0.143556	0.00103966	15.8178	18.1141	0.001	0	0	0	0.001	0	0	0	0.102341	15.1749	0.0371577	42.4461	93.5067	72.0379	104.751	13.4198
Gm1966	434223	Turquoise	12.1613	2.24558	0.00132654	15.0502	3.25187	0	0	0	0.00702336	126.059	0.0297417	0	0	90.0719	42.724	93.2609	12.2399	497.884	246.458	131.911	324.863
Mnda	381308	Turquoise	13.0956	-0.44466	0.00073991	16.2056	7.42038	0	0	0	0.000469807	0	1.0464	0	0	29.5782	0.92504	0.0362204	4.96526	12.3759	40.8094	35.6583	90.4042
Glis2	83396	Turquoise	-5.48764	0.861308	0.00413081	-3.89618	-1.61334	87.6793	13.1474	110.103	10.1795	92.6241	91.1084	71.8247	2.84588	2.5827	2.8245	3.29425	6.14899	36.316	16.7961	12.9769	18.3676
Adamtsl3	269959	Turquoise	12.6589	1.21394	0.00413753	14.3144	5.22145	0	0	0	0.00423495	17.2862	0.0176792	0	0	0.105059	81.6965	4.38092	0.0959571	102.041	248.577	0.0367166	294.936
Hcn4	330953	Turquoise	-8.96927	0.801583	0.00417777	-6.3837	-2.66432	35.7936	65.1851	19.4698	195.226	10.6427	123.247	0	69.8131	0.0731783	0	0.0272681	3.68008	0	0.0641503	0.0263256	32.0429
Dsel	319901	Turquoise	-7.05111	3.65923	0.00052369	-5.19776	-1.88871	701.304	489.84	425.722	71.1982	617.327	421.384	432.802	484.871	2.58516	39.8814	2.21116	1.31692	1.88363	279.57	99.4338	147.431
Nlrc5	434341	Turquoise	15.8839	0.716166	0.00337795	14.8988	18.9061	0.001	0	0	0	0.001	0	0	0	0.104086	0	0.0377331	30.4056	68.6605	242.337	0.0364085	180.219
Lamb1	16777	Turquoise	-5.51654	2.05508	0.00591007	-4.20131	-1.29967	212.109	52.7994	19.4691	28.4851	94.1493	374.064	135.131	133.887	1.34922	0	2.21229	13.4457	21.9144	79.1902	6.53184	191.841
Tmem232	381107	Turquoise	-12.1365	1.43064	0.000234396	-8.58819	-3.95192	91.4185	77.4926	189.012	118.986	71.8327	160.801	0	140.593	0.0649437	0	1.11463	0.0596007	0	0.0570138	0.0235404	24.0366
Tunar	69952	Turquoise	-6.76051	2.18762	0.00134996	-5.72946	-1.14292	54.639	223.823	92.5392	159.666	283.577	240.136	66.1227	70.7495	1.34929	8.52256	0.0369929	0.093055	151.767	50.4682	1.12156	95.7842
9930014A18Rik	320469	Turquoise	-7.89065	0.314902	0.00277253	-6.8805	-1.50296	0	72.3235	3.88254	55.929	75.3289	25.7585	45.3617	40.1634	0.0856072	0.925926	0.031547	0.0783723	37.3324	4.88139	7.58023	16.0481
Eps8l1	67425	Turquoise	-8.32882	1.54002	0.00102883	-6.9529	-1.40952	168.757	26.3632	53.57	87.4628	108.255	255.069	12.2533	65.9736	2.58856	0	0.0355803	0.0892106	56.3341	0.0851792	18.3932	91.4034
Fancm	104806	Turquoise	-9.0071	2.23923	0.00316777	-7.99988	-1.27159	72.55	377.215	147.1	184.072	94.9578	187.632	0	263.975	0.100019	2.82298	0.036389	0.0914085	0	30.0726	0.0351142	196.282
Tceal7	100040972	Turquoise	-7.10433	1.16519	0.00534322	-7.05013	-0.302727	88.6149	85.4787	122.768	0.00764048	22.2179	38.6284	104.92	67.8984	0.0986023	0.925003	1.12636	0.0901295	62.0539	77.7283	49.6539	0
Erbb3	13867	Turquoise	-9.61075	1.55742	0.00208706	-8.40234	-1.37417	131.028	143.637	210.452	5.09402	155.421	76.1476	0	104.239	0.0949622	0	0.0347045	1.31919	1.88285	94.0269	0.0334917	33.6025
Gm17769	100045653	Turquoise	-12.847	0.909846	0.00321028	-10.9777	-3.72201	100.872	179.896	0	0.00765713	69.3932	16.1241	68.9781	140.621	0.060668	0	0.0228623	0.0557047	0	0.0533	22.3111	0
AI317395	215929	Turquoise	-10.815	0.34431	0.00475561	-10.8365	-1.69663	0	81.1289	100.37	95.5794	0	2.18225	40.625	46.8585	0.0660928	0	0.0247851	0.060647	9.58779	10.5611	7.5135	0
Epha2	13836	Turquoise	-12.2692	1.21863	0.000776558	-11.2698	-2.46572	142.358	75.7428	29.2121	199.307	75.9895	86.855	39.6631	55.4522	0.0790956	0	0.0293173	0.072467	0	0.0692656	0.0283009	46.6003
Nek11	208583	Turquoise	-10.4185	0.649931	0.00481669	-9.65118	-2.14226	83.914	14.9111	26.2915	29.4995	50.3829	61.1131	159.81	5.7136	0.0841676	0	0.0310563	0.0770676	0	61.2304	0.0299768	1.49148
Ksr1	16706	Turquoise	-10.46	0.926855	0.0026309	-10.4134	-1.30672	65.977	39.5999	162.729	14.2473	103.378	28.9842	80.3324	18.1465	0.0908019	0	0.0333069	0.0830766	0	39.2641	0.0321453	54.0184
Usp43	216835	Turquoise	-12.6036	1.85653	0.00366296	-11.2994	-2.56515	112.154	61.6126	348.803	1.02515	4.86626	190.831	265.591	105.187	0.0910558	0	0.0333925	0.0833064	0	0.0795716	95.6381	0
Bank1	242248	Turquoise	-13.0233	2.58885	0.000187621	-11.2602	-2.9251	74.4321	194.679	62.3342	213.567	433.147	370.943	198.439	275.435	0.0975099	0	0.0355552	0.0891425	0	107.38	0.0343111	60.843
Col23a1	237759	Turquoise	-11.2507	2.04728	0.0036041	-10.913	-1.45519	346.009	68.6634	23.3658	3.05957	171.076	331.214	128.511	41.0989	0.100443	0	0.0365298	0.091792	0	150.689	0.0352497	94.3218
Stat4	20849	Turquoise	-10.1665	1.98767	0.00283169	-10.7339	-0.5167	164.026	14.9085	97.4145	122.038	179.392	199.386	153.101	0	0.102757	0	0.0372948	0.0938801	162.236	3.71775	190.004	15.8091
Ak8	68870	Turquoise	-9.27431	1.72487	0.00130155	-10.1428	-0.212502	62.1918	47.5229	154.915	0.00769217	80.9561	43.9932	180.547	131.994	0.102824	0	0.0373171	0.093941	122.136	122.351	85.3473	47.7372
Slc38a5	209837	Turquoise	-9.94278	2.39408	0.0019297	-12.1544	1.14074	308.271	67.7777	318.587	380.327	6.51789	28.9914	99.2035	71.7052	0.103599	0	0.0375725	0.0946401	250.975	188.322	0.0362539	15.8041
Zcchc4	78796	Turquoise	-8.74859	2.18842	0.00197104	-11.1751	1.37274	8.45097	177.157	203.631	162.708	38.7475	120.081	103	2.84654	0.104892	0	0.0379982	0.0958066	104.906	423.611	78.9279	77.9635
C1ra	50909	Blue	-8.71431	1.41163	0.00281787	-10.4329	0.630686	117.859	66.0646	62.3453	75.2558	106.681	32.1996	13.1984	60.2431	0.10216	0	0.0370977	0.0933413	0	105.523	109.059	114.157
Prtn3	19152	Blue	-8.48966	0.953332	0.0028443	-9.90207	0.289949	39.5739	49.3255	62.3525	66.0999	57.8543	42.9023	29.273	50.6838	0.0997279	0	0.0362926	0.0911461	0	40.8176	115.412	64.7105
Siglece	83382	Blue	-5.97822	3.42869	0.00514515	-3.04418	-2.9439	729.598	364.72	256.205	518.654	425.567	104.045	492.351	301.239	110.659	32.2842	82.3395	1.31811	0	0.0898695	77.7997	94.0692
Rarb	218772	Blue	-5.08901	3.48456	0.00511803	-2.2588	-2.83589	705.088	622.048	202.622	195.267	219.735	206.967	721.073	298.37	189.408	104.525	63.9689	2.53431	0	39.7665	79.9938	82.7863
Frmd6	319710	Blue	-2.97594	4.4346	0.000324673	-1.40939	-1.56779	750.295	582.326	643.944	850.189	604.861	886.691	591.559	425.562	144.282	180.497	481.213	258.2	81.9882	169.616	262.691	331.94
St6gal2	240119	Blue	-2.51229	4.57941	0.00170056	-1.54247	-0.970508	731.438	638.713	1130.09	839.003	377.565	513.605	614.238	831.076	333.967	265.059	384.798	162.525	73.404	406.384	254.059	458.522
Osbpl5	79196	Blue	-2.16065	4.10804	0.00226873	-1.59825	-0.562698	311.973	565.618	612.777	470.861	480.095	297.027	294.818	813.884	209.551	138.688	133.367	166.142	219.331	299.391	408.583	349.462
Hace1	209462	Blue	-2.11585	5.63831	0.00355334	-1.23775	-0.878467	1858.78	1446.61	966.399	1527.5	1459.33	1399.22	673.757	1955.76	359.961	921.573	836.828	340.725	256.506	826.086	725.376	1177.24
Neto1	246317	Blue	-1.99104	5.00065	0.0017696	-1.54378	-0.447529	757.821	1126.83	1395.07	1230.54	427.967	528.623	754.096	992.697	502.805	294.502	324.138	425.504	231.715	543.498	399.996	807.175
Kcnh1	16510	Blue	-1.98724	6.00779	0.00588124	-1.05828	-0.929163	2349.86	2582.28	1399.92	1728.86	1950.19	1550.41	937.413	1917.49	1510.78	810.395	600.559	949.154	212.636	574.864	1101.56	1448.61
Cdh12	215654	Blue	-1.88829	5.27171	0.00469405	-0.873731	-1.01487	514.621	945.304	930.358	1756.31	1115.57	952.124	1114.15	1206.92	883.51	789.517	332.818	257.088	331.85	625.287	589.166	625.571
Baiap2	108100	Blue	-1.8849	7.99193	1.13e-05	-0.835543	-1.04942	6792.22	6159.13	6041.99	9317.53	6589.31	6491.09	6657.5	8225.62	5296.72	4141.32	3335.44	3091.13	2443.22	2786.22	3437.7	4843.8
Smad3	17127	Blue	-1.87678	5.3828	0.0057368	-1.37261	-0.504503	1199.9	1575.28	964.454	1327.15	1156.88	781.656	1169.9	989.819	229.348	714.451	721.928	291.027	234.572	870.534	963.163	820.607
Kcnv1	67498	Blue	-1.87614	7.42501	5.02e-05	-0.88121	-0.994993	3612.89	4465.83	4469.63	6655.08	5466.33	4138.69	4274.22	4885.06	3126.53	3193.17	2190.75	1915.32	1291.21	2689.96	2604.21	2829.38
Dusp14	56405	Blue	-1.86098	7.07717	1.48e-05	-0.913342	-0.947725	3245.29	3260.6	4482.3	4209.26	3294.63	4627.59	2618.57	4046.34	1948.43	1741.46	1632.5	2746.76	1384.68	1884.32	1870.2	2423.5
St8sia5	225742	Blue	-1.8501	6.07869	0.00567732	-0.895836	-0.954423	827.556	1876.55	1903.59	2408.19	1932	2106.86	1685.87	2144.15	1101.75	662.176	1400.48	606.178	315.631	820.141	1563.14	1361.82
Ak5	229949	Blue	-1.82082	7.44385	6.95e-05	-0.788436	-1.03245	4110.58	4316.94	5633.81	5267.93	5178.75	4452.84	4449.99	4756.91	3257.16	3512.39	2218.94	2202.59	1079.5	2698.39	2552.33	2879.52
Grasp	56149	Blue	-1.81678	5.47507	0.000387539	-0.860071	-0.956893	1414.81	878.331	995.628	1003.76	1277.53	1368.12	1397.65	1422.1	545.999	487.367	733.857	597.643	303.237	835.691	777.256	899.406
Cacnb1	12295	Blue	-1.80869	6.43398	0.000154952	-0.986886	-0.821908	2063.29	2918.81	2448.17	2298.37	2336.91	1607.25	2835	2437.75	1595.91	1211.32	731.727	1369.78	833.469	1174.86	1356.7	1848.91
Tbr1	21375	Blue	-1.77178	6.97835	0.00016733	-0.880024	-0.89183	3225.5	3166.34	3390.22	5126.57	3347.53	2442.49	3970.88	2844.19	1995.24	1136.25	2229.75	2739.48	1130.05	1725.6	1781.55	2156.06
Plk2	20620	Blue	-1.75987	8.11611	0.000133622	-0.828763	-0.931143	7148.51	7206.66	7060.04	7848	6777.71	9270.21	6573.4	8611.98	3518.51	5345.06	3541.4	4070.56	1746.1	4983.08	4287.39	5363.51
Wdr47	99512	Blue	-1.75366	7.12217	0.000225082	-0.952303	-0.80142	2494.99	2790.13	3833.48	6024.55	4097.88	2722.33	4421.65	3936.36	2047.02	2336.21	1248.79	2194.07	1661.24	2414.58	2083.16	2550.04
Kcnf1	382571	Blue	-1.69837	6.73125	0.000454619	-0.820794	-0.87766	2165.09	2787.51	2823.23	2569.9	3540.11	2633.33	3260.25	3209.53	1788.19	1638.85	1193.49	1236.49	692.323	1642.61	2151.24	2394.9
Map6d1	208158	Blue	-1.66758	5.84577	0.00448816	-1.21709	-0.450573	1425.17	1612.25	1758.44	2076.66	1002.3	669.087	1996.79	1815.17	893.496	736.287	664.508	661.917	385.249	1282.98	1304.78	1039.44
Hs3st2	195646	Blue	-1.66585	6.64089	0.00043842	-1.04254	-0.623394	3604.44	2499.41	2620.6	3477.04	2098.89	2236.62	2326.57	2695.01	1934.81	988.047	1687.77	1312.84	771.478	1366.06	1735.06	2201.49
Galnt9	231605	Blue	-1.6589	7.27698	0.000818581	-0.891044	-0.767927	3631.75	2548.72	5609.46	5623.87	3967.29	5279.49	3403.87	3329.06	3064.9	2780.84	1991.3	1552.89	1384.67	2567.31	2342.61	3089.67
Zfp385b	241494	Blue	-1.65876	5.12923	0.000792416	-1.25971	-0.399195	1151.84	1241.37	634.196	1132.91	632.099	700.166	899.632	1095.03	422.769	406.613	398.932	509.147	411.008	768.322	690.766	652.65
Kcns2	16539	Blue	-1.65658	5.10409	0.00653914	-0.76887	-0.887955	1038.72	1030.79	824.17	1228.5	996.578	398.894	741.81	1110.33	991.886	498.777	379.422	549.131	297.518	310.324	679.955	467.148
Chrm1	12669	Blue	-1.6544	7.38877	0.000324838	-1.09778	-0.556675	3741.08	3539.87	5712.72	5914.73	4074.71	4267.35	4115.46	4585.72	2270.1	2188.93	2360.94	2014.72	1225.41	3219.02	3299.3	3843.41
Kcna6	16494	Blue	-1.65407	6.23442	0.00264214	-0.967585	-0.68663	1848.39	1495.04	1737	3005.16	2056.78	2071.49	1924.95	2019.82	701.32	663.123	1503.47	1266.74	746.687	940.392	1150.23	2178.5
Mtmr7	54384	Blue	-1.65325	6.35672	0.00269803	-0.662946	-0.990439	2259.36	2157.59	2049.72	2407.18	2446	2063.99	2085.6	2100.15	1444.35	651.72	1050.4	2458.14	618.894	1004.13	992.41	1761.35
Dagla	269060	Blue	-1.65068	5.35804	0.00635782	-1.00549	-0.645443	1163.14	903.889	984.913	2265.8	1213.91	649.781	845.758	832.017	468.373	818.015	482.397	879.983	278.442	477.442	748.067	760.097
Agtpbp1	67269	Blue	-1.65009	7.04254	0.000770426	-1.13772	-0.512467	5026.79	3308.18	3448.67	3935.69	2688.9	2486.45	3797.95	3651.36	1301.49	2921.46	1519.77	1401.36	1234	2290.73	2215.04	3110.41
Il34	76527	Blue	-1.64956	5.74559	0.00613029	-0.848155	-0.801603	953.87	1660.71	1208.98	1803.09	1574.2	1558.98	1216.2	1543.56	814.628	869.306	1012.43	429.211	311.817	649.394	1424.75	994.88
2010300C02Rik	72097	Blue	-1.64549	7.25339	0.00111227	-0.725949	-0.919579	3583.68	4101.98	5677.66	3068.22	5677.91	2622.62	3398.2	4625.89	2431.51	1707.25	2282.89	3512.84	1306.47	2842.65	1702.65	2778.45
Necab3	56846	Blue	-1.59903	6.52506	0.00148559	-0.694198	-0.904917	2598.69	2643.91	2246.51	2221.08	2510.45	1795.95	2965.41	2671.1	920.679	1201.82	2132.17	1746.74	583.607	1540.39	1542.64	1643.51
Rasgrp1	19419	Blue	-1.5888	8.6894	0.00140027	-0.919493	-0.669323	11653.1	11756.2	11347.5	9697.88	12389.5	7553.65	10031.1	13589.8	6159.5	5203.48	6437.81	5702.18	2413.65	7585.26	6780.25	10614
Tmem132a	98170	Blue	-1.53234	7.07385	0.000256435	-0.867262	-0.665149	2330.04	3626.24	3220.71	4918.09	3511.15	3517.89	3799.84	3576.77	1358.18	2435.96	1945.77	1986.81	1450.48	2193.34	2905.8	2534.91
Cx3cl1	20312	Blue	-1.51284	9.90688	0.000162144	-0.903755	-0.609093	21647.3	24450.7	27196.8	36916.2	23718.8	18032.2	21879.5	29362	15647.6	18652.6	12899.5	11707.4	9912.17	14756.9	15465.3	20832.3
Nptx1	18164	Blue	-1.50291	7.98255	0.002764	-1.09242	-0.410515	7363.43	6304.5	6341.08	9875.84	7184.3	4192.32	5557.52	6573.98	4473.56	3027.83	3509.97	3003.87	1579.21	4738.98	5143.55	6224.71
Slc7a4	224022	Blue	-1.48627	6.82675	0.000338598	-0.514822	-0.971544	3086.94	2359.32	2933.32	3104.83	2627.77	2498.24	3453.03	3773.79	1635.42	1701.56	2460.63	2240.1	1220.65	1800.14	1015.13	2263.53
Schip1	30953	Blue	-1.48299	5.17303	0.00106182	-0.606988	-0.876218	889.787	821.96	912.824	1061.72	1073.44	1028.24	760.71	1024.26	808.374	592.837	341.49	677.596	453.923	493.059	590.249	580.186
Pcsk2	18549	Blue	-1.47737	8.13617	3.93e-05	-0.863367	-0.614035	6702.67	8035.71	6985.02	9550.41	7636.31	5392.1	6112.23	8799.43	3864.81	4425.39	4765.21	4134.81	3071.68	4725.77	4591.16	5866.51
Sv2b	64176	Blue	-1.47041	8.92194	0.000243822	-0.806972	-0.663456	12247.9	13508.5	14667.6	14313.9	13582.7	10521.5	10451.7	12761.6	9856.59	8430.85	4836.78	8162.9	4238.93	7947.24	7732.64	9955.76
Neurod6	11922	Blue	-1.46494	7.07516	0.00397257	-1.17801	-0.286967	3700.56	4219.18	3814	4788.93	2499.66	2229.13	3065.56	4036.78	2886.19	1439.33	1889.41	1087.43	1198.71	2089.94	3128.48	3279.93
Gls	14660	Blue	-1.44435	7.71088	0.000752114	-1.00662	-0.437778	4755.3	7352.07	6276.78	6084.56	5320.86	3606.9	4794.91	5742.91	2231.94	4234.44	3053.61	2658.39	1905.36	3721.69	4315.47	4428.35
Chgb	12653	Blue	-1.43639	8.78745	6.61e-06	-0.678798	-0.757608	10954.6	10835.5	10458.1	14490.9	13358	9941.43	10238.1	12175.4	7849.07	7964.37	6211.26	7172.55	5467.24	6845.77	5999.76	8725.31
Tmem151a	381199	Blue	-1.42748	8.62818	2.87e-05	-0.602996	-0.824515	9931.95	10331.6	10971.5	10945.7	10295.5	9544.71	9921.53	10624.2	5863.73	6866.1	9107.63	5933.7	3929	4973.54	6093.8	7808.45
Shroom2	110380	Blue	-1.42726	6.61682	0.000468988	-0.631043	-0.796271	2374.35	1972.55	2503.7	2500.74	2821.99	2000.74	2815.15	3537.57	2171.4	1202.77	1489.41	1174.67	1074.74	1831.37	1566.43	1962.68
Herc3	73998	Blue	-1.40331	7.03848	0.00112764	-0.600902	-0.802471	3358.4	2493.23	4065.35	4542.83	2677.33	2705.17	3429.39	4039.65	1772.22	2592.73	1873.15	3295.85	1103.35	2162.08	2017.22	2085.99
Grin1	14810	Blue	-1.39921	7.13024	0.00203402	-0.897771	-0.501486	3380.08	3357.52	3776	6252.35	3231	2563.65	3040.99	3679.1	2185.05	1729.1	3563.03	1521.37	1564.92	2961.68	1999.93	2313.63
Ndrg3	29812	Blue	-1.39632	9.48591	1.12e-05	-0.801038	-0.595292	18666.8	19448.3	18486.5	23085.3	19078.8	12984.3	17639.3	20026.1	11899.9	11598.4	10368.4	11868.6	7978.18	13265.8	11609.2	13300.8
Bcl11a	14025	Blue	-1.39302	6.05085	0.00647678	-0.621426	-0.771685	1805.04	1786.69	1197.29	1655.64	2210.52	2124.01	1031.92	1978.7	767.85	1019.41	1358.22	1043.72	454.865	1216.91	1466.94	1163.58
Pak1	18479	Blue	-1.39229	9.23696	3.66e-05	-0.682298	-0.710005	13286.6	13309.4	18492.3	17973	18173.1	11038.3	17159.3	16122.2	7696.32	11996.4	10706.5	8898.73	7873.28	10051.6	9742.29	10535.9
Tmem178	68027	Blue	-1.39093	6.26823	0.000972817	-0.56049	-0.830556	1460.04	1421.91	2158.83	2484.47	1726.21	2634.37	1986.38	2154.67	1589.74	1240.78	1267.19	1004.96	756.222	1325.14	1129.69	1569.52
Ephx4	384214	Blue	-1.37961	6.69508	0.00240023	-0.718775	-0.660862	2111.36	2298.53	2881.69	3490.26	2362.51	2614.02	2786.8	2961.83	1892.94	831.281	1751.73	2075.24	983.189	2124.76	2056.12	1619.6
Hpca	15444	Blue	-1.37298	9.07558	0.000602868	-0.702978	-0.670016	12344	16819.4	13659.3	16186.2	11378.8	9800.98	14546.4	17269.9	9435.16	5840.97	11552	9421.15	5070.51	8914.04	9556.34	9767.1
Sgtb	218544	Blue	-1.36731	7.23234	6.47e-05	-0.756673	-0.61068	3325.41	4271.14	4030.27	3750.61	4416.03	3282.01	3586.26	4486.27	1740.21	2005.57	2285.06	3070.45	2571.03	2245.07	2255.05	3256.81
Crmp1	12933	Blue	-1.3662	7.31236	7.97e-05	-0.476353	-0.889898	4039.89	3157.51	3927	4595.71	4890.37	4390.65	3375.52	4518.78	2621.3	2652.57	3640	2385.62	1609.74	2429.05	2725.29	2504.63
2006-09-01	56526	Blue	-1.359	6.51515	0.00520464	-0.648382	-0.710672	2631.68	2087.09	2652.75	2598.37	1999.73	1453.93	2601.58	2896.81	1900.3	1020.35	1609.72	1830.38	917.389	2067.02	766.49	1719.12
Kifap3	16579	Blue	-1.34937	8.06652	0.00508831	-0.870878	-0.478517	5702.59	5290.44	7068.81	8403.27	6673.6	7222.32	6420.31	8361.42	2442.69	4334.18	2657.97	5036.64	2171.43	4975.88	6700.22	6734.86
Plcb1	18795	Blue	-1.3329	7.72645	0.00104773	-0.804165	-0.52877	6657.44	6634.03	4825.22	6107.95	6232.35	3469.66	4449.04	5428.27	3779.73	3871.51	2789.12	3432.94	1846.24	3647.15	3230.14	4847.8
Cobl	12808	Blue	-1.30422	5.98038	0.00253317	-1.00462	-0.299698	1823.89	1867.75	1756.49	2108.19	1383.28	1696.22	1205.8	1174.39	893.526	843.644	1202.14	826.767	657.998	845.395	1786.9	1145.28
Akap8l	54194	Blue	-1.30325	5.39662	0.00369042	-0.721017	-0.582332	804.946	1261.62	954.713	1468.51	1121.35	974.639	906.241	1154.32	791.181	634.634	473.731	824.27	467.27	930.675	602.152	775.994
Rgs4	19736	Blue	-1.29496	9.43156	0.000694362	-0.597352	-0.697623	12712.5	19665.9	18213.7	24628.1	15612.2	14525.1	13814.9	22511.7	12972.1	11059.7	13386.2	12300.1	6212.02	10063.6	12078.4	12626.7
Ube2ql1	76980	Blue	-1.29326	8.03466	2.08e-05	-0.65405	-0.639232	7389.82	5339.78	7423.42	7789.01	6790.12	6567.21	6473.23	6068.07	4803.84	4302.83	4406.41	4243.9	2931.49	4764.25	3890.66	5041.94
Rab15	104886	Blue	-1.29309	7.69546	0.00233261	-0.697012	-0.596105	5230.37	5696.62	4725.85	6014.39	6441.43	4804.53	4854.45	4784.64	4620.16	2609.81	3029.76	3105.67	1606.87	3708.47	3509.04	4991.86
Rusc1	72296	Blue	-1.29286	7.13507	7.23e-05	-0.882219	-0.410666	2759.86	3742.53	3668.84	3943.83	3478.1	3324.89	3495.54	4256.74	1895.47	1651.19	1839.55	2271.67	1896.79	3216.59	3104.71	2731.49
Lpcat4	99010	Blue	-1.27987	7.06262	0.00282878	-0.695492	-0.584416	2595.85	3510.82	4219.27	4358.75	3171.51	2317.04	3468.14	3766.13	2831.98	1236.96	2461.73	2537.1	1388.49	2051.47	2296.12	2749.02
Ngef	53972	Blue	-1.27923	8.94662	0.000177763	-0.558743	-0.720499	12788.9	13221.3	12183.4	15752.9	12248.2	7345.65	14496.3	12872.5	10215.2	7870.31	10645.8	7892.6	5373.77	7043	7755.35	8328.92
Snca	20617	Blue	-1.27704	8.88189	4.95e-05	-0.427589	-0.849464	12621.1	12934.1	11033.8	9793.48	11992	13432.5	13137.4	11522.2	8821.42	9044.6	8985.17	7634.4	4546.96	6315.51	9141.22	7792.49
Gria2	14800	Blue	-1.2756	8.81365	7.68e-05	-0.53858	-0.737038	10996.1	11188.8	11223.8	10908.1	13236.5	10527.9	10251.3	13850.9	7223.05	9323.92	6327.25	7635.6	5447.21	6309.49	6740.26	10221.6
Snap25	20614	Blue	-1.27099	11.988	0.000301037	-0.696751	-0.574245	92232.3	106847	107680	123253	108970	75331.5	103751	113860	67787.5	62386.8	67069.6	68057.3	37673.7	71332.7	73987.1	86946.5
Abce1	24015	Blue	-1.26563	6.76212	0.00135877	-0.617608	-0.648069	3302.8	2778.7	2530.97	2916.69	2981.47	1956.78	2506.13	3212.4	2587.94	1139.11	2058.49	1728.61	1203.48	1641.43	1964.24	1991.31
Igfbp6	16012	Blue	-1.26396	6.50145	0.00585334	-0.344341	-0.919689	2240.5	2491.5	1960.09	2054.29	2246.83	1718.75	2858.63	2874.81	1857.18	1399.43	1467.73	2164.9	531.155	1480.28	1359.95	1755.74
Slc17a7	72961	Blue	-1.26364	10.3876	0.000113551	-0.650004	-0.613641	34218.5	34115.4	34282.2	38809.8	30338.7	28699.5	37704.5	35873.9	24419.8	24832.7	19863	21012.1	12528	26566.5	24005.4	23570.9
Atp6v1g2	66237	Blue	-1.26143	9.36116	1.11e-05	-0.693368	-0.568075	14787.2	17299.5	17105	19459.8	16103.9	15769.9	16202	17738.5	8731.52	11320.9	11143.4	11258.8	8267.14	10215.1	11941.1	13969.4
3110035E14Rik	76982	Blue	-1.25817	8.44966	0.0011149	-0.713184	-0.545004	9622.79	8567.82	10255.4	9566.69	7943.69	7406.75	8351.88	9787.34	7633.36	4010.2	6390.1	5153.06	3515.12	4523.81	6739.16	8175.39
Slc25a22	68267	Blue	-1.25045	7.51867	0.00156579	-0.924227	-0.326252	3683.59	5583.86	3980.58	5132.67	5110.16	3056.86	4932.89	5603.29	1811.7	2438.8	2152.83	3282.62	2900.03	3299.63	3387.96	5330.17
Phyhip	105653	Blue	-1.2482	7.00961	0.00100701	-0.437173	-0.811063	2733.47	3061.5	2690.74	4201.12	3679.75	3070.78	2897.35	3906.72	2824.58	2262.1	1724.64	2558.92	1163.43	2091.14	2458.27	2012.76
Fam131a	78408	Blue	-1.24186	8.2878	0.000112577	-0.548043	-0.693842	7523.66	7947.6	9020.14	7276.46	6934.71	9239.12	7319.95	8429.32	5054.05	6137.41	4881.21	5654.87	2977.26	5471.32	5431.12	5855.33
Gucy1b3	54195	Blue	-1.24115	6.55747	2.71e-05	-0.461618	-0.779594	2347.96	2348.76	2390.69	2413.28	2558.38	1890.3	2761.29	2438.7	1876.9	1788.02	1588.05	1646.16	1168.2	1364.86	1682.09	1405.5
Loh12cr1	67774	Blue	-1.23093	5.96765	0.00477142	-0.598041	-0.633002	1151.81	1706.52	2421.88	1709.54	1363.44	1772.34	1210.53	1382.88	999.494	1304.44	934.412	1379.43	520.669	1190.45	904.842	1078.41
Rtn4r	65079	Blue	-1.22409	6.13422	0.0025212	-0.648603	-0.575566	1759.79	1870.38	2033.16	1886.49	1736.97	1939.6	1351.33	1700.39	1417.22	999.455	1103.51	1295.83	551.185	1249.39	1198.87	1515.4
Ccrn4l	12457	Blue	-1.22082	6.29638	0.00166366	-0.682327	-0.5386	2512.93	1727.64	2235.79	2224.12	1952.65	1561.14	1391.96	2378.46	1359.33	1531.5	1415.69	1115.26	793.414	1251.81	1228.07	1741.44
2005-09-01	18951	Blue	-1.20586	7.95268	5.08e-05	-0.653947	-0.551932	6426.5	5827.87	6462.85	7480.87	6272	4782.02	7004.33	6020.25	4787.81	3588.38	4495.3	3778.43	3128.9	4710.13	3822.55	4762.58
Ndrg4	234593	Blue	-1.20434	11.0574	4.18e-05	-0.620798	-0.58355	46472	51992	54497.8	59037.5	60983.1	46183.8	51946.5	61242.1	29196.5	33976.1	35472.4	39220.4	26923.3	35605.6	37497.8	47020.9
Mal2	105853	Blue	-1.20353	8.44876	0.00450723	-0.362727	-0.84082	7575.5	8477.96	8398.59	8807.01	8469.26	7443.21	10623.7	10968.4	7166.31	6402.47	5287.7	7008.87	2057.94	5751.51	5810.57	7319.78
Wasf1	83767	Blue	-1.19956	8.40488	0.000114008	-0.519351	-0.680223	7403.01	7953.76	9728.38	8745.99	9833.6	6906.04	7507.05	10610.8	5683.79	5756.42	6261.11	5902.17	3850.8	5131.04	6879.69	5891.92
Kalrn	545156	Blue	-1.19945	6.04838	0.00151074	-0.491067	-0.708437	1946.43	1386.68	1501.24	1468.52	1746.9	1770.2	1871.1	1718.57	1441.85	760.033	932.247	1350.36	772.437	1044.99	1333.99	1197.8
Olfm1	56177	Blue	-1.19739	10.5708	5.84e-05	-0.595345	-0.60205	40631.8	37389.2	36594.9	42197.4	44075.1	36073	34998	36347.2	24317.5	25820.8	28460.1	25194.2	15783.8	27734.1	25096.2	31192.3
Itpka	228550	Blue	-1.19491	8.23243	0.00189094	-0.412716	-0.782208	6999.59	8203.98	7369.83	7595.79	8668.44	7437.84	7358.69	7114.32	7468.18	4387.38	4777.14	6030.63	2185.73	5937.86	4536.03	5121.5
Pcp4	18546	Blue	-1.19355	9.04266	0.000202288	-0.732618	-0.460936	11019.7	16596.5	13019.2	13085.4	13097.7	10447.5	14881.8	14520.3	6584.72	8403.3	7860.01	9481.76	6497.17	11383.9	9683.9	10902.1
Camk2b	12323	Blue	-1.18963	9.27834	2.99e-05	-0.594882	-0.594754	12968	17367.4	15822	18657.4	15809.8	11795.3	15689.8	17611.3	11058.2	11162.3	9542.35	11151	8223.27	10233.2	9572.57	12300.4
Clstn1	65945	Blue	-1.18925	9.87677	0.000951559	-0.833882	-0.355371	24459	21224.4	30137.9	32415.1	23250.2	17748.1	16021.5	25736.5	17582.5	16408.5	14449.6	12282	10309.8	14680	18759.2	20939
Lrrc4c	241568	Blue	-1.18749	7.00818	0.00599107	-0.558533	-0.628978	2574.17	3453.56	3012.23	3337.71	3445.88	3554.33	2625.19	4046.35	2456.14	1769.95	1702.97	2475.28	1281.68	3602.53	1460.51	2495.91
Gabra1	14394	Blue	-1.18385	9.16598	3.6e-05	-0.8363	-0.347554	12496.7	17493.4	14291.5	16738.4	14647.9	11737.4	13572.1	14977.5	7420.27	8577.15	8369.48	9809.07	7825.6	11702.6	12332.4	11313.5
Tmem198	319998	Blue	-1.18194	6.35174	0.00164648	-0.351628	-0.830386	1730.56	2273.89	2176.37	2045.14	1823.73	1920.31	1703.82	2734.23	1592.23	1331.03	1694.26	1829.15	670.39	1409.33	1175.1	1346.61
Syn1	20964	Blue	-1.18117	9.36979	0.000616111	-0.727403	-0.453773	15549.7	16378	19505.5	24400.3	14944.5	11328.9	14053.1	18054.1	13044.8	10446.9	12478.9	9832.12	6764.19	11126.6	11242.8	13491.9
Mapk10	26414	Blue	-1.17645	8.45704	0.000466964	-0.661124	-0.515344	8980.89	8006.61	8657.73	9111.08	9746	6908.18	10043.4	9492.79	5983.26	6800.55	4316.46	4879.12	4361.01	5253.7	7370.48	8334.57
Dnm1	13429	Blue	-1.17091	9.50163	0.000124248	-0.68033	-0.490584	15447	17080.2	20061.7	24806.1	18878	14203.4	16672.6	19332.7	10973.2	11257.3	13068.6	12997.1	9264.65	11129	13925.9	14852
Arhgap32	330914	Blue	-1.16626	7.26536	0.000420233	-0.791011	-0.375281	3917.36	3555.74	3997.15	3636.71	4509.41	2664.43	3775.26	4811.43	1944.78	2583.21	1853.65	2349.26	2311.63	2799.39	3249.58	3790.07
Hrh3	99296	Blue	-1.15112	5.93168	0.00322929	-0.849507	-0.301665	1649.51	1426.34	1977.63	1944.45	1139.49	967.149	1522.39	1687.97	928.027	1065.97	852.033	1037.65	723.802	1522.27	1083.2	984.485
Apbb1	11785	Blue	-1.14812	9.2453	2.99e-05	-0.586527	-0.561597	15792	14834.5	16813.7	16406.9	16362.6	12812.8	14416.9	14747	10262.1	8176.22	10822.5	13257.7	7844.67	9567.01	11303.3	10812.9
Cnksr2	245684	Blue	-1.14669	7.37261	0.000806948	-0.46001	-0.68673	4407.5	4218.28	4467.69	3978.41	3586.33	4757.33	3058.94	4796.13	3799.39	2629.77	2504.03	3477.75	1801.42	2317.24	2539.36	3405.61
Rtn4	68585	Blue	-1.14468	9.10679	0.000191404	-0.506903	-0.637786	12287.5	14874.1	11936.9	14580.4	14787.6	12476.1	15818.3	14189.4	8191.72	8220.88	8861.61	12501.3	6226.33	9802.67	10127.1	10652.1
Ephb6	13848	Blue	-1.13125	7.01111	0.00676634	-0.905917	-0.22537	2803.22	3566.34	4282.6	4083.15	2674.86	2362.07	2550.54	3614.07	2719.85	1690.15	2291.55	1162.59	1542.03	2100.77	2790.14	3148.59
Stxbp1	20910	Blue	-1.13013	9.86039	3.63e-05	-0.607867	-0.522264	22920.7	22835.8	23100.3	26445.4	23947.7	17453.2	23848	26124.8	14900.8	15495.5	17218.1	14919.7	11891	16291.3	16106.3	19332.9
Lzts3	241638	Blue	-1.12941	6.79765	0.00674027	-0.907212	-0.222224	2562.86	3836.84	3708.79	2157.01	2081.53	2103.67	2148.91	3683.89	1360.63	1762.36	1455.82	1961.34	1313.15	2418.16	2821.47	2035.07
Calm2	12314	Blue	-1.11555	11.471	2.11e-06	-0.4674	-0.648155	59900	70020.2	73038.8	70610.6	72327.3	74698.9	73741	74658.9	47915.2	49226.5	49833.1	50889	37153	52542.6	50258.4	48556.1
Ola1	67059	Blue	-1.11163	6.95038	0.000346302	-0.536734	-0.574932	3055.84	3005.12	3086.27	2943.13	3159.96	2648.34	3401.99	3455.31	1605.87	2249.75	2135.46	2343.16	1463.83	2508.37	2544.75	1985.7
Syt1	20979	Blue	-1.10852	10.1704	0.000263746	-0.681386	-0.427141	30081.5	25383.7	28000.5	31111.3	32322.8	25794.9	27512.7	30106.1	19056.4	18937.6	15973.7	17478.6	13692.4	20544.5	22084.4	29755.8
Slc39a10	227059	Blue	-1.10683	7.99246	0.00525087	-0.595972	-0.51087	5923.16	5313.35	8522.32	6726.28	6050.53	4442.14	6510.09	7485.4	5540.77	3894.3	3928.38	4159.05	2325.92	5453.24	3711.21	5695.39
Cyfip2	76884	Blue	-1.10039	9.29278	0.000606396	-0.735497	-0.364903	13630.6	16122.5	17753.9	18785.6	16037.8	11189.5	12663.9	19189.3	9528.86	10866.8	9605.23	9815.14	7882.82	12293	10810.3	14891.1
Dhx30	72831	Blue	-1.09476	6.96749	0.00226787	-0.518799	-0.575991	2877.69	3777.79	3094.06	3887.89	2594.71	2924.96	2575.11	3237.26	2968.76	1983.72	1428.73	3137.08	1504.84	2034.63	2191.26	1871.09
Syt3	20981	Blue	-1.09095	6.04756	0.00669411	-0.299412	-0.791618	1087.72	1311.8	1562.62	1920.05	1519.63	1570.78	2400.31	1841.94	1579.85	1200.88	1157.7	841.323	698.05	1170.03	1225.89	1142.08
Chn1	108699	Blue	-1.08706	10.621	0.000991729	-0.433686	-0.653378	35558.8	35675.7	44360.3	40513.3	41235	31986.9	38710	45994	27805.1	31315	26468.8	29988.4	13589.4	27041.5	29678.7	30098
Ncdn	26562	Blue	-1.08682	9.73341	0.00247375	-0.68462	-0.402207	23327	23185.6	23460.7	22556.5	26961.4	13545.1	18099.5	19022.9	9564.64	14866.6	16785.5	16352.5	9789.15	14664.3	15164.8	19123.6
Ppp3r1	19058	Blue	-1.08128	10.5354	2.12e-05	-0.481749	-0.599533	31928.9	38767.2	35585.6	39011.2	35457.9	34929	38950	41363.3	26191.9	28877.1	22156.7	26819.7	19140.6	29779.5	25553.5	24983.6
Pja1	18744	Blue	-1.07973	8.47052	0.000295615	-0.51278	-0.566969	7717.83	7454.21	10963.7	10205.3	9465.03	8655.85	7997.51	8236.13	6679.54	6937.36	4257.93	7595.56	5159.21	5527.86	6010.56	6492.82
Ccdc132	73288	Blue	-1.06075	6.72912	0.000901289	-0.292969	-0.767828	2424.31	2909.98	2602.09	2106.16	2927.77	2247.34	3021.16	2787.78	2106.14	2369.46	2204.82	1516.5	1130.05	1750.84	1848.57	1721.47
Tspyl4	72480	Blue	-1.05984	9.28204	4.46e-05	-0.58583	-0.474014	13308.3	15888.2	17983.8	15005.5	16280	13697.3	14814.7	16769.7	9531.33	9642.17	11035	11223.7	8710.58	10092.5	11934.6	13584.2
Snap91	20616	Blue	-1.05681	8.71976	0.000294112	-0.589188	-0.467641	11640.9	10299	11018.2	10230.8	9893.89	8758.79	10275	11680	6923.58	6911.7	8716.33	6156.76	5280.32	6202.46	8534.76	9347.7
Mpped1	223726	Blue	-1.05185	7.88837	0.000307672	-0.528922	-0.522942	5344.42	5948.58	5837.41	5545.57	5461.33	6087.94	7056.31	5760.13	4699.08	4152.72	3467.69	3396.61	2919.09	5182.68	3957.68	4897.89
Atp1a3	232975	Blue	-1.05086	10.9054	4.65e-05	-0.551061	-0.4998	40169.9	41500.9	53541.2	55994.7	45627	44188.5	45403.4	54447.2	33603.5	35659.6	29178.8	32060.1	27099.7	32890.4	37476.2	36666.4
Spock1	20745	Blue	-1.0508	7.98178	0.00112589	-0.702352	-0.348457	6191.8	6689.52	6747.32	8019.87	5369.6	4004.68	6875.81	6382.71	5413.85	2936.63	4409.67	4231.78	3560.9	4378.27	4854.92	4982.25
Atxn2	20239	Blue	-1.04778	6.55833	0.00514377	-0.601613	-0.446259	2573.24	2458.02	2329.31	2770.24	2124.52	1899.95	2025.12	2532.43	1512.17	1445.04	2366.32	1352.85	1151.99	1396.13	1301.59	2449.02
Ppp3ca	19055	Blue	-1.04493	9.81969	0.000447847	-0.515585	-0.52935	22201.5	23641.1	21128.5	25401	23248.6	16767	22801.9	24100.2	16499.2	14043.8	16113.5	17958.6	10207.8	20087.5	13732.4	16194.7
Got1	14718	Blue	-1.04159	9.03591	3.57e-05	-0.50967	-0.53193	11974.5	11758	11890.1	15522.1	12929.1	12693.7	13092.9	14232.5	8483.79	9227.95	9475.14	8736.29	7385.97	9321.68	8339.11	11573.8
Pi4ka	224020	Blue	-1.04086	7.33233	0.00612811	-0.804109	-0.236764	3949.4	3930.18	4510.56	4822.5	3253.31	3473.93	3810.23	4142.93	3501.18	2379.9	1397.3	2579.57	1928.25	3288.78	3359.85	3881.59
Arpp19	59046	Blue	-1.03325	9.29826	1.12e-05	-0.498024	-0.535234	14609	16017.7	15964.2	17067.9	14285.1	14401.8	13649.5	18689.1	12093.4	10959.9	11243.1	10778.8	8636.2	11037.6	11229.8	11206.8
Cck	12424	Blue	-1.03181	9.66731	0.00479334	-0.346931	-0.684881	14533.6	20954.9	21778.3	20534.8	16546	20761	23454.9	22260.1	14979.7	12229.2	16359.5	17603.4	6695.52	15258.3	17238.2	12452.4
Scamp5	56807	Blue	-1.02814	8.85641	0.000110945	-0.584022	-0.444126	10109.2	11587.1	12129.8	12109.1	11406.1	10841	11482.7	12027.1	9462.25	8048.92	6473.59	6658.61	6123.34	9058.32	9332.56	9118.46
Sh3gl2	20404	Blue	-1.02202	8.88827	0.00136064	-0.626577	-0.395453	11507	10774.8	12378.2	13035.6	11738.3	8745.93	11811.5	13642.4	7295.78	9251.71	6095.29	8250.19	6021.3	7420.57	9827.67	11655
Klf9	16601	Blue	-1.00109	7.38132	0.00508018	-0.429471	-0.571661	4219.92	4719.59	3275.26	4292.65	3931.76	3781.65	4126.8	4490.09	2682.94	3150.41	3449.24	2974.73	1549.65	2325.66	2933.93	4178.46
Fhl2	14200	Blue	-0.997268	6.38515	0.0052658	-0.302661	-0.694674	2485.59	2053.63	2047.77	1853.95	1689.85	1840.97	2552.45	1838.11	1388.93	1449.79	1795.07	2209.74	788.644	1180.89	1565.34	1359.34
Ptk2b	19229	Blue	-0.995545	8.98569	0.000354887	-0.395024	-0.600532	11589	12686.6	11577.4	13799.3	14657.8	10164.4	12793.4	12508.2	7613.74	11123.3	9475.14	9547.22	6331.24	9847.15	7219.17	9659.65
Smarcd1	83797	Blue	-0.984139	6.6809	0.00597842	-0.535556	-0.44862	2593.03	2136.43	2368.28	2993.97	2080.71	2087.58	3427.52	2473.13	2414.19	1441.23	1733.31	1373.47	1316.02	1848.23	2022.61	2191.09
Nsf	18195	Blue	-0.983201	9.9527	0.000593863	-0.530192	-0.453014	24907.7	21038.5	27845.6	23373.1	27188.6	19668.4	23357.5	27476.1	14050.5	18254.5	16960.1	18018	12151.3	17293	20807.7	21112.5
Ociad2	433904	Blue	-0.982025	7.28706	0.00360872	-0.558255	-0.423792	3010.58	3469.4	4201.73	4071.97	3761.54	2565.79	4517.09	5060.09	2521.5	2143.33	2712.14	2642.6	2236.29	3351.3	2523.15	3745.49
Khdrbs3	13992	Blue	-0.980539	8.11356	0.000407074	-0.418834	-0.561723	6845.95	7070.99	7213.96	6025.58	6603.36	6968.21	6704.76	6976.61	4702.82	5423.91	4705.6	5481.52	3103.14	5545.86	4075.52	5739.14
Ppme1	72590	Blue	-0.978455	7.81824	0.0037158	-0.504003	-0.474471	4133.19	5641.11	5072.66	7404.59	4486.22	4987.87	6369.29	6246.92	4583.24	3930.4	2678.56	4498.43	2952.47	4254.4	4047.4	4644.8
Cend1	57754	Blue	-0.972249	7.82977	0.000543729	-0.673551	-0.298706	4808.09	6421.7	5191.52	5466.24	5073.77	5429.61	6045.15	6027.91	3307.78	2992.68	3003.75	4418.44	3372.08	4605.51	5367.32	5009.33
Dld	13382	Blue	-0.967197	7.44985	0.000509225	-0.385868	-0.581358	4050.26	4085.24	4420.93	4627.24	4200.33	4689.79	3562.63	4617.28	3167.25	3566.54	3414.56	3002.62	2097.05	3669.97	2453.97	3187.51
Tuba4a	22145	Blue	-0.957706	10.0552	0.000190092	-0.42186	-0.53585	20492.6	25845.3	25285.4	33495.1	25676.4	22525.8	26190.6	28867.6	21312.9	19370.8	19562.7	18220.5	14837.8	21104.8	16896.6	18384.9
Kcna1	16485	Blue	-0.924708	7.1795	0.00397527	-0.503307	-0.42143	2945.55	3298.49	3895.83	4214.34	3526.03	2905.67	3774.32	3692.49	2012.55	2244.04	3068.76	2801.37	1849.1	2222.23	3460.37	2846.09
Vamp2	22318	Blue	-0.91416	10.227	6.65e-05	-0.551416	-0.362748	29121	28839	28957.2	32543.2	27860.4	26947.5	27765.9	31272.8	18975.1	20177.4	23962.6	18398.7	18291.9	25106.7	19781.9	25356.1
Eno2	13807	Blue	-0.907511	9.84872	0.000286477	-0.546829	-0.360686	18537.7	22648.2	23566.9	24158.3	22287.5	18524.4	24413.1	25025.9	13611.8	16167.2	14147.1	16935.5	13431.1	17295.4	19709.4	19851
Prkar1b	19085	Blue	-0.904409	10.3806	0.00064812	-0.47655	-0.427862	27823	31580.7	34816	38825.1	32406.2	23595.9	32095	38088.8	26148.8	21118.9	23561.6	24789.3	18611.3	22427.6	25869.1	26893.7
Fbxo31	76454	Blue	-0.901553	7.40242	0.00381765	-0.631589	-0.269991	5056	4103.74	5007.4	4177.74	2966.55	3393.52	3984.11	4264.39	3185.73	3256.81	3255.21	2143.22	1974.03	3268.36	3371.74	3501.11
Icam5	15898	Blue	-0.889548	7.38196	0.00307511	-0.253582	-0.635994	3727.89	3217.42	4440.41	4449.27	4500.32	4850.61	3143.99	3927.75	4158.01	3146.6	2649.28	3328.67	2215.3	2340.09	3347.96	2664.59
Nrn1	68404	Blue	-0.888012	8.00877	0.000758576	-0.193735	-0.694297	6115.45	5565.33	6400.5	6338.81	5900.96	6443.91	6815.33	6108.24	5012.12	5119.89	5734.28	5485.15	2500.44	4444.41	4037.68	4633.62
Olfm2	244723	Blue	-0.886653	7.58859	0.00182655	-0.415661	-0.471019	4612.04	4281.7	4893.41	5989.98	4190.4	3650.85	4522.75	5149.98	2957.78	3742.3	4029.17	4097.19	2258.21	3278	3367.43	3731.9
Klc1	16593	Blue	-0.883021	9.41503	4.71e-05	-0.427871	-0.455156	15580.8	15954.2	17890.2	16049.9	19124.3	15943.6	14206.1	17561.6	12008.4	12654.8	11954.2	12054	10202.1	11596.8	12994	13959
Scn2b	72821	Blue	-0.866689	6.17649	0.00572501	-0.460581	-0.40616	1537.34	1857.17	1638.6	1669.88	1532.85	1467.85	2210.36	2048.52	1141.23	1422.24	1039.56	1267.97	989.871	1367.23	1558.84	1562.34
Pfkp	56421	Blue	-0.852657	8.61742	0.00133875	-0.458499	-0.394168	8204.2	9559.85	10045	13107.8	9462.54	8191.6	8200.68	9047.12	8680.91	7774.36	7054.6	6267.07	5120.11	7352.01	6306.77	7778.98
Rtn3	20168	Blue	-0.843239	10.2539	0.000335526	-0.485938	-0.357303	26500.6	27710.4	29140.3	32367.3	30894.8	28295.3	30091.6	30114.7	17161.1	24321.6	17833.8	23310.4	18516	24640.1	26189.1	23858.2
Map1b	17755	Blue	-0.839807	9.86998	0.00523917	-0.505979	-0.333834	21137.3	21471.1	23753	25101	18863.9	16303.8	22900.1	30616.8	12411.4	19684.3	16167.7	16142.8	13592.3	16850.5	18795.9	21126
Camta1	100072	Blue	-0.835592	7.61643	0.00636105	-0.64407	-0.191534	3643.05	5639.37	5598.74	5156.07	4625.9	3735.55	4495.35	4820.03	2756.91	2344.74	3732.17	3988.1	3271	3672.4	3586.88	4948.87
Dmtn	13829	Blue	-0.829408	8.19464	0.00182799	-0.486445	-0.342977	7458.63	7556.43	5812.08	7684.27	7608.22	5814.54	7092.21	7282.65	4304.79	5134.13	5289.87	5622.15	4111.15	5781.55	4929.53	7093.77
Cntn1	12805	Blue	-0.774051	8.37561	0.0043858	-0.470726	-0.303336	8847.99	6594.35	6898.32	9512.79	9109.71	7476.44	6025.29	8827.16	6122.52	5773.52	5204.24	5885.21	5300.35	5254.9	7355.35	7566.5
Arfgap1	228998	Blue	-0.761645	6.93989	0.00447237	-0.310881	-0.450793	3418.74	3209.53	3006.39	2878.04	2554.22	2194.81	2707.41	3337.68	2878.82	2254.49	2627.58	2326.21	1565.87	2247.46	1754.54	2329.54
Rab6a	19346	Blue	-0.728801	9.94267	6.16e-05	-0.370458	-0.358346	21960.2	23597	23832.9	23880.6	23157.7	24482.5	22118.6	23369.5	18614	17214.2	17573.6	18746.5	15409	18420.9	18074.9	20740.8
Rnf208	68846	Blue	-0.71353	6.71874	0.00129909	-0.281678	-0.431881	2439.39	2360.21	2423.81	2700.07	2394.75	2403.87	2710.25	2444.44	1979.23	1826.01	2282.87	2075.28	1625	2029.81	1754.53	1969
Ap2m1	11773	Blue	-0.676769	6.86343	0.00161321	-0.384545	-0.292247	2825.85	2803.37	2358.54	2993.98	2749.26	2843.47	2601.57	2685.44	1933.66	2099.63	2220.01	2158.93	1913	2372.5	2183.7	2415.51
Nptn	20320	Blue	-0.659036	9.29639	0.00245056	-0.315673	-0.343367	12519.3	17036.1	13340.7	15835.3	15322.2	13901	15422.4	14450.5	11358.9	12548.4	11945.5	11336.4	8664.81	11985.2	12879.4	13050.1
Ttc3	22129	Blue	-0.595394	10.0524	0.000903514	-0.373981	-0.221415	24316.7	27264.7	21672.1	24801	27141.5	22036.9	22764	26914.7	18137.1	20030.2	17631.1	19865.4	20016.1	21243.1	20766.7	22766.3
Calm1	12313	Blue	-0.50044	12.3099	0.00505448	-0.188137	-0.312304	112825	111957	115378	120053	111627	114774	118913	122603	102436	95912.6	98860.7	106737	76415.6	104440	101963	94021
Bag1	12017	Blue	0.713844	8.18382	0.00136354	0.521062	0.192801	5059.76	4978.58	5972.83	4832.67	4671.33	5823.1	6587.59	4889.84	8111.56	6772.04	7881.67	7145.88	6723.19	6135.12	6925.11	5329.98
2015-09-01	93684	Blue	0.759613	9.00016	0.000538623	0.517696	0.241928	9551.15	9808.3	7938.76	7774.78	9762.51	12092.2	9203.33	8815.68	12616	12475.3	13015.4	12106.2	13788.8	12205.2	10657.9	10501.7
Stard3nl	76205	Blue	0.918567	7.0274	0.00416357	0.335249	0.583382	2339.48	2235.99	1793.5	2669.56	2224.52	2423.17	2442.82	2289.51	2599.16	2337.14	3221.62	3245.05	4706.26	3372.98	3753.34	2222.04
H2afv	77605	Blue	0.995185	6.32344	0.00544524	0.574259	0.421027	1291.33	1687.15	1152.47	1162.41	1436.19	1423.88	1618.78	1399.14	1762.36	2099.64	2134.37	1884.98	2857.14	1629.42	2160.99	1222.4
Kif5b	16573	Blue	1.00929	8.40459	0.000135231	0.557554	0.451761	6587.69	5270.19	5084.35	4290.62	5683.63	7142.97	6701.93	6463.05	6488.58	9744.79	7339.69	7676.84	9498.31	7976.11	9371.48	8702.99
Rbm7	67010	Blue	1.01221	6.18388	0.00126779	0.604753	0.407561	1349.77	1193.75	1170.01	1145.12	1420.5	1540.74	1226.6	1051.98	2320.54	1736.71	1596.73	1734.67	2170.5	1583.71	1755.61	1440.5
Aldoc	11676	Blue	1.02385	10.843	0.000223128	0.552632	0.471218	33980	30343.8	30244.1	36695.5	26416.8	36812.8	31402.3	28744.2	46060.5	46814.3	55558.7	44098.3	56452.9	41952.4	40751.8	31876.7
Asrgl1	66514	Blue	1.06133	7.1257	0.00161994	0.614359	0.447025	2766.47	2712.64	2111.09	1936.33	2603.01	2629.03	2657.34	1784.55	3334.87	4048.22	4055.19	3145.67	4708.16	3074.79	2815.03	2589.75
Spcs2	66624	Blue	1.09386	7.85466	5.72e-05	0.427752	0.666141	4055.92	4068.5	3773.08	3913.32	4106.13	4558.98	3353.79	3751.78	5470.6	5158.83	4939.75	5698.53	7460.37	5327.04	7387.77	4850.08
Phpt1	75454	Blue	1.10783	6.07885	0.00524103	0.516625	0.59134	1227.24	1380.56	938.15	890.875	1297.38	1249.11	1191.64	1023.29	979.845	1588.5	2034.64	1744.36	2388.9	1952.83	1564.27	1267.78
Ndrg2	29811	Blue	1.20662	9.90222	0.00353986	0.435845	0.77078	18430.3	17873.1	14700.7	14910.9	13925.6	17289.2	15607.6	14872.3	23581.8	20316.1	25041.2	20224.2	49200.5	18363.2	20357	17342.3
Laptm4a	17775	Blue	1.23219	8.88275	3.03e-05	0.651742	0.58047	9038.4	7953.76	7164.28	7163.58	7141.31	8189.44	9515.19	6539.55	10984.3	13540.3	12629.5	12051.6	14482.1	11220.4	12582.2	8647.22
Lap3	66988	Blue	1.30267	6.85895	0.000295593	0.721705	0.581037	1480.78	2201.66	1894.82	1901.75	1574.16	2073.63	2337.93	1716.65	3405.08	3251.11	3056.85	2620.8	4167.44	2656.33	2575.04	2123.35
Rpl3	27367	Blue	1.33545	5.16439	0.00175797	0.711881	0.623832	639.069	536.518	544.575	565.44	418.906	768.75	617.082	560.419	1070.93	799.943	892.131	980.669	1130.07	867.021	1017.25	630.27
Ebpl	68177	Blue	1.34275	5.15332	0.00430571	0.985575	0.357385	445.824	497.748	522.168	672.22	433.785	842.721	714.426	453.301	980.987	986.164	1193.45	1072.78	1040.43	922.324	562.17	606.39
Gas5	14455	Blue	1.38346	6.89845	0.000126649	0.749256	0.634299	1644.79	2025.44	1482.73	1616.99	1947.7	2614	2208.46	1839.07	2493.18	2953.74	2630.86	3302.01	4544.14	3459.55	3177.16	2182.25
Slc25a39	68066	Blue	1.38534	7.45332	0.000242797	0.692137	0.693267	3594.06	3279.13	2336.13	2437.69	2338.54	3143.68	2746.16	2658.66	4808.78	4569.8	5289.85	4149.36	5867.79	4201.52	4974.92	2559.48
Rpl7	19989	Blue	1.39782	5.22994	0.000761809	0.83491	0.563171	727.678	539.159	575.75	516.627	566.028	740.879	671.895	456.169	919.393	1088.77	1117.59	1082.48	1055.68	1050.98	816.199	674.841
Mpp6	56524	Blue	1.40866	6.5921	0.00122989	0.611387	0.797363	1340.34	1485.37	2046.8	1507.16	947.757	1281.29	1938.2	1791.26	2198.62	2816.94	2904	1826.84	3717.33	2550.49	2296.13	1791.47
Tsc22d4	78829	Blue	1.47431	7.38978	8.46e-05	0.844236	0.630139	3158.59	2033.34	2903.12	2644.14	2289.79	3033.24	2549.6	2487.48	5461.91	4491.89	5054.63	4271.79	5340.42	4540.6	3713.37	2440.09
Gstm1	14862	Blue	1.52154	8.13423	5.5e-05	0.729762	0.79181	5776.14	4821.78	3220.7	4078.07	3619.38	5363.12	3678.87	4531.21	6207.59	7218.57	8855.09	7398.02	10188.8	6958.81	6709.99	5907
Sorbs1	20411	Blue	1.59647	6.79526	0.00159713	0.667451	0.929101	1661.76	1972.59	1259.64	1211.22	1339.47	1881.7	2368.18	1830.46	1419.82	3962.72	2184.26	2129.89	5444.39	2469.95	3072.3	3141.35
Zeb1	21417	Blue	1.64658	5.3364	0.00418557	0.772821	0.87408	994.451	578.809	490.991	364.084	580.903	800.917	693.63	392.089	1367.91	928.201	1121.93	731.026	1368.49	954.812	1537.21	662.095
Acadvl	11370	Blue	1.691	6.05675	0.000183849	0.979546	0.711633	905.809	943.547	1086.23	885.789	1327.99	1043.25	1109.43	696.212	2441.3	1788.96	1513.26	1791.64	2610.14	1229.01	1568.6	1432.54
Hist1h2bc	68024	Blue	1.78086	6.20194	3.59e-05	1.01539	0.76565	1102.81	1109.19	897.234	1043.42	1228.79	1187.99	1271.97	829.148	2620.01	1359.52	1946.85	2468	2527.17	1474.31	1904.79	1774.78
S100a16	67860	Blue	1.92612	7.24774	7.16e-06	1.08162	0.844586	2443.17	1996.35	2049.72	1974.97	2007.18	2783.41	2381.4	1678.39	3578.9	5034.39	5519.65	3780.86	4716.73	5087.7	3404.2	2684.44
Fads2	56473	Blue	1.97213	6.83703	0.000807944	1.00996	0.962283	2161.35	1858.94	1322.96	1446.14	1474.18	1908.5	1453.4	1264.29	4607.82	4371.25	3074.2	1619.59	5225.05	3006.24	1731.85	1922.78
Scrg1	20284	Blue	2.00375	5.92733	0.000105619	1.16405	0.839949	1141.48	902.152	664.399	599.004	909.81	982.128	966.735	630.225	1733.99	1499.19	1688.86	2488.55	2222.96	1770.07	967.56	1284.5
Acss1	68738	Blue	2.13489	5.47085	0.00531458	0.888144	1.24712	425.085	1077.56	655.638	351.88	851.195	552.193	368.528	522.162	759.244	1328.19	1563.1	995.265	2704.59	1209.73	421.648	1109.42
Abhd4	105501	Blue	2.30595	7.48754	2.04e-07	1.09769	1.20834	2565.7	2281.81	2509.54	2213.96	1795.61	2839.17	2310.51	2212.04	4437.88	4303.77	6312.05	5429.41	7609.15	4818.39	4233.35	4499.09
Sdc4	20971	Blue	2.46451	6.38453	2.19e-06	0.789274	1.67547	1217.82	1162.94	1125.2	963.078	850.275	869.568	981.846	1088.33	2029.8	2116.73	1714.9	1861.99	5144.96	1948.08	2899.33	2113.83
Dbi	13167	Blue	2.4741	9.05949	4.55e-06	1.26843	1.20571	6710.22	7599.61	6009.85	4871.32	6677.74	8460.69	7592.12	5599.45	10578.9	16530.1	16321.6	17254.3	27146.5	16458.4	12480.6	9257.65
Smo	319757	Blue	2.59294	4.08413	0.00506529	0.89045	1.70333	247.905	109.193	401.393	152.551	109.828	328.057	223.965	61.1823	380.875	417.066	410.852	480.055	968.941	703.398	254.081	428.142
S100a6	20200	Blue	2.62096	5.77087	4.56e-05	1.24009	1.38126	568.364	1163.89	645.893	460.696	661.893	650.831	444.13	684.748	993.397	1822.22	1883.97	2006.15	2128.55	2165.63	1071.33	994.775
Cnn3	71994	Blue	2.66529	6.94873	1.16e-07	1.23785	1.42759	1877.63	1506.52	1301.53	1393.26	1273.37	1729.45	1602.72	1120.84	3226.44	3354.66	4025.93	3729.93	5787.69	3474.01	2789.09	3353.03
Cd151	12476	Blue	2.93932	3.37353	0.00304728	1.84386	1.09721	141.394	63.382	76.953	127.122	109.884	169.381	117.176	107.106	533.492	402.834	407.565	123.755	558.866	211.71	164.354	142.362
Mgst1	56615	Blue	3.01902	4.90324	0.00452197	1.4775	1.54231	285.591	600.057	194.83	111.877	180.07	603.593	484.805	144.388	691.439	726.784	767.483	1134.59	2676.97	536.393	480.016	421.718
Fabp7	12140	Blue	3.39553	6.05264	0.000112989	2.05182	1.34416	855.873	822.001	274.712	361.034	824.725	758.039	869.41	487.728	1610.8	3130.47	1666.11	3185.56	3778.37	2005.77	792.441	887.306
Fxyd1	56188	Blue	3.63415	5.97577	1.43e-06	1.64218	1.99241	804.036	643.139	585.493	328.49	524.704	838.434	482.881	447.562	1124.04	2442.61	1920.84	1882.57	3769.79	1957.67	2143.69	1255.03
Trpm3	226025	Blue	3.94038	3.71442	0.00435487	2.41328	1.53076	86.6994	133.916	14.5982	33.5697	197.59	161.885	68.0168	263.046	87.6354	857.952	112.783	373.396	1182.6	259.817	243.267	309.535
Tonsl	72749	Blue	11.1265	1.98045	0.00405577	16.6667	0.534726	0	0	0	0.00735053	112.937	90.973	14.1513	0	462.797	161.515	2.2099	138.204	214.592	87.8551	0.0369662	13.4134
Cfap126	75472	Blue	11.8073	0.565696	0.00668322	15.554	2.88687	0	0	0	0.00503602	8.42336	0.0211092	0	18.3099	0.103469	239.592	0.0375297	2.53558	68.6686	66.1186	61.6176	1.48743
Cybrd1	73649	Blue	12.3152	1.69844	0.000935485	8.58015	4.32081	0	0	0.963526	0.00540027	0	32.8352	0	0	0.105762	107.346	202.667	60.7108	389.182	175.512	0.036939	91.4615
Kdelr3	105785	Blue	15.8327	0.825926	0.00177895	6.52029	16.6614	0	0	0	2.02012	0	0.00364312	0	0	0.104333	0	185.23	0.0953028	261.429	0.0909607	87.5532	28.548

## Sheet: S5B_Turquoise-gProfiler
Table S5B: GO analysis of the PAM vs CM DEGs Turquoise module, related to Figure 2C
source	term_name	term_id	adj_pv	-log10(adj-pv)	term_size	query_size	intersection_size	effective_domain_size
GO:BP	antigen processing and presentation	GO:0019882	1.97203e-14	13.7051	111	1510	39	21331
GO:BP	receptor-mediated endocytosis	GO:0006898	1.44121e-13	12.8413	226	1510	56	21331
GO:BP	myeloid leukocyte activation	GO:0002274	1.46095e-12	11.8354	230	1510	55	21331
GO:BP	regulation of endocytosis	GO:0030100	2.88388e-12	11.54	219	1510	53	21331
GO:BP	regulated exocytosis	GO:0045055	5.02483e-11	10.2989	241	1510	54	21331
GO:BP	antigen processing and presentation of peptide antigen	GO:0048002	1.64063e-10	9.78499	65	1510	26	21331
GO:BP	toll-like receptor signaling pathway	GO:0002224	3.73154e-09	8.42811	108	1510	32	21331
GO:BP	tumor necrosis factor production	GO:0032640	1.81371e-08	7.74143	176	1510	41	21331
GO:BP	positive regulation of endocytosis	GO:0045807	2.11127e-08	7.67546	121	1510	33	21331
GO:BP	leukocyte chemotaxis	GO:0030595	2.15905e-08	7.66574	230	1510	48	21331
GO:BP	regulation of tumor necrosis factor production	GO:0032680	2.83781e-08	7.54702	171	1510	40	21331
GO:BP	tumor necrosis factor superfamily cytokine production	GO:0071706	3.22785e-08	7.49109	179	1510	41	21331
GO:BP	negative regulation of cytokine production	GO:0001818	3.47788e-08	7.45869	265	1510	52	21331
GO:BP	regulation of tumor necrosis factor superfamily cytokine production	GO:1903555	4.18446e-08	7.37836	173	1510	40	21331
GO:BP	regulation of cell shape	GO:0008360	8.83386e-08	7.05385	155	1510	37	21331
GO:BP	glial cell migration	GO:0008347	8.99399e-08	7.04605	65	1510	23	21331
GO:BP	T cell proliferation	GO:0042098	9.86763e-08	7.00579	208	1510	44	21331
GO:BP	regulation of phagocytosis	GO:0050764	1.11906e-07	6.95114	108	1510	30	21331
GO:BP	regulation of leukocyte migration	GO:0002685	1.65624e-07	6.78088	219	1510	45	21331
GO:BP	protein localization to plasma membrane	GO:0072659	1.73147e-07	6.76159	293	1510	54	21331
GO:BP	reactive oxygen species metabolic process	GO:0072593	1.83425e-07	6.73654	285	1510	53	21331
GO:BP	pattern recognition receptor signaling pathway	GO:0002221	2.05674e-07	6.68682	152	1510	36	21331
GO:BP	regulation of innate immune response	GO:0045088	2.21107e-07	6.6554	182	1510	40	21331
GO:BP	regulation of receptor-mediated endocytosis	GO:0048259	3.01114e-07	6.52127	112	1510	30	21331
GO:BP	learning or memory	GO:0007611	3.34459e-07	6.47566	298	1510	54	21331
GO:BP	myeloid leukocyte differentiation	GO:0002573	4.94418e-07	6.30591	218	1510	44	21331
GO:BP	cell activation involved in immune response	GO:0002263	4.96797e-07	6.30382	284	1510	52	21331
GO:BP	leukocyte mediated cytotoxicity	GO:0001909	5.17372e-07	6.2862	101	1510	28	21331
GO:BP	regulation of reactive oxygen species metabolic process	GO:2000377	6.65239e-07	6.17702	204	1510	42	21331
GO:BP	positive regulation of phagocytosis	GO:0050766	7.05392e-07	6.15157	77	1510	24	21331
GO:BP	regulation of response to biotic stimulus	GO:0002831	7.77811e-07	6.10913	296	1510	53	21331
GO:BP	leukocyte activation involved in immune response	GO:0002366	1.02256e-06	5.99031	281	1510	51	21331
GO:BP	regulation of chemotaxis	GO:0050920	1.03827e-06	5.98369	231	1510	45	21331
GO:BP	regulation of leukocyte mediated immunity	GO:0002703	1.24611e-06	5.90444	216	1510	43	21331
GO:BP	myeloid cell activation involved in immune response	GO:0002275	1.4322e-06	5.844	92	1510	26	21331
GO:BP	positive regulation of leukocyte migration	GO:0002687	1.50425e-06	5.82268	155	1510	35	21331
GO:BP	myeloid leukocyte migration	GO:0097529	1.65071e-06	5.78233	226	1510	44	21331
GO:BP	Rac protein signal transduction	GO:0016601	1.81342e-06	5.7415	41	1510	17	21331
GO:BP	negative regulation of cell activation	GO:0050866	1.98819e-06	5.70154	203	1510	41	21331
GO:BP	regulation of leukocyte chemotaxis	GO:0002688	2.29229e-06	5.63973	128	1510	31	21331
GO:BP	regulation of leukocyte proliferation	GO:0070663	2.3468e-06	5.62952	245	1510	46	21331
GO:BP	regulation of neuron apoptotic process	GO:0043523	2.40127e-06	5.61956	262	1510	48	21331
GO:BP	regulation of leukocyte differentiation	GO:1902105	2.59483e-06	5.58589	297	1510	52	21331
GO:BP	negative regulation of leukocyte activation	GO:0002695	2.60016e-06	5.585	181	1510	38	21331
GO:BP	lamellipodium organization	GO:0097581	2.70509e-06	5.56782	88	1510	25	21331
GO:BP	regulation of protein polymerization	GO:0032271	3.24406e-06	5.48891	239	1510	45	21331
GO:BP	alpha-beta T cell activation	GO:0046631	3.42566e-06	5.46526	152	1510	34	21331
GO:BP	positive regulation of chemotaxis	GO:0050921	4.91947e-06	5.30808	154	1510	34	21331
GO:BP	negative regulation of immune response	GO:0050777	5.87912e-06	5.23069	155	1510	34	21331
GO:BP	cellular monovalent inorganic cation homeostasis	GO:0030004	6.37534e-06	5.1955	98	1510	26	21331
GO:BP	positive regulation of immune effector process	GO:0002699	8.16995e-06	5.08778	229	1510	43	21331
GO:BP	cellular response to molecule of bacterial origin	GO:0071219	8.87787e-06	5.05169	238	1510	44	21331
GO:BP	cellular response to metal ion	GO:0071248	9.26804e-06	5.03301	197	1510	39	21331
GO:BP	receptor metabolic process	GO:0043112	9.26804e-06	5.03301	197	1510	39	21331
GO:BP	regulation of actin filament organization	GO:0110053	1.01233e-05	4.99468	282	1510	49	21331
GO:BP	neuron apoptotic process	GO:0051402	1.31527e-05	4.88098	293	1510	50	21331
GO:BP	regulation of response to wounding	GO:1903034	1.48386e-05	4.82861	184	1510	37	21331
GO:BP	actin polymerization or depolymerization	GO:0008154	1.48661e-05	4.8278	225	1510	42	21331
GO:BP	regulation of mononuclear cell proliferation	GO:0032944	1.48661e-05	4.8278	225	1510	42	21331
GO:BP	vesicle-mediated transport in synapse	GO:0099003	1.5597e-05	4.80696	217	1510	41	21331
GO:BP	monovalent inorganic cation homeostasis	GO:0055067	1.57303e-05	4.80326	153	1510	33	21331
GO:BP	blood coagulation	GO:0007596	1.70204e-05	4.76903	169	1510	35	21331
GO:BP	myeloid cell homeostasis	GO:0002262	1.70204e-05	4.76903	169	1510	35	21331
GO:BP	lipopolysaccharide-mediated signaling pathway	GO:0031663	1.79828e-05	4.74514	52	1510	18	21331
GO:BP	cell killing	GO:0001906	1.94918e-05	4.71015	162	1510	34	21331
GO:BP	positive regulation of leukocyte chemotaxis	GO:0002690	2.00022e-05	4.69892	103	1510	26	21331
GO:BP	regulation of interleukin-6 production	GO:0032675	2.2978e-05	4.63869	163	1510	34	21331
GO:BP	hemostasis	GO:0007599	2.3455e-05	4.62976	171	1510	35	21331
GO:BP	epithelial cell migration	GO:0010631	2.62211e-05	4.58135	299	1510	50	21331
GO:BP	intracellular pH reduction	GO:0051452	2.63913e-05	4.57854	37	1510	15	21331
GO:BP	negative regulation of innate immune response	GO:0045824	2.71867e-05	4.56564	59	1510	19	21331
GO:BP	glial cell proliferation	GO:0014009	2.71867e-05	4.56564	59	1510	19	21331
GO:BP	cellular response to biotic stimulus	GO:0071216	2.7416e-05	4.562	264	1510	46	21331
GO:BP	coagulation	GO:0050817	2.74722e-05	4.56111	172	1510	35	21331
GO:BP	regulation of T cell proliferation	GO:0042129	2.74722e-05	4.56111	172	1510	35	21331
GO:BP	negative regulation of neuron death	GO:1901215	2.86432e-05	4.54298	247	1510	44	21331
GO:BP	positive regulation of gliogenesis	GO:0014015	2.9341e-05	4.53252	91	1510	24	21331
GO:BP	regulation of actin polymerization or depolymerization	GO:0008064	3.07734e-05	4.51182	197	1510	38	21331
GO:BP	regulation of lymphocyte proliferation	GO:0050670	3.08907e-05	4.51017	222	1510	41	21331
GO:BP	cellular response to lipopolysaccharide	GO:0071222	3.31228e-05	4.47987	231	1510	42	21331
GO:BP	actin filament polymerization	GO:0030041	3.55252e-05	4.44946	198	1510	38	21331
GO:BP	regulation of actin filament length	GO:0030832	3.55252e-05	4.44946	198	1510	38	21331
GO:BP	interleukin-6 production	GO:0032635	3.75231e-05	4.4257	174	1510	35	21331
GO:BP	nitric oxide metabolic process	GO:0046209	3.99102e-05	4.39892	79	1510	22	21331
GO:BP	positive regulation of supramolecular fiber organization	GO:1902905	4.51108e-05	4.34572	208	1510	39	21331
GO:BP	regulation of nitric oxide biosynthetic process	GO:0045428	4.85454e-05	4.31385	67	1510	20	21331
GO:BP	regeneration	GO:0031099	4.88021e-05	4.31156	234	1510	42	21331
GO:BP	positive regulation of leukocyte cell-cell adhesion	GO:1903039	5.59152e-05	4.25247	218	1510	40	21331
GO:BP	regulation of gliogenesis	GO:0014013	5.79778e-05	4.23674	153	1510	32	21331
GO:BP	myeloid leukocyte mediated immunity	GO:0002444	5.89796e-05	4.2293	101	1510	25	21331
GO:BP	cellular response to inorganic substance	GO:0071241	5.96507e-05	4.22438	227	1510	41	21331
GO:BP	learning	GO:0007612	5.96747e-05	4.22421	169	1510	34	21331
GO:BP	lamellipodium assembly	GO:0030032	6.4224e-05	4.1923	68	1510	20	21331
GO:BP	cortical cytoskeleton organization	GO:0030865	6.78778e-05	4.16827	62	1510	19	21331
GO:BP	synaptic vesicle cycle	GO:0099504	8.61453e-05	4.06477	196	1510	37	21331
GO:BP	regulation of cell killing	GO:0031341	8.90562e-05	4.05034	89	1510	23	21331
GO:BP	regulation of lamellipodium organization	GO:1902743	8.94815e-05	4.04827	51	1510	17	21331
GO:BP	response to interferon-gamma	GO:0034341	9.42498e-05	4.02572	156	1510	32	21331
GO:BP	response to calcium ion	GO:0051592	9.42498e-05	4.02572	156	1510	32	21331
GO:BP	reactive nitrogen species metabolic process	GO:2001057	0.000106794	3.97145	83	1510	22	21331
GO:BP	regulation of myeloid cell differentiation	GO:0045637	0.000107186	3.96986	223	1510	40	21331
GO:BP	regulation of actin filament polymerization	GO:0030833	0.000123491	3.90837	182	1510	35	21331
GO:BP	positive regulation of T cell activation	GO:0050870	0.000130099	3.88573	199	1510	37	21331
GO:BP	regulation of reactive oxygen species biosynthetic process	GO:1903426	0.000135329	3.86861	105	1510	25	21331
GO:BP	pH reduction	GO:0045851	0.000136423	3.86511	41	1510	15	21331
GO:BP	positive regulation of cell-cell adhesion	GO:0022409	0.000137494	3.86172	260	1510	44	21331
GO:BP	macrophage migration	GO:1905517	0.00016935	3.77121	59	1510	18	21331
GO:BP	protein kinase B signaling	GO:0043491	0.000182039	3.73983	210	1510	38	21331
GO:BP	synaptic vesicle recycling	GO:0036465	0.000185643	3.73132	72	1510	20	21331
GO:BP	regulation of wound healing	GO:0061041	0.00020292	3.69267	145	1510	30	21331
GO:BP	reactive oxygen species biosynthetic process	GO:1903409	0.000207434	3.68312	122	1510	27	21331
GO:BP	positive regulation of tumor necrosis factor production	GO:0032760	0.000210892	3.67594	100	1510	24	21331
GO:BP	positive regulation of tumor necrosis factor superfamily cytokine production	GO:1903557	0.000258242	3.58797	101	1510	24	21331
GO:BP	negative regulation of immune effector process	GO:0002698	0.000263741	3.57882	131	1510	28	21331
GO:BP	regulation of protein stability	GO:0031647	0.000267383	3.57287	284	1510	46	21331
GO:BP	endothelial cell migration	GO:0043542	0.000279313	3.55391	222	1510	39	21331
GO:BP	synaptic vesicle endocytosis	GO:0048488	0.000299511	3.52359	61	1510	18	21331
GO:BP	presynaptic endocytosis	GO:0140238	0.000299511	3.52359	61	1510	18	21331
GO:BP	nitric oxide biosynthetic process	GO:0006809	0.000305626	3.51481	74	1510	20	21331
GO:BP	positive regulation of defense response	GO:0031349	0.000335148	3.47476	277	1510	45	21331
GO:BP	regulation of leukocyte mediated cytotoxicity	GO:0001910	0.000352772	3.45251	68	1510	19	21331
GO:BP	positive regulation of intracellular transport	GO:0032388	0.00037403	3.42709	190	1510	35	21331
GO:BP	cellular lipid catabolic process	GO:0044242	0.000389014	3.41004	216	1510	38	21331
GO:BP	leukocyte degranulation	GO:0043299	0.000389233	3.40979	75	1510	20	21331
GO:BP	positive regulation of leukocyte differentiation	GO:1902107	0.000476172	3.32224	175	1510	33	21331
GO:BP	regulation of myeloid leukocyte differentiation	GO:0002761	0.000496155	3.30438	127	1510	27	21331
GO:BP	positive regulation of vasculature development	GO:1904018	0.000517199	3.28634	201	1510	36	21331
GO:BP	lymphocyte migration	GO:0072676	0.000518197	3.28551	112	1510	25	21331
GO:BP	T cell differentiation	GO:0030217	0.000525688	3.27927	263	1510	43	21331
GO:BP	positive regulation of protein-containing complex assembly	GO:0031334	0.00058461	3.23313	237	1510	40	21331
GO:BP	positive regulation of actin filament polymerization	GO:0030838	0.000601401	3.22084	98	1510	23	21331
GO:BP	regulation of coagulation	GO:0050818	0.000635814	3.19667	84	1510	21	21331
GO:BP	osteoclast differentiation	GO:0030316	0.000680174	3.16738	106	1510	24	21331
GO:BP	positive regulation of leukocyte mediated immunity	GO:0002705	0.000709519	3.14904	145	1510	29	21331
GO:BP	fibroblast migration	GO:0010761	0.000743963	3.12845	58	1510	17	21331
GO:BP	regulation of pH	GO:0006885	0.000769644	3.11371	92	1510	22	21331
GO:BP	ceramide metabolic process	GO:0006672	0.000769644	3.11371	92	1510	22	21331
GO:BP	regulation of cellular pH	GO:0030641	0.000781835	3.10689	78	1510	20	21331
GO:BP	positive regulation of leukocyte mediated cytotoxicity	GO:0001912	0.000785347	3.10494	46	1510	15	21331
GO:BP	positive regulation of angiogenesis	GO:0045766	0.000821869	3.0852	179	1510	33	21331
GO:BP	amyloid precursor protein metabolic process	GO:0042982	0.000866017	3.06247	65	1510	18	21331
GO:BP	regulation of regulated secretory pathway	GO:1903305	0.000867998	3.06148	171	1510	32	21331
GO:BP	mast cell activation	GO:0045576	0.000943577	3.02522	72	1510	19	21331
GO:BP	macrophage activation	GO:0042116	0.00107232	2.96968	101	1510	23	21331
GO:BP	integrin-mediated signaling pathway	GO:0007229	0.00107232	2.96968	101	1510	23	21331
GO:BP	negative regulation of lymphocyte activation	GO:0051250	0.00111513	2.95268	148	1510	29	21331
GO:BP	positive regulation of hemopoiesis	GO:1903708	0.00111936	2.95103	216	1510	37	21331
GO:BP	regulation of cellular protein catabolic process	GO:1903362	0.00112554	2.94864	261	1510	42	21331
GO:BP	regulation of plasma membrane bounded cell projection assembly	GO:0120032	0.00113656	2.94441	190	1510	34	21331
GO:BP	regulation of adaptive immune response	GO:0002819	0.00113933	2.94335	173	1510	32	21331
GO:BP	regulation of intracellular protein transport	GO:0033157	0.00114746	2.94026	234	1510	39	21331
GO:BP	intrinsic apoptotic signaling pathway	GO:0097193	0.00115762	2.93644	289	1510	45	21331
GO:BP	intrinsic apoptotic signaling pathway in response to DNA damage	GO:0008630	0.00117644	2.92943	109	1510	24	21331
GO:BP	lysosome localization	GO:0032418	0.00121765	2.91448	80	1510	20	21331
GO:BP	myelination	GO:0042552	0.00129226	2.88865	149	1510	29	21331
GO:BP	positive regulation of protein polymerization	GO:0032273	0.00131874	2.87984	133	1510	27	21331
GO:BP	regulation of cell projection assembly	GO:0060491	0.00146289	2.83479	192	1510	34	21331
GO:BP	regulation of erythrocyte differentiation	GO:0045646	0.00146614	2.83382	48	1510	15	21331
GO:BP	regulation of blood coagulation	GO:0030193	0.0015102	2.82097	81	1510	20	21331
GO:BP	regulation of synaptic plasticity	GO:0048167	0.0015614	2.80649	210	1510	36	21331
GO:BP	negative regulation of cellular catabolic process	GO:0031330	0.0015909	2.79836	246	1510	40	21331
GO:BP	regulation of neurotransmitter levels	GO:0001505	0.00160143	2.79549	228	1510	38	21331
GO:BP	positive regulation of cytoskeleton organization	GO:0051495	0.00178734	2.74779	238	1510	39	21331
GO:BP	regulation of hemostasis	GO:1900046	0.0018656	2.72918	82	1510	20	21331
GO:BP	apoptotic cell clearance	GO:0043277	0.00197527	2.70437	49	1510	15	21331
GO:BP	positive regulation of reactive oxygen species metabolic process	GO:2000379	0.00198856	2.70146	112	1510	24	21331
GO:BP	axon ensheathment	GO:0008366	0.00199201	2.70071	152	1510	29	21331
GO:BP	ensheathment of neurons	GO:0007272	0.00199201	2.70071	152	1510	29	21331
GO:BP	regulation of protein localization to membrane	GO:1905475	0.00211856	2.67396	195	1510	34	21331
GO:BP	negative regulation of cell projection organization	GO:0031345	0.00217813	2.66192	204	1510	35	21331
GO:BP	negative regulation of response to biotic stimulus	GO:0002832	0.00219086	2.65938	90	1510	21	21331
GO:BP	positive regulation of response to cytokine stimulus	GO:0060760	0.0024181	2.61653	56	1510	16	21331
GO:BP	mononuclear cell migration	GO:0071674	0.00245707	2.60958	98	1510	22	21331
GO:BP	regulation of lamellipodium assembly	GO:0010591	0.00257014	2.59004	38	1510	13	21331
GO:BP	amyloid precursor protein catabolic process	GO:0042987	0.00263797	2.57873	50	1510	15	21331
GO:BP	macrophage chemotaxis	GO:0048246	0.00271437	2.56633	44	1510	14	21331
GO:BP	regulation of fibroblast migration	GO:0010762	0.00271437	2.56633	44	1510	14	21331
GO:BP	positive regulation of protein kinase B signaling	GO:0051897	0.00285512	2.54438	122	1510	25	21331
GO:BP	regulation of response to cytokine stimulus	GO:0060759	0.00286511	2.54286	130	1510	26	21331
GO:BP	ruffle organization	GO:0031529	0.0031421	2.50278	57	1510	16	21331
GO:BP	positive regulation of intracellular protein transport	GO:0090316	0.00316798	2.49922	147	1510	28	21331
GO:BP	cellular response to calcium ion	GO:0071277	0.00343783	2.46372	85	1510	20	21331
GO:BP	regulation of calcium ion transport	GO:0051924	0.00344485	2.46283	272	1510	42	21331
GO:BP	T cell migration	GO:0072678	0.00345861	2.4611	64	1510	17	21331
GO:BP	regulation of intracellular pH	GO:0051453	0.00359358	2.44447	71	1510	18	21331
GO:BP	response to alcohol	GO:0097305	0.00364793	2.43795	282	1510	43	21331
GO:BP	positive regulation of neuron apoptotic process	GO:0043525	0.004397	2.35684	79	1510	19	21331
GO:BP	regulation of NIK/NF-kappaB signaling	GO:1901222	0.00443659	2.35295	109	1510	23	21331
GO:BP	muscle cell migration	GO:0014812	0.00443659	2.35295	109	1510	23	21331
GO:BP	positive regulation of plasma membrane bounded cell projection assembly	GO:0120034	0.00443659	2.35295	109	1510	23	21331
GO:BP	receptor internalization	GO:0031623	0.00454881	2.3421	117	1510	24	21331
GO:BP	regulation of filopodium assembly	GO:0051489	0.00459044	2.33815	52	1510	15	21331
GO:BP	cellular response to extracellular stimulus	GO:0031668	0.0046222	2.33515	247	1510	39	21331
GO:BP	actin filament bundle assembly	GO:0051017	0.00483871	2.31527	167	1510	30	21331
GO:BP	regulation of amyloid precursor protein catabolic process	GO:1902991	0.00499714	2.30128	40	1510	13	21331
GO:BP	positive regulation of cell killing	GO:0031343	0.0052014	2.28388	59	1510	16	21331
GO:BP	erythrocyte homeostasis	GO:0034101	0.00521401	2.28283	134	1510	26	21331
GO:BP	NIK/NF-kappaB signaling	GO:0038061	0.00533165	2.27314	118	1510	24	21331
GO:BP	positive regulation of adaptive immune response	GO:0002821	0.00533165	2.27314	118	1510	24	21331
GO:BP	lysosome organization	GO:0007040	0.00550935	2.2589	66	1510	17	21331
GO:BP	lytic vacuole organization	GO:0080171	0.00550935	2.2589	66	1510	17	21331
GO:BP	negative regulation of neuron apoptotic process	GO:0043524	0.00574009	2.24108	177	1510	31	21331
GO:BP	regulation of epithelial cell migration	GO:0010632	0.00581609	2.23537	240	1510	38	21331
GO:BP	granulocyte migration	GO:0097530	0.00591387	2.22813	160	1510	29	21331
GO:BP	negative regulation of leukocyte mediated immunity	GO:0002704	0.00598575	2.22288	53	1510	15	21331
GO:BP	granulocyte chemotaxis	GO:0071621	0.00602868	2.21978	135	1510	26	21331
GO:BP	response to alkaloid	GO:0043279	0.00618154	2.2089	127	1510	25	21331
GO:BP	regulation of cytokine-mediated signaling pathway	GO:0001959	0.0062359	2.2051	119	1510	24	21331
GO:BP	positive regulation of lamellipodium organization	GO:1902745	0.00650465	2.18678	35	1510	12	21331
GO:BP	regulation of mononuclear cell migration	GO:0071675	0.00662982	2.1785	60	1510	16	21331
GO:BP	actin filament bundle organization	GO:0061572	0.00707054	2.15055	170	1510	30	21331
GO:BP	vacuole organization	GO:0007033	0.00707054	2.15055	170	1510	30	21331
GO:BP	positive regulation of peptidyl-tyrosine phosphorylation	GO:0050731	0.00758209	2.12021	197	1510	33	21331
GO:BP	carbohydrate derivative catabolic process	GO:1901136	0.00801798	2.09593	137	1510	26	21331
GO:BP	positive regulation of receptor-mediated endocytosis	GO:0048260	0.0084006	2.07569	61	1510	16	21331
GO:BP	positive regulation of neuron death	GO:1901216	0.00847747	2.07173	121	1510	24	21331
GO:BP	regulation of protein localization to plasma membrane	GO:1903076	0.00850069	2.07055	113	1510	23	21331
GO:BP	T cell mediated cytotoxicity	GO:0001913	0.00913013	2.03952	36	1510	12	21331
GO:BP	positive regulation of cell growth	GO:0030307	0.0094447	2.02481	190	1510	32	21331
GO:BP	cellular response to interferon-gamma	GO:0071346	0.00960151	2.01766	130	1510	25	21331

## Sheet: S5C_Blue-gProfiler
Table S5C: GO analysis of the PAM vs CM DEGs Blue module, related to Figure 2D
source	term_name	term_id	adj_pv	-log10(adj-pv)	term_size	query_size	intersection_size	effective_domain_size
GO:BP	positive regulation of synaptic transmission	GO:0050806	1.63536e-08	7.78639	207	205	16	21331
GO:BP	protein localization to synapse	GO:0035418	1.81138e-08	7.74199	99	205	12	21331
GO:BP	regulation of synaptic plasticity	GO:0048167	1.93301e-08	7.71376	210	205	16	21331
GO:BP	vesicle-mediated transport in synapse	GO:0099003	3.00369e-08	7.52235	217	205	16	21331
GO:BP	regulation of endocytosis	GO:0030100	2.41789e-07	6.61656	219	205	15	21331
GO:BP	protein localization to cell junction	GO:1902414	2.90526e-07	6.53681	129	205	12	21331
GO:BP	presynaptic endocytosis	GO:0140238	4.19877e-07	6.37688	61	205	9	21331
GO:BP	synaptic vesicle endocytosis	GO:0048488	4.19877e-07	6.37688	61	205	9	21331
GO:BP	synaptic vesicle cycle	GO:0099504	4.3185e-07	6.36467	196	205	14	21331
GO:BP	potassium ion transport	GO:0006813	8.15072e-07	6.0888	244	205	15	21331
GO:BP	receptor localization to synapse	GO:0097120	8.16022e-07	6.0883	67	205	9	21331
GO:BP	regulation of synaptic vesicle cycle	GO:0098693	1.14835e-06	5.93993	120	205	11	21331
GO:BP	regulation of postsynaptic membrane potential	GO:0060078	1.37366e-06	5.86212	152	205	12	21331
GO:BP	synaptic vesicle recycling	GO:0036465	1.42377e-06	5.84656	72	205	9	21331
GO:BP	developmental cell growth	GO:0048588	1.71392e-06	5.76601	261	205	15	21331
GO:BP	neurotransmitter receptor transport	GO:0099637	1.73956e-06	5.75956	53	205	8	21331
GO:BP	neuron projection extension	GO:1990138	1.99543e-06	5.69996	192	205	13	21331
GO:BP	regulation of postsynaptic membrane neurotransmitter receptor levels	GO:0099072	2.79957e-06	5.55291	79	205	9	21331
GO:BP	protein-containing complex localization	GO:0031503	3.29092e-06	5.48268	238	205	14	21331
GO:BP	protein localization to postsynapse	GO:0062237	3.67771e-06	5.43442	59	205	8	21331
GO:BP	developmental growth involved in morphogenesis	GO:0060560	7.58769e-06	5.11989	257	205	14	21331
GO:BP	regulation of dendrite development	GO:0050773	8.96138e-06	5.04762	186	205	12	21331
GO:BP	regulation of transmembrane transporter activity	GO:0022898	1.50802e-05	4.82159	274	205	14	21331
GO:BP	glutamate receptor signaling pathway	GO:0007215	1.71785e-05	4.76502	100	205	9	21331
GO:BP	protein localization to postsynaptic membrane	GO:1903539	2.31435e-05	4.63557	53	205	7	21331
GO:BP	regulation of transporter activity	GO:0032409	2.50077e-05	4.60193	287	205	14	21331
GO:BP	learning or memory	GO:0007611	3.84484e-05	4.41512	298	205	14	21331
GO:BP	regulation of dendrite morphogenesis	GO:0048814	4.24361e-05	4.37226	112	205	9	21331
GO:BP	regulation of ion transmembrane transporter activity	GO:0032412	5.18838e-05	4.28497	263	205	13	21331
GO:BP	memory	GO:0007613	6.48755e-05	4.18792	152	205	10	21331
GO:BP	regulation of neurotransmitter levels	GO:0001505	6.54987e-05	4.18377	228	205	12	21331
GO:BP	chemical synaptic transmission, postsynaptic	GO:0099565	6.5803e-05	4.18175	119	205	9	21331
GO:BP	dendrite extension	GO:0097484	8.19136e-05	4.08664	42	205	6	21331
GO:BP	regulation of neuronal synaptic plasticity	GO:0048168	9.16906e-05	4.03768	66	205	7	21331
GO:BP	protein complex oligomerization	GO:0051259	0.00010132	3.99431	239	205	12	21331
GO:BP	dendrite development	GO:0016358	0.000104791	3.97968	283	205	13	21331
GO:BP	telencephalon development	GO:0021537	0.00010808	3.96626	284	205	13	21331
GO:BP	regulated exocytosis	GO:0045055	0.00010808	3.96626	241	205	12	21331
GO:BP	neuron projection organization	GO:0106027	0.000136321	3.86544	99	205	8	21331
GO:BP	long-term synaptic potentiation	GO:0060291	0.000191651	3.71749	104	205	8	21331
GO:BP	potassium ion transmembrane transport	GO:0071805	0.000192642	3.71525	214	205	11	21331
GO:BP	regulation of cation channel activity	GO:2001257	0.000229059	3.64005	178	205	10	21331
GO:BP	regulation of amine transport	GO:0051952	0.000230532	3.63727	107	205	8	21331
GO:BP	regulation of synapse structure or activity	GO:0050803	0.000261628	3.58232	265	205	12	21331
GO:BP	excitatory postsynaptic potential	GO:0060079	0.000298364	3.52525	111	205	8	21331
GO:BP	regulation of long-term neuronal synaptic plasticity	GO:0048169	0.000308194	3.51118	32	205	5	21331
GO:BP	regulation of dendritic spine morphogenesis	GO:0061001	0.000345071	3.46209	55	205	6	21331
GO:BP	amine transport	GO:0015837	0.000372585	3.42878	115	205	8	21331
GO:BP	postsynapse organization	GO:0099173	0.000380104	3.4201	190	205	10	21331
GO:BP	receptor internalization	GO:0031623	0.000414944	3.38201	117	205	8	21331
GO:BP	establishment of protein localization to membrane	GO:0090150	0.000422063	3.37462	235	205	11	21331
GO:BP	response to calcium ion	GO:0051592	0.00047449	3.32377	156	205	9	21331
GO:BP	regulation of axonogenesis	GO:0050770	0.000495348	3.30509	197	205	10	21331
GO:BP	regulation of postsynapse organization	GO:0099175	0.000530466	3.27534	122	205	8	21331
GO:BP	positive regulation of excitatory postsynaptic potential	GO:2000463	0.000580315	3.23634	37	205	5	21331
GO:BP	dendritic spine organization	GO:0097061	0.00069323	3.15912	93	205	7	21331
GO:BP	positive regulation of calcium ion transport into cytosol	GO:0010524	0.000723461	3.14059	64	205	6	21331
GO:BP	regulation of dendritic spine development	GO:0060998	0.000723461	3.14059	94	205	7	21331
GO:BP	acidic amino acid transport	GO:0015800	0.000723461	3.14059	64	205	6	21331
GO:BP	learning	GO:0007612	0.000790118	3.10231	169	205	9	21331
GO:BP	vesicle organization	GO:0016050	0.000826452	3.08278	257	205	11	21331
GO:BP	calcium-mediated signaling	GO:0019722	0.000874415	3.05828	214	205	10	21331
GO:BP	calcium-ion regulated exocytosis	GO:0017156	0.000874415	3.05828	67	205	6	21331
GO:BP	dendrite morphogenesis	GO:0048813	0.000874415	3.05828	172	205	9	21331
GO:BP	positive regulation of exocytosis	GO:0045921	0.000986928	3.00571	100	205	7	21331
GO:BP	neurotransmitter transport	GO:0006836	0.00105695	2.97595	220	205	10	21331
GO:BP	positive regulation of cation transmembrane transport	GO:1904064	0.00105695	2.97595	177	205	9	21331
GO:BP	dendritic spine morphogenesis	GO:0060997	0.00107858	2.96715	70	205	6	21331
GO:BP	associative learning	GO:0008306	0.00108814	2.96331	102	205	7	21331
GO:BP	positive regulation of cell morphogenesis involved in differentiation	GO:0010770	0.00115277	2.93826	180	205	9	21331
GO:BP	positive regulation of release of sequestered calcium ion into cytosol	GO:0051281	0.00124504	2.90482	45	205	5	21331
GO:BP	receptor-mediated endocytosis	GO:0006898	0.00124504	2.90482	226	205	10	21331
GO:BP	membrane fusion	GO:0061025	0.00151223	2.82038	146	205	8	21331
GO:BP	regulation of calcium ion transport into cytosol	GO:0010522	0.00155504	2.80826	109	205	7	21331
GO:BP	regulation of exocytosis	GO:0017157	0.00161732	2.7912	234	205	10	21331
GO:BP	regulation of actin filament organization	GO:0110053	0.00163129	2.78747	282	205	11	21331
GO:BP	positive regulation of amine transport	GO:0051954	0.00164074	2.78496	48	205	5	21331
GO:BP	regulation of amino acid transport	GO:0051955	0.00177396	2.75106	49	205	5	21331
GO:BP	regulation of potassium ion transport	GO:0043266	0.00177396	2.75106	112	205	7	21331
GO:BP	positive regulation of ion transmembrane transport	GO:0034767	0.00181375	2.74142	193	205	9	21331
GO:BP	pallium development	GO:0021543	0.0018711	2.7279	194	205	9	21331
GO:BP	regulation of sodium ion transmembrane transporter activity	GO:2000649	0.00192264	2.7161	50	205	5	21331
GO:BP	positive regulation of dendrite morphogenesis	GO:0050775	0.00226443	2.64504	52	205	5	21331
GO:BP	synaptic vesicle exocytosis	GO:0016079	0.00232894	2.63284	118	205	7	21331
GO:BP	positive regulation of nervous system process	GO:0031646	0.00235785	2.62748	83	205	6	21331
GO:BP	organelle transport along microtubule	GO:0072384	0.00235785	2.62748	83	205	6	21331
GO:BP	regulation of release of sequestered calcium ion into cytosol	GO:0051279	0.00266741	2.57391	85	205	6	21331
GO:BP	neuromuscular process	GO:0050905	0.00266802	2.57381	121	205	7	21331
GO:BP	dendritic spine development	GO:0060996	0.00275942	2.55918	122	205	7	21331
GO:BP	startle response	GO:0001964	0.00283068	2.54811	30	205	4	21331
GO:BP	regulation of synapse organization	GO:0050807	0.00284592	2.54578	255	205	10	21331
GO:BP	synaptic vesicle localization	GO:0097479	0.00297626	2.52633	56	205	5	21331
GO:BP	amino acid transport	GO:0006865	0.00297626	2.52633	165	205	8	21331
GO:BP	vesicle docking	GO:0048278	0.00297626	2.52633	56	205	5	21331
GO:BP	regulation of calcium ion transmembrane transport	GO:1903169	0.00297626	2.52633	165	205	8	21331
GO:BP	modulation of excitatory postsynaptic potential	GO:0098815	0.00297626	2.52633	56	205	5	21331
GO:BP	regulation of sodium ion transport	GO:0002028	0.00303256	2.51819	88	205	6	21331
GO:BP	neurotransmitter secretion	GO:0007269	0.00304372	2.5166	166	205	8	21331
GO:BP	signal release from synapse	GO:0099643	0.00304372	2.5166	166	205	8	21331
GO:BP	vesicle localization	GO:0051648	0.00304372	2.5166	166	205	8	21331
GO:BP	glutamate secretion	GO:0014047	0.00306826	2.51311	31	205	4	21331
GO:BP	regulation of vesicle fusion	GO:0031338	0.00306826	2.51311	31	205	4	21331
GO:BP	negative regulation of neuron projection development	GO:0010977	0.00310148	2.50843	167	205	8	21331
GO:BP	actin filament bundle assembly	GO:0051017	0.00310148	2.50843	167	205	8	21331
GO:BP	protein-containing complex disassembly	GO:0032984	0.00311477	2.50657	212	205	9	21331
GO:BP	dicarboxylic acid transport	GO:0006835	0.0032571	2.48717	90	205	6	21331
GO:BP	positive regulation of dephosphorylation	GO:0035306	0.00329333	2.48236	58	205	5	21331
GO:BP	neurotransmitter receptor internalization	GO:0099590	0.00334645	2.47542	32	205	4	21331
GO:BP	actin filament bundle organization	GO:0061572	0.00339854	2.46871	170	205	8	21331
GO:BP	vesicle fusion	GO:0006906	0.00339854	2.46871	91	205	6	21331
GO:BP	inositol phosphate metabolic process	GO:0043647	0.00348137	2.45825	59	205	5	21331
GO:BP	regulation of organic acid transport	GO:0032890	0.00354328	2.45059	92	205	6	21331
GO:BP	organelle fusion	GO:0048284	0.00355431	2.44925	130	205	7	21331
GO:BP	positive regulation of phosphatase activity	GO:0010922	0.00362475	2.44072	33	205	4	21331
GO:BP	regulation of sodium ion transmembrane transport	GO:1902305	0.00368086	2.43405	60	205	5	21331
GO:BP	regulation of anion transport	GO:0044070	0.00368695	2.43333	131	205	7	21331
GO:BP	negative regulation of cell morphogenesis involved in differentiation	GO:0010771	0.00385035	2.4145	94	205	6	21331
GO:BP	negative regulation of dendrite development	GO:2000171	0.00398219	2.39988	34	205	4	21331
GO:BP	regulation of nervous system process	GO:0031644	0.00402832	2.39488	176	205	8	21331
GO:BP	adult locomotory behavior	GO:0008344	0.00403695	2.39395	95	205	6	21331
GO:BP	regulation of calcium ion transport	GO:0051924	0.00406058	2.39141	272	205	10	21331
GO:BP	regulation of catecholamine secretion	GO:0050433	0.00411223	2.38592	62	205	5	21331
GO:BP	negative regulation of neuron apoptotic process	GO:0043524	0.00411223	2.38592	177	205	8	21331
GO:BP	visual learning	GO:0008542	0.00411223	2.38592	62	205	5	21331
GO:BP	sodium ion transmembrane transport	GO:0035725	0.00417374	2.37947	135	205	7	21331
GO:BP	response to amphetamine	GO:0001975	0.00426346	2.37024	35	205	4	21331
GO:BP	organelle membrane fusion	GO:0090174	0.00433133	2.36338	97	205	6	21331
GO:BP	visual behavior	GO:0007632	0.00488942	2.31074	65	205	5	21331
GO:BP	regulation of receptor internalization	GO:0002090	0.00488942	2.31074	65	205	5	21331
GO:BP	catecholamine secretion	GO:0050432	0.00488942	2.31074	65	205	5	21331
GO:BP	positive regulation of dendrite development	GO:1900006	0.00523213	2.28132	101	205	6	21331
GO:BP	protein homooligomerization	GO:0051260	0.00523213	2.28132	185	205	8	21331
GO:BP	regulation of intracellular protein transport	GO:0033157	0.00543864	2.26451	234	205	9	21331
GO:BP	cellular protein complex disassembly	GO:0043624	0.00543886	2.26449	142	205	7	21331
GO:BP	regulation of dopamine secretion	GO:0014059	0.00618436	2.20871	39	205	4	21331
GO:BP	positive regulation of sodium ion transport	GO:0010765	0.00618436	2.20871	39	205	4	21331
GO:BP	dopamine secretion	GO:0014046	0.00618436	2.20871	39	205	4	21331
GO:BP	axon guidance	GO:0007411	0.0062203	2.20619	239	205	9	21331
GO:BP	organelle localization by membrane tethering	GO:0140056	0.00625527	2.20375	69	205	5	21331
GO:BP	neuron projection guidance	GO:0097485	0.00650591	2.18669	241	205	9	21331
GO:BP	calcium ion transmembrane import into cytosol	GO:0097553	0.0067397	2.17136	148	205	7	21331
GO:BP	establishment of vesicle localization	GO:0051650	0.00697394	2.15652	149	205	7	21331
GO:BP	negative regulation of neuron differentiation	GO:0045665	0.00702526	2.15334	244	205	9	21331
GO:BP	regulation of protein localization to membrane	GO:1905475	0.00702931	2.15309	195	205	8	21331
GO:BP	positive regulation of transmembrane transport	GO:0034764	0.00736048	2.13309	246	205	9	21331
GO:BP	receptor metabolic process	GO:0043112	0.00742835	2.12911	197	205	8	21331
GO:BP	regulation of receptor-mediated endocytosis	GO:0048259	0.00842627	2.07436	112	205	6	21331
GO:BP	positive regulation of protein dephosphorylation	GO:0035307	0.00844241	2.07353	43	205	4	21331
GO:BP	regulation of calcium ion-dependent exocytosis	GO:0017158	0.00844241	2.07353	43	205	4	21331
GO:BP	negative regulation of cell projection organization	GO:0031345	0.00908867	2.0415	204	205	8	21331
GO:BP	exocytic process	GO:0140029	0.00951704	2.0215	77	205	5	21331
GO:BP	synaptic vesicle transport	GO:0048489	0.00971025	2.01277	45	205	4	21331
GO:BP	positive regulation of supramolecular fiber organization	GO:1902905	0.00987012	2.00568	208	205	8	21331
GO:BP	membrane docking	GO:0022406	0.00987012	2.00568	78	205	5	21331
GO:BP	polyol metabolic process	GO:0019751	0.0106215	1.97382	119	205	6	21331
GO:BP	catecholamine transport	GO:0051937	0.0112953	1.9471	81	205	5	21331
GO:BP	regulation of extent of cell growth	GO:0061387	0.0114585	1.94087	121	205	6	21331
GO:BP	adult behavior	GO:0030534	0.0116137	1.93503	166	205	7	21331
GO:BP	calcineurin-NFAT signaling cascade	GO:0033173	0.0117153	1.93125	48	205	4	21331
GO:BP	sodium ion transport	GO:0006814	0.011916	1.92387	216	205	8	21331
GO:BP	calcium ion transport into cytosol	GO:0060402	0.0125231	1.90229	169	205	7	21331
GO:BP	protein tetramerization	GO:0051262	0.012828	1.89184	84	205	5	21331
GO:BP	release of sequestered calcium ion into cytosol	GO:0051209	0.0130392	1.88475	125	205	6	21331
GO:BP	cerebral cortex development	GO:0021987	0.0130392	1.88475	125	205	6	21331
GO:BP	regulation of regulated secretory pathway	GO:1903305	0.0132012	1.87939	171	205	7	21331
GO:BP	negative regulation of sequestering of calcium ion	GO:0051283	0.013415	1.87241	126	205	6	21331
GO:BP	positive regulation of calcium ion transmembrane transport	GO:1904427	0.0139328	1.85596	86	205	5	21331
GO:BP	metencephalon development	GO:0022037	0.0143281	1.84381	128	205	6	21331
GO:BP	regulation of sequestering of calcium ion	GO:0051282	0.0143281	1.84381	128	205	6	21331
GO:BP	response to amine	GO:0014075	0.0146934	1.83288	52	205	4	21331
GO:BP	calcineurin-mediated signaling	GO:0097720	0.0146934	1.83288	52	205	4	21331
GO:BP	sequestering of calcium ion	GO:0051208	0.0146934	1.83288	129	205	6	21331
GO:BP	cellular response to inorganic substance	GO:0071241	0.0152654	1.81629	227	205	8	21331
GO:BP	synaptic transmission, GABAergic	GO:0051932	0.0155799	1.80744	53	205	4	21331
GO:BP	hindbrain development	GO:0030902	0.0158213	1.80076	178	205	7	21331
GO:BP	dopamine transport	GO:0015872	0.0164666	1.7834	54	205	4	21331
GO:BP	axon extension	GO:0048675	0.0166794	1.77782	133	205	6	21331
GO:BP	vesicle-mediated transport to the plasma membrane	GO:0098876	0.0168717	1.77284	91	205	5	21331
GO:BP	positive regulation of gliogenesis	GO:0014015	0.0168717	1.77284	91	205	5	21331
GO:BP	cytoskeleton-dependent intracellular transport	GO:0030705	0.0174117	1.75916	182	205	7	21331
GO:BP	regulation of potassium ion transmembrane transport	GO:1901379	0.0174888	1.75724	92	205	5	21331
GO:BP	positive regulation of calcium ion transport	GO:0051928	0.0176164	1.75408	135	205	6	21331
GO:BP	synapse assembly	GO:0007416	0.0178055	1.74945	183	205	7	21331
GO:BP	positive regulation of cytoskeleton organization	GO:0051495	0.0191767	1.71723	238	205	8	21331
GO:BP	import into cell	GO:0098657	0.0191767	1.71723	238	205	8	21331
GO:BP	locomotory behavior	GO:0007626	0.0191767	1.71723	238	205	8	21331
GO:BP	regulation of protein polymerization	GO:0032271	0.0195931	1.7079	239	205	8	21331
GO:BP	cytosolic calcium ion transport	GO:0060401	0.0201611	1.69548	188	205	7	21331
GO:BP	fibroblast migration	GO:0010761	0.0202527	1.69352	58	205	4	21331
GO:BP	positive regulation of intracellular transport	GO:0032388	0.0208567	1.68075	190	205	7	21331
GO:BP	monoamine transport	GO:0015844	0.0208567	1.68075	97	205	5	21331
GO:BP	glial cell proliferation	GO:0014009	0.0209602	1.6786	59	205	4	21331
GO:BP	negative regulation of G protein-coupled receptor signaling pathway	GO:0045744	0.0220532	1.65653	60	205	4	21331
GO:BP	inositol phosphate-mediated signaling	GO:0048016	0.0220532	1.65653	60	205	4	21331
GO:BP	positive regulation of dendritic spine development	GO:0060999	0.0220532	1.65653	60	205	4	21331
GO:BP	negative regulation of neuron death	GO:1901215	0.0228212	1.64166	247	205	8	21331
GO:BP	negative regulation of cell growth	GO:0030308	0.0235227	1.62851	195	205	7	21331
GO:BP	regulation of protein localization to synapse	GO:1902473	0.0241209	1.61761	30	205	3	21331
GO:BP	response to acid chemical	GO:0001101	0.024683	1.6076	147	205	6	21331
GO:BP	positive regulation of intracellular protein transport	GO:0090316	0.024683	1.6076	147	205	6	21331
GO:BP	cellular response to metal ion	GO:0071248	0.024683	1.6076	197	205	7	21331
GO:BP	synaptic transmission, glutamatergic	GO:0035249	0.0249067	1.60368	102	205	5	21331
GO:BP	regulation of calcium-mediated signaling	GO:0050848	0.0249067	1.60368	102	205	5	21331
GO:BP	regulation of dendrite extension	GO:1903859	0.025652	1.59088	31	205	3	21331
GO:BP	positive regulation of neurotransmitter transport	GO:0051590	0.025652	1.59088	31	205	3	21331
GO:BP	positive regulation of regulated secretory pathway	GO:1903307	0.0265344	1.57619	64	205	4	21331
GO:BP	protein localization to endoplasmic reticulum	GO:0070972	0.0265344	1.57619	64	205	4	21331
GO:BP	acyl-CoA biosynthetic process	GO:0071616	0.02749	1.56083	32	205	3	21331
GO:BP	acetylcholine receptor signaling pathway	GO:0095500	0.02749	1.56083	32	205	3	21331
GO:BP	thioester biosynthetic process	GO:0035384	0.02749	1.56083	32	205	3	21331
GO:BP	long-term synaptic depression	GO:0060292	0.02749	1.56083	32	205	3	21331
GO:BP	negative regulation of calcium-mediated signaling	GO:0050849	0.02749	1.56083	32	205	3	21331
GO:BP	neuroblast proliferation	GO:0007405	0.0275618	1.55969	65	205	4	21331
GO:BP	transport along microtubule	GO:0010970	0.0284649	1.54569	153	205	6	21331
GO:BP	regulation of cell junction assembly	GO:1901888	0.0290812	1.53639	205	205	7	21331
GO:BP	cellular response to acetylcholine	GO:1905145	0.0296717	1.52766	33	205	3	21331
GO:BP	inositol phosphate biosynthetic process	GO:0032958	0.0296717	1.52766	33	205	3	21331
GO:BP	response to acetylcholine	GO:1905144	0.0296717	1.52766	33	205	3	21331
GO:BP	regulation of neuron apoptotic process	GO:0043523	0.0301813	1.52026	262	205	8	21331
GO:BP	polyol biosynthetic process	GO:0046173	0.0302011	1.51998	67	205	4	21331
GO:BP	positive regulation of actin filament bundle assembly	GO:0032233	0.0302011	1.51998	67	205	4	21331
GO:BP	regulation of axon extension	GO:0030516	0.0307318	1.51241	109	205	5	21331
GO:BP	actin cytoskeleton reorganization	GO:0031532	0.0307318	1.51241	109	205	5	21331
GO:BP	positive regulation of anion transport	GO:1903793	0.0314816	1.50194	68	205	4	21331
GO:BP	regulation of macrophage chemotaxis	GO:0010758	0.0316289	1.49992	34	205	3	21331
GO:BP	regulation of potassium ion transmembrane transporter activity	GO:1901016	0.032854	1.48341	69	205	4	21331
GO:BP	regulation of muscle system process	GO:0090257	0.0341812	1.46621	269	205	8	21331
GO:BP	positive regulation of developmental growth	GO:0048639	0.0342465	1.46538	213	205	7	21331
GO:BP	regulation of protein targeting to membrane	GO:0090313	0.0360973	1.44252	36	205	3	21331
GO:BP	response to carbohydrate	GO:0009743	0.0382881	1.41694	275	205	8	21331
GO:BP	regulation of neurotransmitter secretion	GO:0046928	0.0384928	1.41462	116	205	5	21331
GO:BP	negative regulation of amine transport	GO:0051953	0.0386457	1.4129	37	205	3	21331
GO:BP	regulation of synaptic transmission, GABAergic	GO:0032228	0.0386457	1.4129	37	205	3	21331
GO:BP	regulation of voltage-gated calcium channel activity	GO:1901385	0.0386457	1.4129	37	205	3	21331
GO:BP	axo-dendritic transport	GO:0008088	0.0388161	1.41099	73	205	4	21331
GO:BP	ephrin receptor signaling pathway	GO:0048013	0.041206	1.38504	38	205	3	21331
GO:BP	cerebellum development	GO:0021549	0.0418218	1.3786	119	205	5	21331
GO:BP	protein depolymerization	GO:0051261	0.04315	1.36502	120	205	5	21331
GO:BP	protein targeting to membrane	GO:0006612	0.04315	1.36502	120	205	5	21331
GO:BP	cerebellar cortex morphogenesis	GO:0021696	0.0435291	1.36122	39	205	3	21331
GO:BP	response to iron ion	GO:0010039	0.0435291	1.36122	39	205	3	21331
GO:BP	actin polymerization or depolymerization	GO:0008154	0.043532	1.36119	225	205	7	21331
GO:BP	positive regulation of endocytosis	GO:0045807	0.0441855	1.35472	121	205	5	21331
GO:BP	negative regulation of ion transport	GO:0043271	0.0449597	1.34718	172	205	6	21331
GO:BP	clathrin-dependent endocytosis	GO:0072583	0.0458052	1.33909	40	205	3	21331
GO:BP	negative regulation of protein depolymerization	GO:1901880	0.0463589	1.33387	78	205	4	21331
GO:BP	cellular component maintenance	GO:0043954	0.0463589	1.33387	78	205	4	21331
GO:BP	maintenance of location in cell	GO:0051651	0.0474435	1.32382	230	205	7	21331
GO:BP	focal adhesion assembly	GO:0048041	0.0480506	1.3183	79	205	4	21331
GO:BP	neuroinflammatory response	GO:0150076	0.0480506	1.3183	79	205	4	21331
GO:BP	regulation of actin cytoskeleton reorganization	GO:2000249	0.0480745	1.31809	41	205	3	21331
GO:BP	long-term memory	GO:0007616	0.0480745	1.31809	41	205	3	21331
GO:BP	negative regulation of developmental growth	GO:0048640	0.0485528	1.31379	125	205	5	21331
GO:BP	positive regulation of ion transmembrane transporter activity	GO:0032414	0.0485528	1.31379	125	205	5	21331
GO:BP	negative regulation of synaptic transmission	GO:0050805	0.049604	1.30448	80	205	4	21331
GO:BP	limbic system development	GO:0021761	0.0498303	1.30251	126	205	5	21331
GO:BP	negative regulation of endocytosis	GO:0045806	0.0505368	1.29639	42	205	3	21331
GO:BP	neuron apoptotic process	GO:0051402	0.0505368	1.29639	293	205	8	21331
GO:BP	negative regulation of cardiac muscle hypertrophy	GO:0010614	0.0505368	1.29639	42	205	3	21331
GO:BP	feeding behavior	GO:0007631	0.0508682	1.29355	127	205	5	21331
GO:BP	response to amino acid	GO:0043200	0.0508682	1.29355	127	205	5	21331
[truncated: 1,730 more rows]
