# Supplementary material for: Comparative analysis of transcriptome remodeling in plaque-associated and plaque-distant microglia during amyloid-β pathology progression in mice
Source: J Neuroinflammation. 2022 Sep 24;19:234. doi: 10.1186/s12974-022-02581-0 (PMC9508749; doi:10.1186/s12974-022-02581-0)
Supplement: Supplementary file 19 — Additional file 19: Table S7. A. Differentially expressed genes in PCM vs CM, related to Fig. 3. Table S7B: GO analysis of the PCM vs CM DEGs, related to Fig. 3C. [file 12974_2022_2581_MOESM19_ESM.xlsx]

## Sheet: S7A_PCM vs CM-102-DEGs
Table S7A: Differentially expressed genes in PCM vs CM, related to Figure 3
							Pseudocounts
Gene_Nme	Gene_Id	Module	Padj	Log2-ratio_4mo	Log2-ratio_8mo	Log2-ratio_12mo	ct_4m_1037	ct_4m_1038	ct_4m_1039	ct_4m_1135	ct_8m_1087	ct_8m_1090	ct_8m_1115	ct_8m_1116	ct_12m_1100	ct_12m_1101	ct_12m_1170	ct_12m_1171	pa_4m_1130	pa_4m_1192	pa_4m_1193	pa_4m_1212	pa_8m_1088	pa_8m_1089	pa_8m_1129	pa_8m_1190	pa_12m_1032	pa_12m_1033	pa_12m_1107	pa_12m_1108
Aldoc	11676	Turquoise	0.024481	0.310099	0.143971	0.55174	31693.6	30992.8	32759.3	32926.7	36854.1	33112.5	33027.6	39957.3	28754.3	40017.2	34086.3	31308	41955.3	43028.7	41458.4	32712.9	43774.5	32091.9	45654.1	36432.8	55198.9	50281.5	45385	45801.7
Anxa3	11745	Turquoise	0.0190599	0.186038	0.545138	0.979212	2127.65	1039.54	1681.54	1727.44	2030.3	1558.42	1969.2	1401.96	1572.26	1353.22	1666.87	1136.46	1632.04	1864.99	2108.64	1875.6	1878.4	2217.09	3192.67	2867.4	3245.71	2514.71	2688.97	2844.33
Atp6v1d	73834	Turquoise	0.0447908	-0.109862	-0.252043	-0.461636	10307.3	12061.4	12084.4	13793.2	10826.2	11469.5	14129.2	13847.7	14272.8	15065.6	12131.8	12654	10733.7	11201.7	12662.6	10110.6	10353.6	11437.5	10439.2	9983.92	9433.64	10649.8	10006.9	9212.61
Axl	26362	Turquoise	0.00131118	0.377004	1.4303	2.00065	937.043	463.98	1221.81	535.489	924.162	297.05	927.678	728.665	669.187	958.033	854.464	552.091	1110.11	1004.74	789.753	1196.92	2022.52	1284.85	2761.57	1686.15	3177.93	2582.12	2204.21	4176.32
B2m	12010	Turquoise	0.00836672	-0.0622175	1.01804	1.22134	12335	11293.6	14272.6	19831	14678.3	12263.6	8093.89	9562.2	11335.1	9929.18	11457.8	12232.2	11336	13267.8	16040.4	14651.2	15618.2	14753.8	29394.5	30551.7	27268.3	19622.5	33520.8	24405.4
Bst2	69550	Turquoise	0.0163776	0.275536	0.935264	1.7409	385.373	199.639	289.112	288.717	234.114	244.185	208.54	441.798	353.502	221.504	362.093	359.366	275.02	332.954	316.285	483.297	331.143	392.963	732.21	701.909	1012.54	991.321	1307.6	1021.9
C1qtnf4	67445	Turquoise	0.0168241	-0.292763	-0.517771	-0.580447	4385.2	5364.66	6040.66	5339.36	5442.76	5090.6	4928.89	6746.11	5693.64	7008.29	5836.62	5310.36	4173.45	4740.61	4390.09	3944.96	4593.44	4047.06	3882.81	2988.12	3784.22	3125.75	5440.11	3599.04
C3ar1	12267	Turquoise	0.0168241	0.540922	1.14066	1.44498	1505.08	947.681	596.62	2503.89	1407.71	1124.83	1112.81	1101.85	1398.69	1039.69	859.603	871.88	2617.69	1099.46	2135.98	2226.34	2510.13	1130.31	2862.88	3963.39	2234.34	2454.66	3368.99	3294.82
Calm2	12314	Turquoise	0.0247431	-0.160964	-0.207575	-0.409163	65094.8	76109.3	91108.4	78736.6	64966.5	76409	79760.9	76887.2	78727.1	81201.2	80043.8	81317.9	69246.3	67563.7	70515.7	70885.2	64691.1	61776.9	64470.7	67147.2	58239.2	64752.4	61824.8	57134.2
Capg	12332	Turquoise	0.00476646	0.642049	2.64802	3.33813	104.516	122.808	157.313	52.6601	117.563	54.7817	91.502	65.3763	194.383	33.8981	154.878	34.3992	49.1844	83.9584	215.732	333.546	98.0542	564.339	646.18	755.024	1469.01	835.407	962.722	955.599
Casp8	12370	Turquoise	0.0194191	0.244427	0.593121	1.49271	758.01	713.364	725.324	748.142	889.394	516.265	506.41	604.626	358.848	237.86	199.014	440.632	883.269	684.476	1033.82	886.952	944.819	631.485	1187.22	1032.93	1024.29	704.808	1059.85	690.353
Ccl6	20305	Turquoise	0.00102171	0.0699801	3.08904	3.5686	338.051	721.796	1050.18	1294.39	712.545	643.175	116.002	372.123	546.861	707.46	284.151	432.301	394.462	921.743	930.328	1327.09	817.644	2663.01	6675.95	5533.27	8630.96	5144.23	5761.67	3845.74
Cd52	23833	Turquoise	0.00102171	0.00121534	1.92224	2.32926	477.156	479.948	349.389	579.399	463.104	287.444	246.844	395.345	481.226	306.586	601.09	243.766	314.165	557.533	486.147	529.636	665.599	1037.97	1390.81	2184.25	3227.96	1445.4	2134.29	1397.3
Cd63	12512	Turquoise	0.00102171	0.240022	0.920869	1.53741	685.241	1035.81	1093.1	1076.85	1004.93	1110.41	747.916	911.388	1016.39	1249.42	1292.46	973.953	1008.74	949.085	1453.59	1183.9	1926.81	1142.91	2041.77	2034.88	4676.29	2787.55	3279.62	2412.36
Cd68	12514	Turquoise	0.00361093	0.158217	0.803017	1.78246	3775.39	3218.98	3576.58	4261.55	5464.21	2559.23	2889.46	2725.27	2857.6	2368.4	1865.88	2139.58	3098.47	2966.41	4616.56	5870.26	3471.88	4773.47	7387.1	8162.68	6339.69	7182.77	10478	7756.81
Cd74	16149	Turquoise	0.0134079	2.08524	3.65806	2.43084	139.053	48.7078	27.5967	34.1238	165.609	107.667	25.5735	85.31	125.914	429.649	258.468	119.797	150.56	773.334	81.9879	52.7785	162.243	153.582	1972.05	2561.63	1479.71	721.663	2012.87	821.018
Cd81	12520	Turquoise	0.024481	0.323568	0.392778	0.514245	22236	20496.9	22816.2	31633.4	30213.2	23615.8	26761.5	23962.5	25131.2	29403.9	25351.9	25775.8	31404.2	23995	31480.3	34736.7	31372.6	24751.9	40199.8	40945.3	38967.8	38152.5	37847.6	35944.6
Cd83	12522	Turquoise	0.0250761	0.261137	0.888857	1.37919	1376	1146.41	1325	2411.22	1806.41	801.789	1225.58	1156.12	1296.13	669.097	1184.77	1440.61	2429.99	1690.21	1472.14	1908.16	1322.12	1397.38	2830.38	3689.94	2868.49	2786.51	3181.5	3104.68
Cd84	12523	Turquoise	0.0447908	0.418943	0.434127	1.43616	921.574	801.455	839.75	1179.27	1355.57	1538.26	702.167	604.666	1164.84	543.207	490.329	523.971	1034.83	1181.48	1483.86	1302.75	1243.27	1232.81	1981.56	1217.85	1941.11	1724.58	2473.32	1227.63
Cd9	12527	Turquoise	0.00102171	0.309259	1.26303	1.46089	4794.19	3293.01	6606.62	6942.94	6579.56	5547.26	4228.87	4533.61	5904.13	5458.18	7221.4	5375.99	6128.68	5761.95	6535.82	8383.03	8247.75	7161.89	17145.8	17578.6	21026.7	13312	18023.3	13593.7
Ch25h	12642	Turquoise	0.0267793	1.79192	12.2573	4.21351	32.964	2.78054	6.13594	0	0.00921308	0	0.0262206	0.0438139	0	61.8809	0.0106377	0.0171573	0.00187798	55.6436	39.0343	50.342	71.0087	100.723	53.5042	162.737	280.142	147.492	199.157	521.75
Chga	12652	Turquoise	0.0439273	-0.260772	-0.475682	-0.653119	5559.45	6294.56	5902.75	6928.3	4212.93	6212.55	7444.89	7008.55	4908.39	4503.65	4889.84	6421.81	3889.39	4317.81	5882.74	6513.22	4583.31	5302.63	4159.06	3846.12	2663.02	3392.29	2868.67	4254.3
Clec7a	56644	Turquoise	8.76247e-05	4.91661	15.8053	8.20594	11.9584	0	0.00713483	0	0.00737015	0	0.0208735	0.0347051	6.33468	0.0527204	26.5419	0.0136939	27.1024	259.717	3.89236	70.68	332.284	450.889	1697.67	1123.73	2849.55	2071.14	3272.87	1533.82
Coro1c	23790	Turquoise	0.0439273	0.272904	0.56683	0.486616	2277.58	2020.99	1884.84	2883.3	1632.63	2170.83	1993.69	2273.45	2648.05	2285.62	2727.51	2967.67	2162	2030.98	3312.33	3449.42	3219.58	2813.36	2940.3	2981.46	3189.71	3999.08	4503.64	3200.23
Creg1	433375	Turquoise	0.00682198	0.602981	0.448431	0.708307	2352.1	1440.74	2166.8	2747.72	2496.47	3335.1	2811.78	2458.38	2462.74	2257.65	2320.29	2416.64	3014.16	2750.62	3393.36	4067.05	3413.29	3402.07	4343.55	3990.02	3500.4	3310.11	5340.06	3301.64
Cst7	13011	Turquoise	0.00102171	3.67453	6.91412	6.96398	0	11.22	0.0100905	39.0343	0.0104248	0	22.344	54.0986	11.6484	0.0766406	99.3947	18.7578	53.199	220.66	197.183	170.767	415.62	2501.82	3476.58	2826.42	2361.61	2860.24	7472.45	3520.07
Ctsb	13030	Turquoise	0.0190599	0.239382	0.429462	0.69656	37292.1	30698.5	31602.9	41191.4	38821	31001.2	33953.2	39263	32539.3	28963.4	34578.6	34840.3	38442.3	37506	44160.5	46085.8	34753.2	41576.8	64813.9	51490.5	41608.6	49736.8	65337.6	55493.1
Ctsd	13033	Turquoise	0.00102171	0.354738	0.993327	1.38949	79842.9	58161.1	67154.2	98827.1	92392.9	56328.3	57099.6	54966.7	62933.3	49849.7	65255.3	56161.9	99939.9	70747.8	108753	109282	83861	109407	176041	149859	111889	129563	221467	150653
Ctsl	13039	Turquoise	0.00279857	0.225316	0.69873	1.03451	6208.36	6479.21	8968.53	9398.03	7323.8	6423.09	7021.5	7381.76	6667.76	7549.13	6847.01	6915.56	7945.41	8328.03	9341.5	10688.4	7755.63	8089.05	16566.5	13278.7	13951.3	13160.3	16993.5	13208.5
Ctsz	64138	Turquoise	0.00159545	0.416038	0.941081	1.28744	7549.84	6241.11	8172.72	9350.23	11658.4	8081.51	6680.01	8099.34	8250.84	6257.77	9417.57	7210.35	7589.09	8256.75	11789.9	14145.1	10480.8	12384.7	21726.4	21683.8	14468.7	17787.3	24128.8	19617.8
Cybb	13058	Turquoise	0.00280064	17.2501	15.9577	7.58694	0	0	0.00186304	0	0.00192401	0	0.00537222	0.00880577	0	0.0131371	0.00221793	5.10988	49.1844	164.036	0	77.1991	0.0639491	5.78588	740.005	278.95	207.897	173.837	245.782	357.878
Edem1	192193	Turquoise	0.00641457	0.566307	1.74005	1.42702	1483.28	1095.8	1405.7	1759.65	476.407	482.601	883.02	1214.78	1644.29	514.082	770.36	589.596	1758.51	1586.7	2410.3	2750.44	1720.75	1205.06	2927.89	4357.49	1916.67	2316.65	3204.81	2022.32
Egr4	13656	Turquoise	0.0439273	-0.841026	-1.0663	-0.804643	2187.62	1659.16	2139.21	721.785	1627.52	2333.32	1653.25	1363.21	1299.7	4051.17	1495.58	1656.24	1210.48	951.048	872.741	710.325	1101.34	759.985	1026.62	444.009	738.205	1448.54	1416.38	1264.69
Fcer1g	14127	Turquoise	0.0295736	0.053347	0.582011	1.17301	4479.74	4072	4751.41	5677.84	6178.81	4694.51	3142.67	4263.4	4142.05	2836.96	4525.69	3815.59	3671.59	4675.18	5740.2	5609.02	4815.33	5042.21	7684.37	9821.12	10369.1	6837.23	10368.3	6969.91
Fcrls	80891	Turquoise	0.0250761	0.364758	0.698853	0.843308	19429.5	10699.3	12958.9	22613.8	19057.8	11169.5	9686.49	13964	10997.8	9571.37	11088.6	11792.6	19520.2	16735.2	23885.3	24460.9	16573.1	16222.7	28354.5	26304.9	16815.2	18677.5	25748.2	16715.9
Gda	14544	Turquoise	0.0296476	-0.804089	-0.400296	-0.433555	1664.12	1871.04	1922.63	1563.57	1755.3	1497.86	1359.62	1001.1	1156.69	1087.49	1426.85	1028.13	1051.89	1240.08	675.54	1053.78	1132.87	1131.24	755.137	1234.41	939.061	961.852	818.923	759.584
Gfap	14580	Turquoise	4.14765e-06	0.152014	1.53635	3.81648	1182.41	1331.09	629.31	1344.11	1129.65	1726.68	1408.55	806.211	1223.27	2413.65	615.474	1147.91	1122.16	1301.58	1477.99	1083.77	2425.74	5132.05	3999.41	3152	17853.2	22244.6	15209	20777.2
Gna13	14674	Turquoise	0.049219	0.286526	0.709392	0.543692	1585.04	1482.94	1417.97	1429.94	1860.59	1333.45	1740.47	1157.24	1691.01	1413.81	1898.69	1123.96	1948.21	2113.01	1503.38	1651.01	2738.7	1517.49	3298.78	2405.74	2654.75	2026.94	1844.77	2405.54
Gnai2	14678	Turquoise	0.0276688	0.151643	0.265506	0.617945	7263.57	6531.71	7356.47	7059.01	6799.36	7576.78	4779.95	6509.15	6130.78	6000.16	6057.16	6164.52	8168.23	8062.45	6916.55	8190.22	7243.23	6625.27	8176.65	8805.94	11665.5	8470.15	8995.6	8242.4
Gpr137b-ps	664862	Turquoise	0.0488235	0.536901	1.23851	0.820535	279.917	121.826	340.187	396.022	259.67	279.763	212.793	176.118	457.886	231.984	371.322	308.33	459.702	372.015	370.957	448.327	389.678	685.328	647.142	468.327	589.812	398.24	743.167	687.441
Gpr65	14744	Turquoise	0.0439273	2.21092	2.89608	13.3451	0	10.3394	0.00828679	0	0.00856057	55.1014	8.49825	0.0405681	0	0.0618854	0.00988286	0.0159292	0.00187331	0	0	47.905	42.8664	88.9695	161.557	180.411	67.8185	169.595	183.617	491.535
Grasp	56149	Turquoise	0.00189297	-0.725738	-0.598782	-0.896914	1519.61	1580.44	1402.64	1468.96	1534.48	958.5	1087.29	1093.01	1390.57	1487.22	1517.11	1548.94	1036.84	1078.97	916.677	578.499	849.101	968.323	688.228	580.163	724.169	750.102	867.501	850.273
Grn	14824	Turquoise	0.0168241	0.440297	0.708426	1.08302	11060.8	7588.14	7956.15	13704.5	12825.8	8364.16	7068.32	10342.9	6840.45	5777.59	9579.65	8733.24	12080.7	10983	14452	17179.6	11329.9	11048.6	22482.5	18214.1	10653	15610.8	22299.6	16962.6
Gusb	110006	Turquoise	0.0204392	0.723319	0.690054	1.09206	1548.7	592.395	830.561	1021.24	2270.53	1306.54	1073.45	1494.95	1306.02	1257.63	2015.62	992.711	1463.42	1296.7	1648.84	2183.22	1661.07	1845.03	3431.65	2977	2258.86	3303.76	3652.65	2662.96
H2-Aa	14960	Turquoise	0.014091	9.14179	14.2275	3.90307	0	0	0.00918595	0.962266	0.00948985	0	0.0270282	0.0451976	31.6834	89.4974	0.0109579	0.0176788	35.1324	513.619	0	0	0.0642575	24.2549	783.893	759.326	854.651	161.213	565.402	232.062
H2-D1	14964	Turquoise	0.0364847	0.0913904	1.25894	1.10619	2099.45	1446.37	1962.48	3823.61	2141.73	1344.98	1724.53	1813.9	1701.78	1451.14	1891.52	2271.85	2495.24	2306.34	1991.49	3149.12	2932.45	2149.86	7695.9	4034.3	2863.88	2944.55	5522.69	4419.09
H2-DMb1	14999	Turquoise	0.0217206	0.376968	1.50735	1.34287	354.455	329.957	454.6	569.655	392.562	198.032	238.326	252.511	400.282	200.54	174.393	275.006	405.502	573.164	699.953	540.271	725.22	423.202	884.206	1041.73	1219.21	534.139	553.718	356.869
H2-K1	14972	Turquoise	0.0194191	0.273098	1.07376	1.40012	1944.94	1510.12	1761.22	3168.13	2358.46	1280.57	1354.32	1460.66	2089.48	1170.26	2207.45	1841.65	2199.14	2258.49	2048.11	3625.99	2775.92	1834.08	5887.33	3087.75	3907.99	2980.37	6984.73	5416.61
Hexb	15212	Turquoise	0.0432289	0.396242	0.561722	0.809562	53857.8	37090.5	46921.6	61364.7	69515.8	38827	37834.1	36823.5	41929.7	28196.5	40463.5	36579.8	63598.4	48415.7	66400.9	83792.7	48481.7	44488.4	93676.9	83467.1	64270.5	60032.7	74875.3	58762.6
Hsp90aa1	15519	Turquoise	0.0439273	-0.209746	-0.198629	-0.389292	6567.36	7489.72	7868.29	7289.2	6493.69	7173.95	7048.1	7833.57	7368.46	9673.85	8276.92	8168.66	6131.69	6290.21	6661.76	6177.85	5978.59	6613.55	5209.57	7075.53	6823.22	5807.96	6633.04	6303.93
Igtp	16145	Turquoise	0.0281615	0.959666	1.42846	1.71575	262.651	238.085	482.173	323.838	410.956	264.381	243.634	74.2609	322.025	89.8448	220.546	219.799	774.867	541.917	576.944	647.711	441.488	366.923	1060.1	804.855	220.846	436.171	1059.86	1082.36
Irf1	16362	Turquoise	0.0418806	0.627824	2.00297	1.15272	446.337	400.311	126.687	414.567	151.31	60.5438	141.52	208.204	220.359	139.933	133.361	267.701	524.943	519.464	484.205	616.021	311.989	335.864	643.32	959.768	192.811	293.951	838.376	367.599
Irf8	15900	Turquoise	0.0495869	0.362133	0.742617	1.08369	1667.74	1656.36	1596.75	2299.04	2167.28	1290.18	1071.34	1544.8	2379.14	1035.06	1742.78	1526.03	2491.22	1652.12	2094	3042.55	1507.94	1592.22	3533.92	3528.34	5029.1	3077.28	3470.98	2586.9
Kcnk13	217826	Turquoise	0.0348499	0.797321	0.726568	1.01258	746.172	465.859	376.977	1029.06	540.806	400.886	501.099	832.727	578.339	452.287	750.861	1323.9	1263.68	1252.77	864.928	1168.5	1083.35	586.948	1005.58	1089.41	1515.98	1403.26	1719.47	1626.45
Lamp2	16784	Turquoise	0.00941656	0.166844	0.528772	1.07267	5054.14	2869.32	5079.34	6312.83	6073.51	4853.14	4762.91	3789.46	4209.51	3563.06	3385.04	3531.22	4979.43	5247.37	5296.99	6159.94	6952.67	4875.92	7730.26	8543.54	8190.88	8066.65	8111.59	6526.25
Lgals3bp	19039	Turquoise	4.93141e-05	0.57073	1.48811	1.99217	1350.56	1160.48	1077.78	1649.42	1462.92	947.928	1030.89	897.004	984.898	618.976	1204.25	1530.18	1904.05	2039.77	1636.14	2200.27	2261.29	1871.04	4450.62	3588.13	2891.89	4328.82	4403.58	5635.04
Lilrb4b	14727	Turquoise	0.0267793	13.3706	12.0493	4.29328	0	0	0.00706912	0	0.00730226	0	0.0206776	0.034373	0	45.0234	0.00842782	0.0135667	17.0655	49.7863	0	8.02208	0.0633025	91.5109	84.1071	88.591	101.627	175.898	518.895	86.7771
Ly86	17084	Turquoise	0.0239439	0.0297643	0.787994	1.2119	4498.83	3934.21	5470.61	5177.45	6308.64	4108.05	3106.5	3230.24	4472.17	3329.96	4315.41	3219.77	3464.82	4376.39	5111.51	6526.12	4512.41	5599.01	8657.47	10158.8	11365.3	7632.62	9086.92	7442.83
Ndrg2	29811	Turquoise	0.0363004	0.186902	0.270765	0.627598	15144.2	19029	18087.2	14952	19989.1	19503.9	16053.7	16236.3	15157.9	18794.1	16941.6	16198.8	22674.9	18897	18266.2	16670.9	25779.1	17505.9	22886.8	20430.6	33483	22111.9	23648.9	24413.2
Npc2	67963	Turquoise	0.0190599	0.0743093	0.567122	1.00584	2721.1	2829.97	2486.55	3439.28	3835.69	2884.19	2886.26	2219.21	2930.47	2251.85	2539.81	2961.43	2919.81	2888.3	3182.49	3092.94	3088.99	3565.82	5479.15	5386.06	7262.26	4124.46	5143.82	4923.21
Nrros	224109	Turquoise	0.0426701	0.491825	0.607894	1.09155	2005.89	1302.03	985.84	1410.44	1488.48	1095.99	1064.94	1692.04	1166.6	863.716	595.985	1228.12	2329.62	1425.59	1680.08	2586.08	1645.29	1385.64	2461.41	2648.18	1929.49	1236.83	2994.98	2052.55
Pdcd1	18566	Turquoise	0.0485306	14.0399	3.34308	13.85	0	0	0.00803233	0	0.00829761	0	66.3293	0.0392664	0	0.059844	0.00957872	0.0154349	0.00188301	133.765	0	1.52679	0.0638632	52.8104	303.048	317.651	939.279	76.9345	25.2393	211.597
Plek	56193	Turquoise	0.0011535	0.681568	0.7676	1.78051	2064.04	1733.23	996.058	1229.98	2413.65	2434.28	755.374	1659.95	1098.22	922.002	1262.73	1212.5	2020.48	2637.35	2283.38	2719.46	2474.12	2206.14	4580.63	3104.34	3900.96	4165.53	3893.56	3483.98
Plxdc2	67448	Turquoise	0.00279857	0.4461	0.874814	1.44207	2522.08	1164.21	2487.57	2538.98	3580.1	2263.13	2269.22	1510.49	2089.46	1056.05	1540.71	1472.91	2732.11	3598.17	2482.53	3057.15	3565.31	3130.79	4745.98	6204.18	3833.26	4158.17	4408.43	4335.23
Pmp22	18858	Turquoise	0.0322238	0.408493	0.584822	0.970283	3030.13	1444.49	1703	3927.97	2552.7	1852.6	3074.55	3022.01	1923.94	2259.99	2870.1	2696.85	3030.22	2965.44	3741.87	3675.61	4552.9	2735.22	5064.3	3398.85	5075.92	5077.87	5195.3	3755.05
Ppfia4	68507	Turquoise	0.0439273	0.258242	0.251016	1.2078	2335.79	1985.4	1586.53	2056.16	1824.81	1166.16	2031.96	1632.27	1260.13	1178.4	834.988	1171.88	1737.43	2875.61	2313.65	2598.26	1067.63	1906.34	2844.73	2101.31	2535.64	2247.12	2707.43	2778.02
Psmb8	16913	Turquoise	0.0367455	0.715114	0.504848	1.24411	938.862	502.416	603.765	554.998	984.475	780.654	797.898	520.504	697.975	983.666	672.908	920.817	1333.94	911.008	1317.9	705.415	653.216	649.933	1665.16	1407.14	2868.32	1528.63	1979.82	1381.69
Rasgrp3	240168	Turquoise	0.0281615	0.757191	0.684264	1.21708	1283.36	359.924	706.943	851.529	1407.7	798.92	545.783	982.217	740.253	459.29	506.739	487.512	1387.13	1548.63	1230.04	1245.79	1355.86	961.532	1537.07	2146.63	1674.83	1304.24	739.257	1381.69
Rasl10a	75668	Turquoise	0.0367893	-0.385562	-0.83266	-0.561478	1783.18	1426.7	1859.29	1259.24	1105.12	2030.48	1181.97	1602.37	1288.92	1116.63	1656.61	1569.78	1158.29	1431.47	1244.69	1009.83	783.815	1190.04	752.269	597.886	755.722	1112.5	1091.91	856.12
Renbp	19703	Turquoise	0.0439273	0.468967	1.03037	0.80553	428.062	310.254	516.922	396.986	386.436	317.249	313.861	480.597	482.12	419.608	396.976	713.508	359.332	643.468	537.892	746.18	514.682	518.109	999.87	1027.36	1143.35	778.539	836.417	758.615
Rtn1	104001	Turquoise	0.0322238	-0.210187	-0.111975	-0.517476	43813.1	54566.3	62578.5	54974.8	46812.4	51870.3	42206.6	52244.8	57516.7	55866.1	54994.5	54758.8	41811.7	42809	52893.9	49143.1	44609	46868.5	41555.3	45678.2	40732.6	42206.4	35925.1	37017.2
Sdf2l1	64136	Turquoise	0.0217345	0.707726	0.317181	0.716138	1174.22	1071.42	925.568	1318.74	1683.73	1150.78	1347.92	1148.37	1595.67	2039.6	1335.55	1415.61	2354.71	1430.47	1589.29	1958.64	1485.39	1270.57	1660.36	2225.29	3008.6	2177.59	3161.1	2144.21
Serpine2	20720	Turquoise	0.00182297	0.224201	0.45754	1.00202	7378.97	6751.05	7991.9	10178.4	9066.83	6782.65	8396	7998.57	7603.22	7980.38	8003.04	7737.42	11770.6	8199.14	9043.75	8717.47	10837.8	8860.01	14656.6	9923.04	15003.6	14322.3	19063.7	14346.4
Slamf9	98365	Turquoise	0.0488235	0.514356	0.95918	1.55702	466.237	250.253	303.42	545.254	834.183	392.242	430.873	217.101	577.48	341.551	434.929	634.354	325.206	537.03	566.2	807.178	400.97	719.67	1095.45	1428.13	2301.81	1008.2	1196.83	1343.68
Slc11a1	18173	Turquoise	0.0269427	0.900989	0.463185	1.76507	763.411	1060.19	534.302	1133.42	2074.23	814.295	1115.99	629.031	1299.76	305.47	1073.98	894.789	1840.81	934.439	1957.33	1786.92	1289.46	1305.85	2404.06	1388.36	4508.12	2322.97	2485.94	2830.68
Snap47	67826	Turquoise	0.0168241	-0.00587206	-0.376095	-0.648328	17763.5	18933.3	18474.4	20217.2	16857.8	18733.8	25011.4	23824	20891.1	24753.5	23019.3	23259.1	20656.4	14844.8	18603	20978.1	15456	16289.9	16252.9	17053.9	14771.2	15420.1	13426.4	15030.9
Snca	20617	Turquoise	0.0250761	-0.17837	-0.29265	-0.406494	11101.6	12935.9	14300.2	12111.6	13688.7	14114.3	12049.3	10664	13053.1	14601.7	14260.2	12549.9	10276	10655.9	11629.8	12020.5	9853.57	11545.8	9737.61	10104.6	11349.1	10787.9	9190.85	9763.53
Stmn2	20257	Turquoise	0.0406785	-0.215953	-0.279072	-0.555336	11578.8	13070.9	14922.4	10284.7	11238.2	11091.6	11758.9	10771.4	11919.8	10921	14908.5	11266.6	10091.3	10718.4	10760.9	11354.9	6654.29	10902.5	8298.04	11115.4	7915.3	8193.09	8717.76	8529.07
Syngr2	20973	Turquoise	0.0269427	0.449162	0.715486	0.857848	2514.84	1180.15	1891.98	1385.07	2364.59	1603.61	1930.91	1254.69	1565.06	1026.9	1957.16	1546.87	1779.59	2037.82	2650.45	3050.7	2334.47	2467.35	2826.56	4118.39	3409.24	2437.81	2652.05	2548.87
Tapbp	21356	Turquoise	0.0439273	0.68912	0.189425	1.04109	2527.52	1834.45	1516.05	2804.29	4009.47	3057.25	3238.38	2397.48	2525.71	1698.24	2077.19	2219.78	3678.61	3267.16	2826.17	4226.54	2801.83	2099.46	5420.85	4162.73	2958.49	4005.41	6178.42	4391.79
Tbxas1	21391	Turquoise	0.00279857	0.648655	1.10833	1.70476	1484.25	480.854	841.789	1306.08	783.087	597.017	960.655	489.502	840.109	473.273	303.642	484.387	1022.79	1723.41	1730.85	1970.89	1295.07	1088.34	2073.33	1645.17	1685.37	1898.4	1893.35	1372.92
Tgfbr2	21813	Turquoise	0.0269427	0.488563	0.907848	0.992682	2968.36	1573.86	1290.28	2926.23	2502.6	1936.25	1789.43	2174.88	1883.48	1033.91	1469.93	2107.27	2399.88	2720.35	3214.71	3953.95	2833.35	2585.75	5484.9	4862.38	3245.78	3034.09	1995.34	4648.24
Tmem176a	66058	Turquoise	0.0243461	0.474964	0.54966	1.17138	1222.42	568.028	911.262	1253.4	1273.79	1080.61	910.676	865.988	888.659	1145.7	970.379	803.127	900.334	1048.68	1600.03	1948.09	1638.52	931.281	1514.12	1962.89	2544.91	2034.3	1748.6	2248.55
Tpp1	12751	Turquoise	0.0269427	0.319041	0.25302	0.85191	4744.24	2938.69	3656.27	3839.19	5031.78	2724.59	3330.96	3371.96	2889.98	3556.04	3412.73	2480.2	4466.53	4757.21	4670.26	5041.08	3604.75	4020.16	5683.71	3922.51	5414.66	5017.83	6407.67	5430.25
Trem2	83433	Turquoise	0.00682198	0.351027	0.878701	1.25331	4401.57	2942.43	5217.26	6192.85	5732.07	3879.23	3757.58	4385.21	4457.77	3720.41	4650.83	4633.29	5801.47	4663.46	5765.58	7689.76	4394.18	6154.12	11618.8	10477.7	8950.08	8775.67	14632.9	9269.17
Trf	22041	Turquoise	0.0194191	0.394555	0.698527	0.867132	19051.4	12589.1	17190.3	16603.3	17727.8	15257.4	25146.5	17728	15200.1	20409.6	23867.6	18540.4	27301	18586.5	18800.1	21327.9	38722.7	21201.1	38182.9	25001.9	18812.4	40130	41263.2	42101.3
Tstd2	272027	Turquoise	0.0417559	0.811788	0.902277	1.76085	437.21	303.715	330.992	116.06	520.333	201.881	251.082	326.663	233.84	197.03	148.749	197.928	754.793	530.202	409.03	391.333	412.206	265.295	694.933	1057.21	1117.59	667.918	440.056	409.527
Tyrobp	22177	Turquoise	0.0163776	-0.0666133	1.03219	0.983988	6039.34	5333.73	7507.66	5774.4	5719.8	4608.93	3965.03	3909.06	5739.52	4743.73	5829.44	4632.25	4813.82	5083.33	6805.26	6840.2	5632.9	7537.32	10199.3	13857.6	11685.4	7725.33	13709.1	8307.73
Ucp2	22228	Turquoise	0.0217206	0.18343	0.829902	1.3468	3685.48	1408.87	1331.14	3407.11	2059.95	2126.61	1808.58	1937.92	1615.42	1195.9	1942.81	1273.96	1792.64	3734.88	2927.7	2710.5	2174.59	3978.23	3466.04	4482.66	4103.02	3599.81	3543.84	4085.61
Wscd1	216881	Turquoise	0.0488235	0.224401	0.306061	0.549347	1770.42	2396.9	2845.12	2148.81	2509.76	2259.28	2349.01	2897.98	2278.35	2693.52	2048.46	1933.32	2787.32	2693.01	2435.68	2787.01	3542.76	2692.42	2875.3	3272.61	3715.26	3361.72	2866.74	3159.28
Zfp607a	545938	Turquoise	0.0439273	1.75431	4.32921	8.46809	4.55486	0	7.13728	5.86165	3.07031	18.395	0.0202005	1.14944	0	0.0509472	1.03616	0.0132567	59.2202	0	0	0	133.915	65.4725	69.7729	185.828	0.0835965	136.913	243.905	8.76012
Gtse1	29870	Blue	0.0181857	16.3166	5.48514	13.6865	0	0	0.00218503	0	0.00225656	0	0.00630621	6.33775	0	0.0154504	0.00260148	0.00416648	0.00184526	127.938	0	50.4017	79.9317	10.8163	85.0857	108.425	0.0831122	63.2145	142.84	86.79
Zfp808	630579	Blue	0.00682198	7.84487	7.06902	3.85935	0	1.88202	0.00409366	0	0.00422807	0	0.0118764	1.11967	10.2505	1.18191	0.00487645	0.00782551	66.2453	180.689	109.354	77.3317	90.0447	4.10235	58.3024	0.0530697	0.0831002	86.3714	77.7201	1.93603
Abcc9	20928	Blue	0.0450608	3.54454	6.42442	1.99109	0.859213	7.47296	0.00958169	39.062	1.03447	4.78677	0.0282238	0.0472502	13.4841	1.25571	92.1502	0.0184501	129.479	130.842	121.049	171.756	136.259	231.086	114.7	24.4247	0.0845831	194.87	19.4107	210.635
Prnp	19122	Blue	1.03945e-12	1.26955	1.20869	1.13321	30885.6	33085.1	32206.6	30042.5	32672.9	33093.2	31523.3	35712.8	35468.8	32673.3	30328.9	35396.5	69283.4	76029.4	77717.3	81268.5	70207.9	81911.5	77088.4	78196.2	61042.3	79436.1	75385.3	77768.9
App	11820	Blue	2.44523e-06	1.12335	1.07259	0.790195	36639.6	32597.6	23124.7	27539.6	30728.5	31352.1	32168	32895.6	35105.5	30512.4	30882.8	36038.1	64027	61280.3	66905.6	68995.7	55195.7	80705.6	65719.1	65789.9	34291.4	62177.6	64095.1	68636.3
Nrn1	68404	Blue	0.00964381	-0.520497	-0.466642	-0.409746	6451.94	7001.34	8618.13	9662.37	6632.72	6073.14	6989.58	6902.27	6423.1	7004.84	7397.84	6653.06	5482.29	5591.09	6553.41	4495.84	4924.54	4624.84	4970.6	4727.37	5815.27	6436.88	3596.29	4836.42
Emc2	66736	Blue	0.015562	-0.55667	-0.35157	-0.449328	1903.13	1796.02	1947.15	2317.56	2017.01	1560.34	2262.83	2157.17	1907.76	2257.63	2612.63	2253.1	1297.8	1548.63	1196.85	1371.11	1534.91	1720.79	1408.97	1603.1	1838.35	1460.16	1442.59	1873.14
Atp6v0a2	21871	Grey	0.0168241	0.686753	0.434064	0.648454	2912.92	1378.88	2158.62	1919.59	1685.79	1809.35	1858.57	1954.52	2014.81	1806.59	1956.14	1732.28	3586.27	4096.17	2908.17	2882.23	2972.96	1872.73	3040.67	1987.3	2842.83	2723.31	2349.92	3855.5
Efnb3	13643	Grey	0.0178058	0.41807	0.989411	0.350996	1078.78	1468.88	1188.12	1396.78	1646.94	1565.15	1901.11	1050.94	2041.82	1941.74	1766.37	1595.82	1537.69	1515.42	1748.41	2056.27	4124.89	2771.41	2253.02	3088.81	1613.02	2494.69	2395.59	2865.78
Ncln	103425	Grey	0.0456128	0.545321	0.735533	0.108908	1688.65	1303.89	1759.18	1665.02	949.732	1480.55	1471.33	1308.94	1925.78	1777.42	1594.05	2070.8	2800.36	1697.04	2384.92	2481.9	2084.46	1843.36	2880.1	1867.72	1958.7	1654.01	1873.92	2459.17
Trp53inp2	68728	Grey	0.0452702	0.580863	0.206828	0.69816	3549.08	3151.49	3182.25	1573.32	4142.38	3416.81	3234.14	4711.83	2496	2810.12	2900.88	2740.6	4684.34	4468.18	4616.57	3366.36	5564.13	4199.9	5091.06	3040.16	4027.15	4299.34	4595.91	4839.35

## Sheet: S7B_102-DEGs_gProfiler
Table S7B: GO analysis of the PCM vs CM DEGs, related to Figure 3C
source	term_name	term_id	adj_pv	-log10(adj-pv)	term_size	query_size	intersection_size	effective_domain_size
GO:BP	antigen processing and presentation	GO:0019882	6.67905e-12	11.1753	111	96	13	21331
GO:BP	antigen processing and presentation of peptide antigen	GO:0048002	7.32374e-10	9.13527	65	96	10	21331
GO:BP	cell activation involved in immune response	GO:0002263	1.12609e-06	5.94843	284	96	13	21331
GO:BP	myeloid leukocyte activation	GO:0002274	1.24117e-06	5.90617	230	96	12	21331
GO:BP	negative regulation of cell activation	GO:0050866	4.58229e-06	5.33892	203	96	11	21331
GO:BP	leukocyte activation involved in immune response	GO:0002366	1.20171e-05	4.9202	281	96	12	21331
GO:BP	positive regulation of leukocyte differentiation	GO:1902107	1.55955e-05	4.807	175	96	10	21331
GO:BP	cytokine production involved in immune response	GO:0002367	8.37544e-05	4.07699	110	96	8	21331
GO:BP	positive regulation of hemopoiesis	GO:1903708	0.000115754	3.93647	216	96	10	21331
GO:BP	myeloid leukocyte differentiation	GO:0002573	0.000126247	3.89878	218	96	10	21331
GO:BP	positive regulation of adaptive immune response	GO:0002821	0.000145212	3.838	118	96	8	21331
GO:BP	positive regulation of immune effector process	GO:0002699	0.00020038	3.69815	229	96	10	21331
GO:BP	regulation of leukocyte differentiation	GO:1902105	0.000232957	3.63272	297	96	11	21331
GO:BP	negative regulation of leukocyte activation	GO:0002695	0.000305917	3.5144	181	96	9	21331
GO:BP	leukocyte activation involved in inflammatory response	GO:0002269	0.000366451	3.43598	54	96	6	21331
GO:BP	microglial cell activation	GO:0001774	0.000366451	3.43598	54	96	6	21331
GO:BP	myeloid cell activation involved in immune response	GO:0002275	0.000457457	3.33965	92	96	7	21331
GO:BP	negative regulation of cell projection organization	GO:0031345	0.000844181	3.07356	204	96	9	21331
GO:BP	macrophage activation	GO:0042116	0.000869081	3.06094	101	96	7	21331
GO:BP	glial cell activation	GO:0061900	0.000933173	3.03004	63	96	6	21331
GO:BP	long-term synaptic potentiation	GO:0060291	0.00106171	2.97399	104	96	7	21331
GO:BP	positive regulation of cytokine biosynthetic process	GO:0042108	0.00115429	2.93769	35	96	5	21331
GO:BP	regulation of leukocyte mediated immunity	GO:0002703	0.00136471	2.86496	216	96	9	21331
GO:BP	positive regulation of lymphocyte differentiation	GO:0045621	0.00165461	2.7813	111	96	7	21331
GO:BP	positive regulation of adaptive immune response based on somatic recombination of immune receptors built from immunoglobulin superfamily domains	GO:0002824	0.00175849	2.75486	112	96	7	21331
GO:BP	myeloid leukocyte migration	GO:0097529	0.00199174	2.70077	226	96	9	21331
GO:BP	receptor-mediated endocytosis	GO:0006898	0.00199174	2.70077	226	96	9	21331
GO:BP	negative regulation of neuron projection development	GO:0010977	0.00209851	2.67809	167	96	8	21331
GO:BP	regulation of tumor necrosis factor production	GO:0032680	0.00250914	2.60047	171	96	8	21331
GO:BP	regulation of adaptive immune response	GO:0002819	0.00273895	2.56242	173	96	8	21331
GO:BP	regulation of tumor necrosis factor superfamily cytokine production	GO:1903555	0.00273895	2.56242	173	96	8	21331
GO:BP	positive regulation of neuron death	GO:1901216	0.00296573	2.52787	121	96	7	21331
GO:BP	positive regulation of endocytosis	GO:0045807	0.00296573	2.52787	121	96	7	21331
GO:BP	tumor necrosis factor production	GO:0032640	0.00311722	2.50623	176	96	8	21331
GO:BP	regulated exocytosis	GO:0045055	0.00339504	2.46915	241	96	9	21331
GO:BP	tumor necrosis factor superfamily cytokine production	GO:0071706	0.00353915	2.4511	179	96	8	21331
GO:BP	neuroinflammatory response	GO:0150076	0.00360301	2.44333	79	96	6	21331
GO:BP	negative regulation of neuron differentiation	GO:0045665	0.00376029	2.42478	244	96	9	21331
GO:BP	regulation of cytokine production involved in immune response	GO:0002718	0.00594201	2.22607	86	96	6	21331
GO:BP	platelet activation	GO:0030168	0.00635914	2.1966	87	96	6	21331
GO:BP	T cell differentiation	GO:0030217	0.00696108	2.15732	263	96	9	21331
GO:BP	negative regulation of cytokine production	GO:0001818	0.00740541	2.13045	265	96	9	21331
GO:BP	positive regulation of T cell activation	GO:0050870	0.00779887	2.10797	199	96	8	21331
GO:BP	positive regulation of leukocyte mediated immunity	GO:0002705	0.00993277	2.00293	145	96	7	21331
GO:BP	positive regulation of cytokine production involved in immune response	GO:0002720	0.0115208	1.93852	55	96	5	21331
GO:BP	positive regulation of T cell differentiation	GO:0045582	0.0120024	1.92073	97	96	6	21331
GO:BP	positive regulation of tumor necrosis factor production	GO:0032760	0.0143227	1.84398	100	96	6	21331
GO:BP	regulation of cytokine biosynthetic process	GO:0042035	0.0150141	1.8235	58	96	5	21331
GO:BP	positive regulation of tumor necrosis factor superfamily cytokine production	GO:1903557	0.0151724	1.81895	101	96	6	21331
GO:BP	positive regulation of leukocyte cell-cell adhesion	GO:1903039	0.0152769	1.81596	218	96	8	21331
GO:BP	response to interferon-gamma	GO:0034341	0.0160881	1.79349	156	96	7	21331
GO:BP	positive regulation of cell killing	GO:0031343	0.0163461	1.78658	59	96	5	21331
GO:BP	cytokine biosynthetic process	GO:0042089	0.0163461	1.78658	59	96	5	21331
GO:BP	positive regulation of interleukin-6 production	GO:0032755	0.0169946	1.76969	103	96	6	21331
GO:BP	regulation of adaptive immune response based on somatic recombination of immune receptors built from immunoglobulin superfamily domains	GO:0002822	0.0174914	1.75717	158	96	7	21331
GO:BP	regulation of interleukin-6 production	GO:0032675	0.0214506	1.66856	163	96	7	21331
GO:BP	regeneration	GO:0031099	0.0256163	1.59148	234	96	8	21331
GO:BP	positive regulation of reactive oxygen species metabolic process	GO:2000379	0.0275264	1.56025	112	96	6	21331
GO:BP	cellular response to lipoprotein particle stimulus	GO:0071402	0.0299417	1.52372	32	96	4	21331
GO:BP	interleukin-6 production	GO:0032635	0.0328232	1.48382	174	96	7	21331
GO:BP	cytokine metabolic process	GO:0042107	0.0329655	1.48194	68	96	5	21331
GO:BP	receptor internalization	GO:0031623	0.0353417	1.45171	117	96	6	21331
GO:BP	superoxide metabolic process	GO:0006801	0.0380042	1.42017	70	96	5	21331
GO:BP	neutrophil activation	GO:0042119	0.0383492	1.41624	34	96	4	21331
GO:BP	glial cell development	GO:0021782	0.0408315	1.38901	120	96	6	21331
GO:BP	regulation of lymphocyte differentiation	GO:0045619	0.0423721	1.37292	181	96	7	21331
GO:BP	tumor necrosis factor biosynthetic process	GO:0042533	0.0431485	1.36503	35	96	4	21331
GO:BP	regulation of tumor necrosis factor biosynthetic process	GO:0042534	0.0431485	1.36503	35	96	4	21331
GO:BP	regulation of platelet activation	GO:0010543	0.0483751	1.31538	36	96	4	21331
GO:BP	positive regulation of CD4-positive, alpha-beta T cell activation	GO:2000516	0.0483751	1.31538	36	96	4	21331
