# Supplementary material for: Comparative analysis of transcriptome remodeling in plaque-associated and plaque-distant microglia during amyloid-β pathology progression in mice
Source: J Neuroinflammation. 2022 Sep 24;19:234. doi: 10.1186/s12974-022-02581-0 (PMC9508749; doi:10.1186/s12974-022-02581-0)
Supplement: Supplementary file 20 — Additional file 20: Table S8. A: Differentially expressed genes in PAM vs PCM, related to Fig. 4A. Table S8B: GO analysis of the PAM vs PCM DEGs Turquoise module, related to Fig. 4C. [file 12974_2022_2581_MOESM20_ESM.xlsx]

## Sheet: S8A_PAM vs PCM-551-DEGs
Table S8A: Differentially expressed genes in PAM vs PCM, related to Figure 4A
						Pseudocounts
Gene_Name	Gene_Id	Module	Padj	Log2-ratio_8mo	Log2-ratio_12mo	pa_8m_1088	pa_8m_1089	pa_8m_1129	pa_8m_1190	pa_12m_1032	pa_12m_1033	pa_12m_1107	pa_12m_1108	pl_8m_1088	pl_8m_1089	pl_8m_1129	pl_8m_1190	pl_12m_1032	pl_12m_1033	pl_12m_1107	pl_12m_1108
Apoc2	11813	Turquoise	0.00811553	60.5156	60.6947	4.16334e-17	4.16334e-17	4.16334e-17	4.16334e-17	4.16334e-17	4.16334e-17	4.16334e-17	4.16334e-17	27.1286	112.182	0.0376312	135.128	58.7773	45.8529	74.4734	131.652
Lox	16948	Turquoise	0.00284603	15.7949	1.64971	0.0193951	0	0	0.015362	0.0411661	105.577	204.062	124.273	1476.49	132.097	257.351	110.026	315.122	292.801	361.562	392.132
Cd28	12487	Turquoise	0.00974209	15.3226	4.36157	0.0125988	0	0	0.0100017	0.0264174	25.5284	0	0	98.3236	12.3301	694.618	120.852	34.6729	47.096	309.697	133.869
Slc43a3	58207	Turquoise	0.0289435	14.9839	2.22679	0.0180743	0	0	0.0143221	0.0382713	136.023	0	0	390.285	292.777	46.7348	319.987	407.678	84.4303	51.8481	92.9313
Atp6v0d2	242341	Turquoise	0.0221393	14.3544	4.9484	0.0152029	0	0	0.0120584	0.0320258	47.0544	0	0	413.663	0	41.3066	116.048	210.08	44.6894	705.688	493.37
Apoc4	11425	Turquoise	0.0129277	14.2933	3.81801	0.0125555	0	0	0.00996741	25.7794	0	0	0	49.2177	40.848	301.67	60.4719	70.3388	37.4504	64.7835	191.013
Cd300ld	217305	Turquoise	0.0122777	14.1546	5.62568	0.00667865	0	0	0.00531241	0.0138588	0	0	7.46269	49.1905	14.2302	155.176	0.091027	161.942	103.545	57.2206	46.4413
Cd300lf	246746	Turquoise	0.00368638	6.92077	2.85734	0.017703	1.43272	0	3.1237	5.51654	20.532	77.7386	3.54801	184.173	131.161	218.215	20.6497	212.985	315.467	181.314	68.0675
Cyp4f18	72054	Turquoise	0.0130965	6.5743	4.43601	0.0152018	9.36785	0	0.0120576	0.0320235	37.2443	0	0	473.688	195.802	162.883	62.9195	95.3896	96.4716	437.019	177.992
Cd200r4	239849	Turquoise	0.00575066	6.54638	4.33531	0.0184761	19.3137	1.71554	0.0146386	0.0391505	80.2042	0	72.1921	814.01	296.542	447.348	410.728	516.539	950.406	942.15	668.027
Dcstamp	75766	Turquoise	0.00660376	5.7274	1.99588	0.0196114	20.001	51.4024	0.0155322	222.057	163.245	79.1499	114.289	1813.21	642.548	833.84	495.274	236.089	1121.48	520.222	430.571
Cd5	12507	Turquoise	0.0300491	5.44859	4.3562	0.0166992	0	24.9885	0.0132386	0.0352723	25.4439	0	23.5134	201.426	40.8446	352.843	497.455	6.72764	283.101	355.052	358.526
Bcl2a1d	12047	Turquoise	0.019988	5.07287	1.38211	11.5051	14.6567	0	1.0526	80.6874	9.76496	10.8858	16.1779	246.684	175.85	218.206	275.24	75.1526	80.8018	76.662	73.6889
Hpse	15442	Turquoise	0.0121758	5.06271	2.43068	0.0197413	19.9983	93.1038	0.0156344	301.975	82.0943	263.061	160.172	1057.17	388.742	1831.57	503.749	665.909	857.768	1127.81	1701.07
Plau	18792	Turquoise	0.00827059	4.7055	3.02603	1.06644	9.18616	35.5389	8.29879	5.52213	9.76403	38.2744	57.7399	872.535	79.8172	409.295	49.6385	127.192	215.695	380.957	182.774
Ch25h	12642	Turquoise	2.48176e-05	4.46908	2.49382	65.8288	92.7915	49.6073	152.191	262.681	136.829	186.521	481.498	2304.59	1052.22	2214.87	2410.72	617.717	1543.22	2617.13	1234.96
Lilrb4	14728	Turquoise	0.00389266	4.35556	2.57074	0.0197854	84.2926	78.0072	82.8346	95.2632	163.228	486.117	80.0333	1597.36	1021.81	1238.82	1160.73	499.182	1089.06	1740.8	1570.27
Wfdc17	100034251	Turquoise	0.0280006	4.20709	2.77022	15.692	8.38881	25.6697	0.0153666	314.777	61.5764	1.77451	10.7404	72.5721	323.165	340.943	182.483	386.44	493.913	724.133	1048.41
Ctse	13034	Turquoise	0.00394486	4.00531	3.96735	5.24674	16.9452	96.0503	3.12459	13.1782	69.4242	13.6083	8.04449	148.689	469.56	580.85	749.932	179.231	290.399	748.951	412.178
Gfap	14580	Turquoise	1.25013e-06	3.80418	1.43861	2249.95	4730.38	3710.98	2947.42	16732.6	20637.8	14245.1	19170.7	33056.9	72474.2	56085.5	28906.4	49879.6	55020.8	47809.4	39163
Mamdc2	71738	Turquoise	0.0408856	3.78876	2.57791	166.093	20.7743	0	0.0157479	602.976	375.335	419.533	106.118	493.708	538.925	382.225	1168	2563.49	2509.2	2431.49	1475.6
Clec7a	56644	Turquoise	2.25277e-05	3.65341	2.0442	308.163	415.562	1575.23	1050.81	2670.86	1921.56	3065.47	1415.2	10381.3	9030.99	10494.7	12243.5	6482.85	9416.92	12290.4	9231.35
Cxcr4	12767	Turquoise	0.0483007	3.61396	4.04069	14.5911	0	11.5741	0.0125953	0.0335001	23.4991	0	7.18995	100.706	57.0111	45.6419	117.151	35.6381	178.171	240.575	51.236
5430435G22Rik	226421	Turquoise	0.0109343	3.54481	2.12607	137.896	81.9346	165.826	0.0157606	599.721	219.911	404.041	254.612	788.358	1463.82	688.391	1560.47	1149.7	2090.02	1732.17	1481.22
Lgals3	16854	Turquoise	0.000142332	3.52833	2.53994	199.487	25.4171	46.9503	48.6756	253.875	105.554	203.855	138.551	978.597	621.629	1008.65	1089.43	861.548	1026.39	1315.58	878.115
Igf1	16000	Turquoise	2.73253e-05	3.48562	2.81004	136.858	303.373	124.999	537.298	599.835	398.775	894.501	415.647	2341.55	1893.44	3128	4986.96	2392.87	4493.39	5446.91	3858.24
1700003F12Rik	75480	Turquoise	0.00592366	3.47972	2.9668	7.32496	7.67806	13.3158	11.3893	20.7336	9.77064	10.9122	4.45446	144.812	48.4544	109.659	140.049	102.151	90.3843	138.123	27.96
Ccl3	20302	Turquoise	9.42906e-05	3.45602	2.22681	339.492	163.208	361.837	861.329	551.711	546.361	1364.02	521.803	3937.67	2718.5	4853.2	7430.27	2024.73	3614.05	5411.31	2917.47
Cst7	13011	Turquoise	0.000142332	3.41658	2.76349	385.459	2305.97	3225.88	2643.04	2213.39	2653.63	6998.92	3247.89	19081.7	16909.9	25008.7	30407.6	9112.8	22311.7	32641.7	38562.4
Baiap2l2	207495	Turquoise	0.000457007	3.37068	2.91919	13.604	78.9167	158.838	57.9874	149.914	118.27	49.0958	87.2596	613.973	636.844	1045.54	903.427	237.052	844.477	1049.01	929.489
Itgax	16411	Turquoise	0.000991572	3.34552	2.7472	32.4058	82.7049	433.778	97.3335	114.984	236.526	466.823	687.512	1548.36	1830.71	935.94	2253.76	1262.44	2664.69	3112.51	3070.78
Prelid2	77619	Turquoise	0.0095026	3.33604	5.08024	39.6252	17.0444	32.0433	0.014069	0.0375692	18.5739	0	7.15604	298.31	179.639	224.752	193.288	234.18	112.126	341.008	184.407
Atf3	11910	Turquoise	0.0273432	3.30901	1.72929	86.7145	105.978	114.386	0.0156935	203.582	75.2493	213.848	407.723	589.417	963.847	613.457	876.853	377.757	1008.26	903.319	696.073
Capg	12332	Turquoise	5.88673e-05	3.30236	1.77987	90.8998	520.12	599.559	706.055	1376.98	775.075	901.703	881.707	4530.68	4376.24	4924.86	5076.37	2598.14	3705.59	4207.97	3002.49
Spp1	20750	Turquoise	0.0198031	3.23967	2.94041	191.175	593.616	2121.65	307.494	564.882	231.63	6440.47	1068.8	10443.9	2072.13	15605.2	2236.97	6133.98	6905.24	27840	22878.5
Niacr1	80885	Turquoise	0.00144792	3.23892	1.79061	58.5174	30.8352	204.014	144.944	209.063	211.121	123.718	350.978	1743.33	750.908	655.807	987.984	295.839	932.426	1154.78	712.893
Serpinb1c	380839	Turquoise	0.0130611	3.13007	13.6403	44.6482	0	0.836453	0.0119417	0.0317059	0	0	0	94.5734	71.2743	134.612	97.8545	148.424	62.719	70.1762	123.525
Gpnmb	93695	Turquoise	0.0460737	3.07058	3.82125	0.0199744	127.601	486.945	529.017	3.32873	398.775	711.574	1184.16	2573.63	1390.6	2995.56	2647.6	2199.16	4097.13	18635.1	7549.73
St14	19143	Turquoise	0.0173838	3.06352	2.81515	162.966	215.135	199.53	560.049	0.0423416	341.114	400.374	382.392	2379.53	1903.9	1500.51	3727.16	1468.68	1156.57	3065.03	2219.82
Lpl	16956	Turquoise	1.69288e-06	3.04304	2.14289	407.392	1002.42	1009.35	799.236	1612.37	1084.91	1645.1	1080.52	6431.38	4682.3	7430.72	7982.34	4119.84	6475.11	8200.07	5154.96
Ctla2b	13025	Turquoise	0.0277999	2.9779	1.1665	53.2846	44.8119	23.0006	70.4022	63.5073	94.8114	29.0711	206.203	383.045	374.516	495.047	256.097	167.67	446.857	63.7203	205.236
Ifi27l2a	76933	Turquoise	0.000223693	2.95308	2.0247	184.904	92.7631	452.351	421.355	766.177	505.317	360.296	495.74	2482.66	1142.52	3322.3	1968.76	1003.2	2892.37	2341.96	2419.52
5730416F02Rik	70550	Turquoise	0.0357111	2.92393	2.23133	2.10986	6.92313	9.76195	12.4128	15.2705	6.83726	5.43194	7.18019	65.0351	48.4716	62.9605	60.3712	31.7893	43.4072	51.8081	36.0285
Tnfsf13b	24099	Turquoise	0.0129277	2.90153	1.30203	10.47	98.2721	49.6161	142.86	137.911	93.8256	140.137	198.901	759.904	480.016	602.563	408.274	246.694	566.169	172.72	421.802
Vim	22352	Turquoise	0.000244573	2.89849	2.17989	85.6769	133.027	268.718	692.563	368.897	475.02	382.149	400.366	1429.26	3329.74	2379.91	1659.57	1991.98	1833.54	2033.3	1510.84
Gpr65	14744	Turquoise	0.030484	2.8334	1.62241	39.7172	81.9529	149.88	168.75	63.537	157.359	171.965	453.621	681.474	1262.34	742.644	451.796	32.7469	875.772	1014.47	683.246
Cd52	23833	Turquoise	4.95532e-05	2.81075	1.52622	617.343	956.692	1290.5	2042.57	3025.51	1340.98	1999.02	1289.23	6543.13	7561.47	9614.11	10711.9	3515.59	5568.03	7004.29	5960.14
Ccl4	20303	Turquoise	0.0029814	2.76145	1.65807	400.072	95.8582	203.941	935.865	1045.32	552.226	1015.48	496.608	3642.9	2170.05	1499.43	3779.15	1714.42	3409.17	3466.51	1223.7
Milr1	380732	Turquoise	0.00144131	2.75102	1.82343	78.3608	90.4736	183.603	167.715	317.369	153.448	157.399	164.635	744.094	845.021	1133.47	779.053	338.244	337.409	1653.32	477.09
Dap	223453	Turquoise	0.0031619	2.74419	1.22383	73.1417	239.176	184.458	31.078	303.2	316.681	366.719	390.517	1043.62	729.998	1002.12	760.951	438.471	985.407	1190.38	602.211
Plaur	18793	Turquoise	0.00013936	2.70569	1.67465	181.764	260.846	225.264	188.43	314.155	235.548	472.286	254.6	2196.42	792.725	694.902	1902.2	838.414	780.7	1351.21	1105.07
Ccl6	20305	Turquoise	0.00120842	2.69358	1.22662	758.358	2454.55	6194.56	5174.26	8089.32	4772.63	5396.51	3548.36	27459	14961.3	26466.8	25444.7	9702.59	15698.1	14931.3	10699.7
Hcst	23900	Turquoise	0.00803267	2.67862	1.68219	14.6483	66.4681	119.718	243.265	186.066	155.407	218.413	91.7341	483.823	511.375	867.473	980.64	298.733	691.476	564.456	536.474
Anxa2	12306	Turquoise	4.79685e-05	2.67817	1.96225	240.255	164.783	273.162	220.523	732.196	299.081	262.936	306.785	1726.31	981.881	1877.21	1166.79	1763.59	1274.58	2159.54	1040.88
Bcl2a1a	12044	Turquoise	0.00536917	2.63118	1.41014	44.93	51.805	54.0779	65.2254	98.4852	44.9527	81.8994	91.7933	194.068	325.086	393.007	426.265	137.794	179.568	250.397	275.057
Axl	26362	Turquoise	2.78217e-06	2.62875	1.76017	1875.99	1184.26	2562.43	1576.72	2978.5	2395.6	2064.5	3853.43	12841.8	10877.9	10560.9	10247	5734.05	9108.54	11987.1	11420.7
Asb10	117590	Turquoise	0.0180034	2.61746	1.6943	138.934	47.0944	164.073	306.416	38.3658	174.952	337.639	182.633	1190.91	493.307	1769.64	574.979	233.197	469.903	1250.81	420.141
Arl11	219144	Turquoise	0.00624416	2.60662	1.16599	57.4747	98.9663	274.064	525.885	298.835	372.394	214.71	298.699	1437.73	1318.39	1664.38	1404.63	322.822	693.962	670.239	971.145
Il3ra	16188	Turquoise	0.0212685	2.5689	1.96885	8.3809	26.2291	37.2262	75.5566	88.5915	36.158	45.486	47.6787	124.103	164.428	190.018	396.013	95.3895	222.876	274.116	260.657
Crip1	12925	Turquoise	0.00828437	2.52597	1.04749	188.031	88.1242	272.285	185.325	888.641	209.156	264.764	134.907	703.607	845.015	1332.16	1345.42	572.429	1019.15	864.484	639.099
Oas1a	246730	Turquoise	0.0342268	2.5003	1.44346	49.1154	8.39247	38.0785	119.059	315.112	140.746	89.1419	205.186	412.567	173.923	452.748	175.234	331.507	269.917	608.664	830.213
Cd63	12512	Turquoise	2.78217e-06	2.41685	1.45356	1787.21	1053.43	1894.52	1902.83	4382.86	2586.19	3071.77	2225.82	8454.84	8393.18	8441.55	10157.6	7511.13	8044.81	11144.2	6896.02
C4b	12268	Turquoise	0.00102182	2.41397	0.629636	491.992	149.271	355.617	244.342	648.047	1644	1257.5	1373.89	1748.45	1841.18	1678.55	1346.76	1206.55	2122.61	2132.58	2155.69
Mrc2	17534	Turquoise	0.00333369	2.3885	0.762816	292.479	212.015	345.905	288.847	366.707	282.462	532.318	435.466	1121.02	564.593	2658.83	1620.8	804.685	563.876	432.817	942.266
Cd68	12514	Turquoise	1.20355e-05	2.35298	1.71385	3220.32	4399.87	6854.43	7633.01	5941.71	6663.89	9814.01	7157.05	29197.7	24567.4	29840.2	29337.5	14548.1	21950.3	34656.6	25866.5
Egr2	13654	Turquoise	0.0349713	2.32838	1.40676	74.1834	140.837	204.901	31.078	27.4197	262.93	392.272	196.14	596.736	467.65	449.514	751.214	420.166	1016.61	414.454	478.727
Egln3	112407	Turquoise	0.000142332	2.32115	1.23246	226.682	186.452	273.148	337.503	610.766	392.912	654.255	407.556	825.18	1209.07	1077.06	2004.85	1431.11	1192.65	1370.64	858.835
Slc11a1	18173	Turquoise	5.85317e-05	2.30597	0.898221	1196.01	1203.62	2230.7	1298.24	4225.23	2155.16	2328.38	2611.81	7456.58	8736.34	6575.18	6548.72	3380.67	6482.34	6279.04	4956.87
Serpina3n	20716	Turquoise	0.000142332	2.30435	1.74278	404.248	481.444	116.127	490.722	646.925	742.827	693.343	808.858	1975.61	1719.5	1197.59	2479.61	2626.11	2496.06	3065.02	1491.58
Gusb	110006	Turquoise	1.20355e-05	2.30019	1.56523	1540.71	1700.61	3184.21	2783.83	2117.05	3065.12	3421.17	2457.05	12458.7	9027.19	10828	13044.2	4830.09	8801.35	8778.57	10320.4
Tspo	12257	Turquoise	6.67261e-05	2.29777	1.28615	582.866	476.746	469.154	1091.17	1309.15	828.83	1125.54	1045.45	2493.76	3256.52	4567.62	2564.21	1890.78	2207.01	3464.36	2946.39
Bcl2a1b	12045	Turquoise	6.7018e-05	2.28526	1.6249	227.73	413.307	368.052	712.255	715.872	649.972	526.813	612.695	2311.99	1596.88	2075.92	2405.93	1125.6	2197.32	2758.52	1645.58
Cox6a2	12862	Turquoise	0.000313394	2.25833	1.47181	349.934	318.841	312.166	432.749	1033.26	361.63	851.696	457.925	1349.45	1512.28	1637.29	2264.6	1596.86	1336.04	3380.13	1188.44
Csf2ra	12982	Turquoise	0.000304309	2.24463	1.96333	186.989	215.897	396.488	366.482	285.716	320.585	605.143	132.205	1370.27	978.081	1554.76	1622.06	1003.21	995.117	1987.94	1253.44
Cspg4	121021	Turquoise	0.00283785	2.22207	0.936186	285.159	183.386	164.045	185.324	343.699	202.315	376.718	374.301	1534.6	696.73	622.145	962.596	877.938	475.924	360.505	767.456
Lyz2	17105	Turquoise	0.00186837	2.21927	2.24414	528.559	2725.64	1724.23	1644.01	2250.57	1532.55	4201.92	1326.11	4756.71	5764.95	7305.89	13010.4	3694.84	8794.11	9966.81	21656.4
Csf1	12977	Turquoise	0.000140034	2.20417	1.72714	332.185	652.497	1035.09	403.77	674.323	1155.29	1480.43	1179.52	3070.83	2668.13	2643.77	2785.24	2008.35	3126.14	5211.62	4517.5
Slc15a3	65221	Turquoise	0.00175354	2.19717	1.72574	292.473	148.526	227.033	373.724	256.162	215.998	577.855	196.999	1565.42	733.793	1517.83	960.245	461.598	903.551	1872.44	886.92
Plin2	11520	Turquoise	9.43757e-05	2.18826	1.59951	269.507	398.617	387.579	240.197	771.665	476.969	423.082	631.612	1761.93	2064.56	1366.95	712.705	1438.81	2373.13	1686.86	1481.19
Siglec5	233186	Turquoise	0.024086	2.16779	1.23739	112.834	88.1198	432.852	653.226	345.914	476.975	544.148	129.503	1669.77	819.342	1500.46	1793.5	756.498	1239.61	1026.37	505.94
H2-Ab1	14961	Turquoise	0.0194509	2.16532	1.22194	196.395	84.2468	831.139	535.234	1038.73	365.539	703.361	331.95	1164.05	1237.58	1873.96	3112.35	1227.75	1275.8	1448.36	1738.65
Lat2	56743	Turquoise	0.00144792	2.16274	0.811692	393.812	626.156	1097.17	1010.42	1488.68	600.113	1743.39	1106.62	4149.98	3166.22	3036.79	3651.15	1207.51	2394.93	2545.95	2520.53
Rbm47	245945	Turquoise	0.0400871	2.15048	0.917861	98.1972	66.4759	107.301	182.194	131.359	111.42	199.308	82.7377	634.659	231.911	762.104	387.717	344.038	361.425	158.688	127.406
Cxcl16	66102	Turquoise	0.00161716	2.11359	0.827743	352.025	313.412	564.984	448.279	767.32	474.032	821.652	795.355	2707.22	1186.25	1994.47	1376.93	571.46	1427.56	1783.98	1290.31
P2rx4	18438	Turquoise	0.00582156	2.11347	0.805488	312.339	577.402	853.251	176.015	1456.9	1087.85	953.561	1094.05	2765.01	1170.08	2628.54	1740.49	1185.35	1916.66	2803.85	2120.38
Gngt2	14710	Turquoise	4.46303e-05	2.11015	1.31054	427.227	405.557	476.275	614.948	817.662	577.64	615.99	490.314	1942.43	2050.3	2194.25	2119.68	822.989	1875.68	2091.57	1414.61
Trem2	83433	Turquoise	0.000142332	2.09881	1.52935	4075.79	5672.48	10781	9797.76	8388.23	8141.71	13705.6	8552.46	29718.4	24601.6	31719.6	43868.6	13724.1	28090.5	38314.2	31834.7
Ifitm3	66141	Turquoise	0.00966954	2.06725	1.42672	477.374	303.319	1141.51	788.883	1414.26	1203.18	592.294	2777.5	2026.01	2252.74	5270.09	1813	1872.47	3233.36	3488.12	7501.76
Tyrobp	22177	Turquoise	0.000317884	2.05902	1.72762	5224.78	6947.43	9463.87	12958.4	10951.9	7167.24	12840.3	7665.35	22080.1	29245	37012.5	55818.5	12274.7	32004.5	36927.4	46711.1
Crlf2	57914	Turquoise	0.00014892	2.05664	1.67423	268.46	275.506	392.028	563.173	365.622	274.641	516.832	432.753	1148.07	1365.91	1876.12	1846.69	633.138	1461.28	1627.49	1352.08
Lgals3bp	19039	Turquoise	9.43757e-05	2.05622	1.58079	2097.44	1724.58	4129.7	3355.3	2710.35	4016.12	4124.5	5199.36	10656.4	9862.7	12902.8	13603.5	6034.72	11386.6	11938.6	18652.1
Anxa4	11746	Turquoise	0.00153021	2.05466	2.63637	407.348	285.644	234.14	346.806	46.0288	402.697	157.375	167.307	1928.83	1453.36	605.877	1304.44	438.468	1466.07	1721.37	1182.87
Bst2	69550	Turquoise	0.000466461	2.0463	1.21595	307.116	362.17	679.393	656.365	949.038	919.733	1224.74	942.89	2179.42	1415.32	2227.92	2459.09	1138.12	2205.77	2137.99	3894.45
Cd74	16149	Turquoise	0.0483007	2.04497	1.84001	150.438	141.531	1829.85	2395.57	1386.9	669.508	1885.32	757.505	3514.1	1748.95	5157.21	8221.37	2642.47	2633.49	5192.23	6355.61
Fxyd5	18301	Turquoise	0.00144792	2.03674	1.2829	197.434	164.007	261.627	383.045	478.322	362.615	499.564	205.093	946.682	852.617	920.71	1408.24	481.837	863.786	1213.06	1202.16
Ly86	17084	Turquoise	2.143e-05	2.03418	1.23787	4185.47	5160.81	8033.2	9499.59	10651.9	7081.24	8511.03	6867.33	25242.9	25056	29706.6	30088.8	13609.5	22137	22568.1	19778.7
Ctsz	64138	Turquoise	2.91888e-05	2.03246	1.6226	9721.5	11415.5	20159.7	20276.7	13560.4	16502.4	22599.6	18100.9	60614.2	54320	62849.6	74114.4	28964.2	54836.6	67944.8	66155.4
Mpeg1	17476	Turquoise	0.00127954	1.98749	1.44327	1244.06	572.706	1717.14	2890.45	1765.66	1158.21	2422.12	2879.96	4840.15	5694.63	5487.29	9453.38	3484.75	6134.19	5999.52	6750.92
Ctsd	13033	Turquoise	0.000142332	1.97939	1.56157	77785.5	100845	163347	140135	104865	120203	207431	139004	424186	425713	450765	600429	199791	406176	515958	565016
Gng5	14707	Turquoise	0.000554449	1.97267	1.02174	400.069	333.553	377.812	537.305	1117.52	473.057	428.534	433.63	1680.88	1531.3	1715.44	1543.58	1115.96	1462.48	1534.68	866.843
Ube2l6	56791	Turquoise	0.00120842	1.97037	1.46822	316.498	243.002	346.8	176.01	158.766	369.457	410.371	544.37	1523.66	624.479	1171.5	921.592	993.578	1014.35	703.693	1391.45
Tmem176b	65963	Turquoise	6.44924e-06	1.97012	1.01459	1693.21	2354.72	3062.66	3611.01	4899.57	3890.04	3922.5	3372.94	9381.85	10321.8	11695.5	10608.1	7932.27	8508.61	8831.45	7224.82
Psmb8	16913	Turquoise	0.000312739	1.96712	1.13131	605.852	599.036	1545.09	1315.83	2688.36	1418.2	1854.35	1274.85	4272.84	3985.57	3436.35	4201.96	3027	4650.01	4769.17	3404.29
Cd48	12506	Turquoise	0.000473077	1.95808	0.905295	667.477	499.175	1576.15	934.855	1733.88	1143.55	1981.76	1463.8	3898.33	3432.37	2348.46	4610.13	2869.92	3070.73	2953.9	2947.98
Hmox1	15368	Turquoise	0.000730052	1.94859	2.17784	99.2533	239.944	314.001	398.561	137.964	304.95	141.904	345.509	1265.86	889.687	960.883	943.328	830.707	745.753	1739.7	893.346
Hspb6	243912	Turquoise	0.00925457	1.94856	0.64581	155.653	188.809	254.545	132.53	245.212	277.58	442.252	399.503	606.57	654.914	887.014	675.164	500.156	625.239	727.404	282.195
Fcer1g	14127	Turquoise	4.95532e-05	1.93937	1.34817	4466.45	4647.58	7130.27	9183.84	9718.18	6343.3	9711.18	6430.98	21563.1	20296.7	26552.6	29114.1	12166.8	23289.9	26193.2	20336.9
Anxa3	11745	Turquoise	2.31419e-05	1.93633	1.10063	1742.3	2043.55	2962.46	2681.34	3041.99	2333.04	2518.54	2624.4	12286.7	7243.04	9656.46	6903.83	3963.71	5759.58	7292.45	5539.9
Tmem106a	217203	Turquoise	0.00144131	1.93586	2.57208	366.612	84.2577	261.655	373.715	143.434	264.875	60.0017	320.315	1457.39	675.809	947.859	1074.97	998.395	687.944	1326.38	1676.98
Ephx1	13849	Turquoise	0.000252672	1.92083	1.02462	787.581	393.139	767.213	639.802	1379.18	803.419	747.003	540.683	2261.66	2586.4	3045.44	1904.74	1519.76	1908.23	2088.34	1543.72
Ucp2	22228	Turquoise	1.25013e-06	1.913	1.35636	2017.01	3666.88	3216.11	4191.79	3845.46	3339.76	3319.24	3769.71	11830.1	12371.2	12045.1	13056.3	8061.41	10357.8	9030.04	9098.22
Lsp1	16985	Turquoise	0.000596852	1.90056	1.43915	356.207	349.786	1206.33	698.808	689.634	661.694	1073.69	715.246	1572.92	2251.8	2396.21	3527.91	1874.4	1976.9	2430.46	2233.44
Serpine2	20720	Turquoise	1.45553e-06	1.86531	1.09085	10052.6	8166.61	13599.8	9279.1	14061.7	13287.7	17855.5	13237.2	39382.5	33339.9	38983.1	38033.7	27216.1	31350.3	37471.3	28443.9
Ftl1	14325	Turquoise	6.44924e-06	1.84752	1.30097	4799.65	4539.22	5469.87	6019.04	9214.64	6498.71	7277.23	5804.8	16432.1	16807.3	20564.8	21151	11770.7	19426.5	24221.4	15531.6
Tlr2	24088	Turquoise	0.0056173	1.84313	1.35587	722.836	400.859	1506.96	1721.64	695.135	1176.78	2594.16	975.24	4695.18	3329.7	4580.68	3009.9	2316.74	2890.05	5486.84	3233.47
Tmem176a	66058	Turquoise	1.75334e-05	1.83937	1.00871	1519.81	858.368	1404.92	1835.53	2385.19	1887.35	1637.78	2074.7	4549.12	6173.71	4574.18	4809.48	4179.6	4330.81	3734.2	3822.11
Cd9	12527	Turquoise	0.000232878	1.83175	1.01289	7650.19	6601.37	15909.4	16437.9	19706.8	12350.4	16881	12542.6	40630	33414	43822.2	48011.4	23948.1	32528.5	39480.9	28107.9
Arpc1b	11867	Turquoise	0.000699311	1.8073	1.48377	463.795	775.578	1368.61	1714.38	1036.63	793.64	1180.12	871.78	3620.86	3228	3958.56	4320.27	1297.13	2594.91	3997.51	2968.03
Itgb2	16414	Turquoise	0.000173894	1.80638	1.03898	1252.42	1745.52	2932.31	2291.05	2583.34	1818.93	2465.78	3078.77	7603.91	6498.78	5440.6	9211.84	3249.61	6190.81	4856.61	6141.41
Cd84	12523	Turquoise	0.00014892	1.78601	1.25073	1153.18	1136.3	1838.68	1138.8	1819.28	1600	2316.59	1132.68	6520.9	4569.2	3829.38	3244.22	2549.96	5504.1	4238.19	4052.29
Slamf9	98365	Turquoise	0.0129277	1.78381	0.546788	371.878	663.31	1016.44	1335.49	2157.45	935.364	1120.97	1239.78	2369.73	2198.57	3006.37	4088.3	1622.87	2102.19	2828.69	1412.98
Slc16a3	80879	Turquoise	0.00489153	1.76987	1.69435	246.531	246.828	643.944	817.846	390.815	648.016	811.649	473.219	2938.07	1715.7	1233.42	780.343	832.626	2137.06	2276.11	2274.4
Ly9	17085	Turquoise	0.00440846	1.76888	1.94513	144.165	277.891	400.064	217.414	91.9997	469.165	217.441	288.801	1397.19	592.162	397.42	1155.85	1088.99	702.383	1028.52	1290.4
Tspan4	64540	Turquoise	0.0118043	1.76215	0.143098	667.471	674.942	986.298	357.185	1620.01	864.016	1430.37	768.314	2377.03	1818.36	2474.35	2440.92	1080.3	1326.4	1532.54	1231.75
Gpr84	80910	Turquoise	0.0328861	1.75275	0.244972	727.013	343.573	1359.72	1251.64	1790.79	1470.99	1242.89	1198.38	5003.17	2789.81	2459.18	2155.96	1116.92	1870.9	1813.15	1957.54
Trim30a	20128	Turquoise	0.024086	1.75163	0.871529	337.402	170.951	478.05	395.483	1060.63	545.385	965.44	462.419	1752.05	823.142	412.623	1665.52	830.703	1251.67	1666.34	1802.07
Npc2	67963	Turquoise	8.00021e-05	1.74822	1.1453	2865.17	3286.73	5084.06	5036.57	6806.43	3826.5	4817.82	4542.53	10001.9	11673.5	15296.8	17694.3	7620.02	11123.9	12219.2	13260.4
B2m	12010	Turquoise	0.000173648	1.74695	1.32564	14486.7	13599.2	27274.9	28569.2	25556.5	18205	31396.4	22518.4	54573.3	56565.1	85041.9	85529.4	36091.8	61238.2	71864.6	75625
Ctsl	13039	Turquoise	2.91888e-05	1.74019	1.34779	7193.73	7455.99	15371.9	12417	13075.5	12209.6	15916.6	12187.2	32873.9	32064.3	32280.9	44559.5	23975.1	34453.5	43049.9	34408.2
Myo1e	71602	Turquoise	0.000441506	1.73591	0.827392	384.407	527.877	377.799	418.26	1043.15	767.258	557.738	1159.77	1167.72	1505.64	1774.07	1242.88	1152.58	1391.42	1869.24	1846.94
Amdhd2	245847	Turquoise	0.0402433	1.73378	0.242766	293.529	283.239	342.339	316.802	734.448	455.466	280.211	728.807	1108.68	715.74	1440.71	845.479	405.704	703.572	984.264	508.367
Stom	13830	Turquoise	0.0288643	1.72766	0.958844	74.1873	200.399	425.756	271.249	209.112	424.193	664.287	468.764	1172.51	743.307	677.515	624.494	1258.62	834.853	708	631.89
H2-K1	14972	Turquoise	0.00268409	1.72122	1.02884	2574.79	1690.51	5462.83	2887.37	3662.67	2765.05	6542.1	4997.81	11081.1	6548.19	13431.5	10534.5	5537.45	9594	12604.5	8925
Tcirg1	27060	Turquoise	0.00038868	1.72018	1.36841	436.625	435.768	850.657	345.791	519.96	378.246	598.708	508.317	1073.19	1863.05	1830.53	2049.59	909.726	1492.6	1108.41	1666.48
Ppfia4	68507	Turquoise	0.000331597	1.71483	0.878821	990.24	1757.14	2639.61	1964.94	2376.46	2084.79	2535.85	2563.23	4309.73	6581.48	4803.28	8438.82	3286.23	5211.42	4674.21	4408.34
Srgn	19073	Turquoise	0.000276262	1.71292	0.947692	795.951	634.659	1213.36	1424.52	1679.15	1326.33	1542.26	846.578	3345.82	3159.56	3645.87	3186.19	2255.07	2101.01	3452.49	2595.91
Sdf2l1	64136	Turquoise	0.000116255	1.70724	1.0116	1377.76	1171.11	1540.62	2080.89	2819.76	2020.28	2960.78	1978.41	5693.43	3975.11	4846.7	5633.19	3321.89	4916.27	7222.27	4255.97
Efemp2	58859	Turquoise	0.0244453	1.70103	0.800466	253.828	184.158	307.779	288.84	251.78	223.819	496.859	153.806	466.648	887.807	1281.09	728.306	312.224	613.208	555.828	480.314
Ptprc	19264	Turquoise	0.0132063	1.6999	1.03595	594.359	591.313	935.723	1441.08	1413.16	325.461	1890.79	1263.18	2122.97	1974.24	3692.54	3783.99	1794.41	2818.94	3348.88	2069.81
Scpep1	74617	Turquoise	0.000482765	1.69579	0.92138	625.698	882.38	1451.95	1921.45	1365.03	1656.69	2191.94	1362.12	4755.32	3414.3	3674.11	3970.05	3149.39	3096.04	2964.7	3243.9
Cyba	13057	Turquoise	0.000382056	1.66907	1.14298	2287.55	2014.87	3961.16	5414.43	5058.31	3297.73	4722.29	3667.13	11744.2	7614.69	11468.6	12669.8	6742.09	9910.83	12426.4	7900.88
Naip2	17948	Turquoise	0.0386926	1.66776	1.10623	209.964	149.304	632.54	188.43	504.561	146.6	224.72	130.408	995.716	740.46	1039.02	974.656	797.949	478.328	518.062	372.02
Soat1	20652	Turquoise	0.000153178	1.66743	1.92261	1100.92	527.876	453.199	855.123	370.028	890.414	532.258	551.489	3140.72	1706.19	2014.04	2468.75	2180.87	1520.36	2988.41	2197.35
Dpp7	83768	Turquoise	6.67261e-05	1.66502	1.03651	778.192	739.957	1048.37	771.284	1010.37	1108.37	1925.37	1368.44	2132.8	2569.28	2614.45	3268.3	2089.31	2746.66	3246.35	3020.19
Ptpn18	19253	Turquoise	0.0156596	1.66225	0.962477	225.641	299.486	468.3	815.771	898.634	383.133	474.037	402.138	1172.61	929.605	1797.94	1826.13	705.419	999.925	1632.88	866.856
Ctsa	19025	Turquoise	0.000554449	1.64357	1.43674	5995.64	7344.55	11456	9826.74	3759.04	8218.93	13294.3	9417.07	27602.8	24181.5	25106.4	31284.5	12625.5	21360	31712.5	28209
Anxa5	11747	Turquoise	1.25013e-06	1.6366	1.17119	2279.18	1809.76	2479.05	1908	2862.48	3010.38	2885.24	2861.92	6757.98	5894.24	6875.93	6826.52	7508.25	5301.8	7677.73	5680.26
Gm6251	621697	Turquoise	0.0205131	1.62428	0.379303	310.243	259.999	285.557	421.36	1025.58	412.457	603.265	470.529	988.401	892.544	917.447	1138.93	863.478	1005.9	933.549	464.247
Samsn1	67742	Turquoise	0.00328878	1.617	1.22634	697.763	595.19	978.308	1355.15	1950.56	808.302	997.223	470.492	3332.29	2147.24	2073.76	3570.22	1840.67	2581.63	3167.57	2299.19
Ctsh	13036	Turquoise	4.46303e-05	1.61659	1.19396	3163.91	2577.65	4756.78	4736.34	5017.81	3553.81	4719.56	3969.43	10653.9	10334.2	12350.2	13378.8	6453.94	10078.3	13065.3	9891.37
Fyb	23880	Turquoise	0.000445412	1.61299	1.45695	433.489	334.335	654.605	650.138	376.58	388.021	646.036	334.653	1878.52	1637.77	1518.94	1304.46	719.874	1086.67	1725.7	1259.05
Ctsb	13030	Turquoise	5.29484e-05	1.60176	1.42477	32235.4	38323	60140.4	48149.2	38996.5	46143.9	61196.8	51202.3	124197	124062	129102	165467	75763.8	128910	168708	156954
Plek	56193	Turquoise	9.05141e-05	1.60174	1.3428	2294.86	2033.46	4250.34	2902.89	3656.09	3864.63	3646.8	3214.59	11386.8	6118.55	10501.2	6841.06	5828.49	10433.6	10683.4	9533.72
Naglu	27419	Turquoise	0.000142332	1.60173	1.41022	902.492	945.876	1845.8	1307.54	1061.82	1122.05	1671.47	1394.52	3216.95	3801.17	3629.6	4532.86	1885	4354.86	4122.7	3590.36
Rhoc	11853	Turquoise	0.0121758	1.57752	0.518818	278.9	318.13	258.077	224.664	454.249	299.08	446.775	309.481	483.835	777.537	999.926	961.348	500.154	584.304	592.519	485.928
Fam20c	80752	Turquoise	2.73253e-05	1.56784	1.3104	1216.88	1149.52	1059.02	980.403	990.663	932.432	1423.98	864.579	3715.37	2919.08	3767.47	2659.62	2197.24	2264.83	3723.37	2259.87
Fcgr2b	14130	Turquoise	0.000252456	1.56173	1.27674	962.036	1329.82	2012.51	2250.66	1674.81	1417.22	3179.18	2126.87	5328.78	3902.87	5497.05	4622.29	4349.21	4154.95	5766.39	6077.29
Irf8	15900	Turquoise	0.00268409	1.56145	0.653564	1398.65	1467.58	3279.1	3299.39	4713.46	2854.97	3251.01	2386.86	7510.59	6475.02	7683.69	6206.92	3797.96	5501.76	5793.38	5681.07
Mthfs	107885	Turquoise	0.0390699	1.55445	1.0782	116.995	111.428	156.118	59.0267	152.146	128.037	187.467	102.541	360.971	367.859	276.877	297.147	311.274	295.172	384.201	213.255
Hif1a	15251	Turquoise	1.79152e-05	1.54342	1.46432	2297.99	2448.39	3244.49	3202.08	3686.74	4389.49	3328.34	3520.49	11408.9	8250.6	5766.34	7199.77	7703.87	13128.4	11628.8	8722.11
Ncf2	17970	Turquoise	0.00100729	1.54278	1.0777	266.377	496.16	730.883	678.094	421.461	618.693	553.202	541.606	2018.46	1698.61	1087.92	1521.83	980.08	1246.86	1139.7	1139.54
Ccrl2	54199	Turquoise	0.00828437	1.53703	2.23713	130.57	114.527	92.2092	240.156	146.678	118.262	75.4843	107.941	788.143	208.142	284.495	394.998	283.316	462.615	942.11	425.808
Pycard	66824	Turquoise	0.0015134	1.53647	0.908618	613.16	726.795	1197.4	996.967	1841.13	864.99	1538.63	964.451	2585.82	2042.68	2939.06	2684.95	1513.97	2714.12	3273.33	2277.54
Vkorc1	27973	Turquoise	0.00048709	1.53436	0.986808	774.013	930.422	825.732	1020.78	929.365	887.472	2070.06	846.586	2519.52	1863.98	2688.27	3213.93	2414.08	2182.9	2475.79	2308.02
Akap13	75547	Turquoise	0.00327928	1.52992	1.30032	462.735	533.347	248.298	657.386	724.618	501.403	307.506	512.819	1032.66	1087.4	2346.2	1025.48	1272.09	1493.78	847.234	1426.69
Renbp	19703	Turquoise	0.00107482	1.52665	1.06451	477.369	477.531	927.773	960.722	1071.63	722.293	783.402	699.944	2509.63	1248.03	2077	2357.6	2119.19	1226.43	1832.56	1676.07
Cd14	12475	Turquoise	0.0013113	1.52562	1.41134	1351.64	1240.78	2333.6	3197.92	1893.74	1663.52	2973.52	1873.14	8329.5	5106.24	3885.85	6068.01	2965.31	5681.24	8257.26	5449.31
Hvcn1	74096	Turquoise	0.00755549	1.51756	1.03577	941.144	1075.91	2532.32	2015.66	1737.19	1036.03	2392.11	1368.41	8139.06	3592.05	3540.58	3524.41	1963.06	3677.89	3869.09	3885.48
0610031J06Rik	56700	Turquoise	0.000142332	1.51038	0.720502	2101.62	1980.06	2863.99	2308.65	2487.04	2801.22	4486.66	3528.6	7757.37	6368.56	6815.12	5423.07	4939.96	4357.35	7066.88	5556.76
Igfbp2	16008	Turquoise	0.0173599	1.50968	0.593407	970.375	484.483	805.339	943.13	987.367	1153.33	1001.78	1055.34	1285.61	4110.15	2367.97	1357.64	1320.27	2293.67	1134.32	1585.43
Grn	14824	Turquoise	0.000314709	1.5093	1.21933	10509.1	10183.9	20861.4	17032.2	9984.23	14483.1	20886.3	15651	45004.8	40020.2	38959.2	42794.9	19846.6	36618.3	44212.2	41365.2
Ank	11732	Turquoise	0.000761424	1.50308	0.833259	3925.38	5340.42	6214.03	7006.68	4884.31	7581.67	9834.94	7288.4	17820.7	16116.3	16692	13108.3	7310.67	13999.5	18680.6	12728.7
Man2b2	17160	Turquoise	0.0241522	1.50144	0.787054	646.56	500.04	593.383	251.586	370.017	242.384	1001.85	498.418	1647.68	1151.09	1414.7	1425.18	690	793.946	1193.65	967.924
Fbxw4	30838	Turquoise	0.00755807	1.47396	0.670395	501.387	445.808	392.882	775.409	743.251	569.819	984.533	547.894	1533.54	1393.48	1525.44	1424	669.761	1395.01	1627.49	836.374
Cd34	12490	Turquoise	0.000504938	1.47228	0.97271	3098.1	2967.8	4417.06	6013.85	3743.68	4813.68	5023.46	3775.09	13059.1	7847.57	11468.6	13396.9	5287.85	9395.24	11557.6	7820.68
Cotl1	72042	Turquoise	0.000974024	1.46645	0.612423	1103.03	972.212	1115.78	1321	1351.87	1169.94	1222.88	1066.12	2340.27	2750.84	4702.23	2675.29	1254.73	2294.92	1672.85	2132.38
Tep1	21745	Turquoise	0.0294915	1.45675	1.1522	214.138	191.918	436.462	282.625	160.945	138.781	258.404	244.709	1448.54	636.854	296.444	706.554	419.201	513.233	463.017	388.879
Lmo2	16909	Turquoise	0.00417488	1.45563	0.732602	1021.57	787.15	1475.89	1912.13	2680.72	1503.23	2231.05	1132.68	4577.28	2990.36	3142.11	3543.7	2333.12	3929.62	3325.15	2953.59
S100a6	20200	Turquoise	0.034979	1.45425	0.546101	752.073	314.164	454.962	923.458	1520.39	1130.85	828.892	897.888	989.718	1823.12	1886.99	1998.89	2151	2169.57	1069.56	1002.38
Tbxas1	21391	Turquoise	0.000189584	1.44942	0.795959	1201.23	1003.15	1923.84	1538.41	1579.57	1761.27	1773.36	1266.74	4499.93	3147.2	4098.62	3729.69	2124.96	2615.39	3276.59	3061.86
Prdx4	53381	Turquoise	0.0008583	1.4462	0.8474	716.562	841.406	957.913	830.289	1341.99	806.348	988.13	787.21	1785.3	1953.34	1730.67	3648.63	1884.04	1499.87	2046.25	1629.54
Dhrs3	20148	Turquoise	6.61657e-05	1.4406	1.14276	583.912	956.763	1026.21	1225.75	1021.3	823.941	971.747	955.465	2513.37	2554.08	2935.8	2291.22	1629.62	1961.25	2378.66	2360.16
Tgfb1	21803	Turquoise	0.00398839	1.43131	0.849793	523.326	716.782	1070.6	799.227	640.384	483.803	1013.63	784.526	2448.22	1757.53	2395.09	1786.35	690.96	1714.26	1408.43	1453.11
Rpl32	19951	Turquoise	0.0134462	1.41927	0.57006	2066.1	1466.04	1495.37	2975.35	5707.35	2312.52	3029	1999.99	4500.03	4765.01	5733.73	6404.95	5471.93	5602.92	5329.3	2967.98
Ang	11727	Turquoise	0.0109343	1.41111	1.41321	336.359	400.902	490.463	1406.88	455.396	548.316	806.174	363.436	1241.39	1377.31	2299.55	2088.25	942.492	1180.64	2216.74	1448.31
Fxyd1	56188	Turquoise	0.0248046	1.41047	0.718459	925.466	547.959	541.883	754.72	2490.18	1030.17	1069.1	986.948	1119.88	2443.82	1923.92	1875.75	3809.56	1961.23	2140.14	1264.62
AF251705	140497	Turquoise	0.00610344	1.40783	0.705581	1293.15	1331.37	2108.31	2675.12	1973.64	1549.17	2493.09	1667.11	4385.8	4194.69	5144.17	5931.45	1477.35	3617.66	4468.06	2966.4
Stat1	20846	Turquoise	0.0131303	1.40254	0.671109	592.267	688.107	721.071	719.519	770.645	1160.17	737.892	1819.27	2214.97	1132.06	2314.76	1531.54	1521.69	1454.08	1314.54	2855.88
Apoe	11816	Turquoise	1.20355e-05	1.38609	1.15597	66027.1	46810.9	59786.5	47377.9	81907.4	64923.6	79607.3	75028.9	133679	133412	142051	165877	140901	144988	166990	218892
Rac2	19354	Turquoise	0.0106554	1.37444	0.685718	335.318	589.019	980.993	1164.66	950.138	601.093	774.299	941.085	1641.63	1984.71	2055.27	2277.86	1116.93	1362.53	1670.67	1104.23
Psmb9	16912	Turquoise	0.00960013	1.36901	0.975288	391.702	211.235	471.882	203.962	420.338	374.341	535.95	330.17	776.017	768.973	864.244	893.777	911.668	1173.29	554.758	625.475
Lipa	16889	Turquoise	0.0012791	1.36656	1.2198	728.059	1206.78	1325.11	1824.13	1693.39	1099.57	956.259	1266.76	4156.14	2797.4	1945.66	4210.35	2644.41	2484.08	4092.47	2461.97
Cln3	12752	Turquoise	0.00375753	1.36083	1.06278	459.609	490.712	667.875	441.035	964.342	689.064	1124.67	325.643	1462.36	1383.02	1149.81	1293.6	1137.17	1775.66	2158.46	1412.23
Tpp1	12751	Turquoise	0.000142332	1.35759	0.433259	3343.57	3705.53	5273.88	3667.96	5074.74	4655.34	6001.59	5010.38	9316.76	9502.46	12631.3	9527.15	6416.36	8252.01	5990.9	7348.34
Hexa	15211	Turquoise	0.00153067	1.34474	1.30861	6569.09	7300.43	9724.65	10658.1	5831.17	7716.54	12292.5	7784.12	17523.6	20183.6	19291.2	29996.9	8470.01	21426.3	23217.7	30174.7
Pbxip1	229534	Turquoise	0.00021534	1.34109	1.30101	1107.22	896.328	1424.46	1735.1	1530.3	1271.59	713.309	1515.99	2707.41	4373.41	3080.22	2919.29	2754.27	3318.87	3306.8	3016.95
Rsu1	20163	Turquoise	0.00161716	1.34029	0.894473	973.502	765.548	887.847	1127.4	643.672	875.747	463.092	792.617	2513.31	1330.73	3159.42	2502.52	1140.05	1162.58	1637.22	1218.91
Dnase2a	13423	Turquoise	0.00146718	1.33167	1.54932	578.662	404.047	531.304	403.758	327.323	386.068	564.144	232.977	1124.71	612.12	1423.38	1666.7	980.083	1005.94	1474.23	960.706
Sgpl1	20397	Turquoise	0.00336612	1.32866	0.59496	1275.39	1802.81	2919.01	1581.9	2476.07	2666.34	2537.66	2041.39	7023.05	4870.52	3933.61	3209.19	3132.04	4212.74	3571.23	3767.58
Cd37	12493	Turquoise	0.00322309	1.32329	0.750214	1328.66	1288.04	1977.94	1839.67	1876.21	1289.18	1863.44	1401.7	3111.35	4130.06	4035.65	4823.9	1231.6	3361.04	3161.11	3062.66
Tagln2	21346	Turquoise	0.0470082	1.31805	0.582751	264.286	291.747	514.436	628.399	655.664	426.141	371.208	629.805	767.443	1280.38	960.874	1227.08	1137.18	618.066	468.427	895.77
Nfe2l2	18024	Turquoise	8.68565e-05	1.31594	1.31182	1722.44	1192.81	2087.03	1828.28	1150.5	2131.71	1723.31	1833.57	4066.59	2998.91	5489.43	4450.77	3934.81	3951.34	5160.93	3931.19
Cpne3	70568	Turquoise	0.004637	1.29652	0.628299	469.006	417.942	647.485	437.927	686.33	774.103	556.837	594.691	1324.81	945.768	1478.74	1095.5	1219.09	884.279	1222.78	711.268
H2-D1	14964	Turquoise	0.00575066	1.28748	1.38878	2719.98	1981.58	7141.01	3772.51	2684.08	2731.82	5172.7	4077.4	6559.13	7292.46	11791	12474.2	5270.5	8296.6	11586.7	13250.1
Rpl18a	76808	Turquoise	0.0249573	1.2853	0.529424	501.387	390.06	384.012	684.31	1220.44	534.632	686.962	507.403	1001.95	1086.45	1184.53	1503.67	1109.22	993.89	1357.68	796.285
Cd83	12522	Turquoise	0.00276039	1.28491	0.998279	1226.3	1287.99	2626.29	3450.53	2688.43	2585.21	2979.87	2864.62	6737.06	4173.77	4410.25	5612.67	4880.21	5022.29	7808.29	4498.96
Psme2b	621823	Turquoise	0.000147358	1.27828	0.700552	964.114	791.054	949.026	1114.98	1567.49	1072.2	1192.85	1114.71	2767.49	1982.8	2184.49	2328.65	1915.84	2268.4	1984.74	1870.94
Itgb5	16419	Turquoise	0.00216998	1.27378	0.541903	7748.37	10337.2	14439.7	12087.8	11971	12671.9	16951.1	14030.7	32943.8	23596	22144.5	29187.8	11907.6	22044.3	23744.4	23287.3
Pmp22	18858	Turquoise	0.000976981	1.27068	0.680718	4223.06	2521.14	4699.13	3178.28	4757.29	4711.05	4866.05	3464.69	10004.3	7600.44	8939.89	8733.63	4303.9	7742.43	8884.32	7600.17
H2-T23	15040	Turquoise	0.00336612	1.26895	0.727112	1067.53	1107.65	1625.79	1797.22	1608.04	1724.13	2260.16	2338.32	3651.56	2263.2	3602.45	3973.66	1956.31	2867.15	3935.99	4368.32
Sat1	20229	Turquoise	0.00161716	1.26737	0.699975	1409.09	1591.46	2278.59	2469.11	3698.74	2224.55	2503.08	1816.45	4639.97	3975.11	4373.32	5663.36	3877.95	4850	4806.95	3104.33
Myl12a	67268	Turquoise	0.00181198	1.25981	0.644085	1045.58	612.995	1045.72	827.186	1342.01	784.844	1280.22	1075.13	1690.76	2166.26	2553.62	2046.03	1697.08	1996.15	1948.04	1363.27
Dhrs1	52585	Turquoise	2.94678e-05	1.25796	0.963618	1727.67	1770.33	1208.89	1628.48	2341.42	2146.36	2041.77	1831.76	2881.78	4157.62	4271.26	3840.84	3850.97	4556.05	4478.85	3420.33
Atp6v0e	11974	Turquoise	0.00610344	1.24966	0.689529	2559.11	1271.74	1616.01	2379.04	3943.93	2196.21	2952.58	1476.36	4264.27	4353.43	4220.24	5770.85	4380.05	4552.46	4951.56	3161.27
Fuca1	71665	Turquoise	0.000807119	1.24844	0.704835	1647.25	1871.69	2518.07	2871.83	3907.83	2195.23	3358.38	2849.32	4649.82	5441.79	5779.33	5295.02	4115.02	6265.46	5797.69	3887.85
Vamp8	22320	Turquoise	0.00380268	1.24785	0.654125	956.805	720.592	1457.29	1331.35	1660.54	1003.78	1373.01	1200.18	2140.14	2523.66	2942.31	3000.15	1337.61	2278.05	2599.9	2026.52
Uap1l1	227620	Turquoise	0.00375166	1.24766	0.660011	846.084	762.411	1031.52	1177.1	1280.72	1193.4	1122.79	1138.11	2536.66	2048.39	2854.36	1624.55	1296.17	2053.98	2781.19	1350.43
Aif1	11629	Turquoise	0.00928915	1.24726	0.349168	1816.46	1629.38	3023.66	2985.71	3950.51	2408.3	2906.16	2168.23	4730.83	4625.28	6944.29	6145.26	2812.09	4095.91	4043.94	3611.98
Gpsm3	106512	Turquoise	0.030484	1.24338	1.14079	228.756	143.899	267.872	257.78	183.921	218.934	158.291	333.822	385.603	580.776	421.283	739.11	311.264	438.542	739.256	484.359
Rplp0	11837	Turquoise	0.00472392	1.23405	0.327822	1872.86	1741.64	1751.71	2714.47	4043.55	2616.49	2958.94	2193.43	4616.63	4423.77	4666.46	5301.02	3681.36	3915.2	4668.8	2560.59
Slc37a2	56857	Turquoise	0.0321394	1.223	1.60457	391.721	336.619	1344.7	1376.88	884.467	936.348	289.295	778.223	2941.81	2071.2	815.427	2224.78	1550.6	1366.17	3116.82	2749.96
Cstb	13014	Turquoise	0.000276262	1.22275	0.743278	1540.69	1072.82	1492.74	1334.46	2375.33	1470.98	1789.74	1372.01	2919.8	3179.52	3045.48	3553.35	2520.09	3198.41	3507.53	2505.28
Atox1	11927	Turquoise	0.00115575	1.22	0.714456	1769.45	1393.29	1981.46	2240.32	3342.98	1686	2149.13	1807.46	3925.39	3750.79	4384.17	5141.58	3212.99	3409.26	4799.38	3322.48
Laptm5	16792	Turquoise	0.000619764	1.21674	0.877727	16867.2	15858	32887.7	26684	19225.2	22424.4	30183.5	22004.6	55167.5	52496.9	53232.2	53620.4	29747.7	46138.8	52157.6	44380.5
Rnaset2b	68195	Turquoise	0.0383485	1.21657	0.887114	229.809	177.181	308.659	391.322	399.519	242.389	354.864	209.597	584.471	550.35	737.2	700.514	306.443	538.522	769.487	616.696
Lamp2	16784	Turquoise	2.85371e-05	1.21573	0.797161	6448.96	4494.31	7172.85	7989.14	7676.7	7483.93	7597.51	6021.62	15468.2	15466.1	13663.9	16033.6	12352.8	13567	11502.6	12587.6
Hadha	97212	Turquoise	0.0266003	1.20689	0.608711	698.807	825.14	1055.48	425.511	1398.92	671.464	1073.66	1466.54	1563.06	1754.68	2253.96	1364.87	2220.39	1380.6	2262.08	1167.59
Eef1a1	13627	Turquoise	0.00125077	1.20379	0.662316	9378.88	7380.15	6516.46	10122.8	17318.2	9276.47	11036.9	8278.04	18788.2	16318.7	20751.5	21072.5	18053.1	18715.8	22137.4	13751.2
Tmem243	652925	Turquoise	0.0249402	1.20336	0.676272	649.713	508.49	949.049	1269.22	916.215	897.249	750.635	893.389	2217.41	845.95	2425.49	2286.32	1338.58	1672.1	1512.03	1002.37
Cnn3	71994	Turquoise	0.0121758	1.2016	0.655525	2161.14	1562.06	1804.06	698.823	3048.53	1900.06	2275.61	2610.92	3214.5	3356.32	4032.4	3716.43	5848.76	3480.32	2784.47	3378.63
Ormdl2	66844	Turquoise	0.041309	1.19737	0.825956	285.162	129.939	248.326	287.807	546.153	241.412	306.627	273.493	422.441	611.19	545.047	602.704	644.721	495.16	714.448	570.176
Cmtm3	68119	Turquoise	0.00204356	1.19675	0.953537	535.864	661.01	988.963	1427.61	829.75	769.207	1152.84	746.722	1908.06	2240.41	2169.28	1965.11	1422.42	1686.57	1853.07	1813.21
Creg1	433375	Turquoise	0.000218239	1.19612	1.1023	3165.99	3135.81	4030.35	3731.1	3280.65	3070.98	5001.64	3046.33	7192.65	7463.56	7942.11	9623.76	4593.98	7258.16	10191.3	8872.11
Cndp2	66054	Turquoise	0.000730052	1.19594	0.626305	1887.49	1927.44	2039.99	2352.13	2606.34	2084.78	3861.58	2498.44	5235.44	4156.67	5115.95	4293.77	3099.27	4447.66	5523.55	3988.12
Plxdc2	67448	Turquoise	0.000976981	1.19439	0.950735	3307.01	2885.75	4403.76	5801.62	3592.62	3857.78	4129.03	4000.02	7980.91	10498.6	9709.67	9337.53	3943.48	7843.63	9836.21	8489.55
C3ar1	12267	Turquoise	0.00252387	1.19267	1.06665	2328.27	1041.82	2656.44	3706.24	2094.07	2277.33	3155.48	3040.07	6505.01	4470.34	4681.68	6589.76	4357.88	5682.44	5762.08	6330.69
Hcls1	15163	Turquoise	0.00372298	1.19087	1.24346	460.65	597.592	447.887	1104.6	482.755	602.076	464.928	358.94	1342.03	948.615	1900	1769.38	1159.33	1446.81	965.946	947.056
Rps4x	20102	Turquoise	0.00284603	1.18923	0.874539	491.985	497.698	398.208	698.801	780.455	615.759	537.727	573.095	1152.95	1016.11	1141.11	1448.13	1118.86	1209.5	1502.29	765.803
H2-DMa	14998	Turquoise	0.00767662	1.18357	0.451349	1274.35	1554.34	1627.55	2543.64	2422.41	1746.61	1599.55	1605.93	3867.64	3756.5	3689.3	4585.97	1552.52	3077.96	2523.29	2929.53
Man2b1	17159	Turquoise	0.0408129	1.18293	0.97807	2534.06	4091.85	5732.47	4547.92	1518.31	3575.31	4284.63	4629.82	8367.66	7814.31	11645.5	10556.2	2537.42	6324.57	5471.79	13259.7
Arhgdib	11857	Turquoise	0.000771889	1.18289	0.821471	1734.98	1931.32	2057.73	3073.69	2872.31	2139.52	2041.76	1604.12	5296.83	4478.9	5539.38	4658.51	2705.11	4618.71	4534.98	3441.17
Rab34	19376	Turquoise	0.00233746	1.18276	1.34739	275.764	280.187	335.271	304.371	261.638	310.811	285.69	384.183	801.773	689.128	475.58	747.645	628.33	843.259	1085.69	603.831
Gm6548	625054	Turquoise	0.00540377	1.18054	0.662021	507.649	427.246	376.036	475.193	858.149	505.311	583.235	460.623	1062.07	826.951	1129.15	1030.27	873.113	970.983	1096.51	868.488
Tmsb4x	19241	Turquoise	0.00301742	1.17762	0.588349	54062	41903.9	57584.2	76341.5	91472.4	57673.2	69397.5	49569.4	126469	108600	152112	132840	82451.9	125301	118597	76763.7
Evi2a	14017	Turquoise	0.00813027	1.17182	0.769359	1555.32	1155.63	2330.06	1882.12	2152.06	2316.43	2932.58	1224.44	4040.79	2450.45	4580.68	4525.62	2395.76	4203.09	4393.59	3709.85
Gltp	56356	Turquoise	0.000626713	1.17064	0.862955	2675.05	1442.05	2533.16	1919.39	1990.07	2673.18	2807.9	2281.61	5360.68	4507.41	4158.36	5264.81	2847.74	5260.78	5245.12	4384.3
Gba	14466	Turquoise	0.000483665	1.16981	0.927414	1414.31	1384.8	2777.13	1686.45	1367.23	1889.31	1528.58	1908.25	4875.65	3619.62	3858.68	3985.75	2890.15	3256.26	2650.64	3932.82
Cfh	12628	Turquoise	0.0098153	1.16429	0.87737	1216.9	1482.31	2536.71	3612.02	2564.73	2019.3	2506.72	1730.08	5142.13	5622.4	3652.41	5413.36	2254.1	4969.26	4296.47	4684.25
Adssl1	11565	Turquoise	0.000175486	1.16402	1.09102	1333.87	1034.92	1293.19	987.651	1281.82	1211.97	1282.02	953.649	1924.07	2556.92	2574.27	3363.69	1762.61	2768.33	3043.46	2500.5
Serp1	28146	Turquoise	0.000248572	1.15943	0.4284	3201.51	2968.59	3185.94	3037.48	6549.17	4081.61	3655.89	4350.91	7392.74	6860.93	7024.67	6405	6039.55	6731.7	6517.55	5792.53
Acads	11409	Turquoise	0.0374412	1.15901	0.721659	306.054	327.425	455.043	359.237	218.96	287.351	360.314	269.885	724.411	607.383	642.758	1258.35	357.52	546.962	572.012	397.698
Gpx1	14775	Turquoise	0.0028967	1.15797	0.62434	6462.54	4330.2	5888.51	8893.96	9849.53	6781.18	7274.5	5133.61	14856.7	10849.4	16184.9	15178.4	10867.7	11516.7	13979.4	8399.68
Pabpc1	18458	Turquoise	0.00284603	1.15662	0.64646	1020.52	934.283	1003.13	789.919	2028.3	868.9	1212.87	972.548	2110.65	2308.84	2034.66	1901.11	1858.99	1927.5	2297.71	1871.75
Myo1f	17916	Turquoise	0.0259333	1.15602	1.31681	875.317	833.702	1142.45	461.742	286.844	931.462	1076.42	384.123	1466.08	1902.96	2733.83	1280.33	1310.63	914.435	2093.72	2354.6
Comtd1	69156	Turquoise	0.0326759	1.1534	0.452375	507.654	501.56	368.045	682.24	949.011	673.426	468.564	735.957	1322.34	805.086	1390.8	1062.88	975.267	1260.07	870.967	761.803
Usp12	22217	Turquoise	0.0144495	1.15105	0.842574	587.039	916.561	825.765	735.041	336.099	839.585	789.776	772.832	1716.49	1672.94	1319.18	2096.68	719.873	973.444	1671.74	1545.37
Necap2	66147	Turquoise	0.00490872	1.15076	0.692176	1229.43	932.702	1830.71	1292.02	1006	1413.31	2244.72	1554.67	2800.69	2469.47	3805.46	2658.4	2422.76	2506.95	3117.93	2000.03
Fcgr3	14131	Turquoise	0.000252672	1.14107	0.813016	6009.22	6814.3	8625.7	9172.45	8587.44	6441.04	9957.75	6935.7	16793	16565.9	14772.4	19403.3	9448.18	15528.2	16266.3	14840.3
Psme1	19186	Turquoise	0.00089544	1.14036	0.702298	940.091	917.246	1105.14	957.629	1788.6	833.713	1261.1	1308.16	2054.18	1907.71	2477.63	2201.84	1784.78	2175.65	2321.45	2165.28
Tapbp	21356	Turquoise	0.014673	1.131	0.639659	2598.82	1935.13	5029.98	3892.6	2772.75	3716.06	5786.88	4052.21	7912.11	7287.72	7499.13	6772.17	3735.32	7320.78	7418.71	6963.42
Mapkapk2	17164	Turquoise	0.00375166	1.13032	0.762643	1333.88	1143.26	2095.9	1542.55	1901.39	2304.71	1370.26	2288.83	4197.91	2241.34	4224.56	2723.65	2529.72	3480.3	4095.72	3238.3
Pgls	66171	Turquoise	0.0488118	1.12491	0.314139	834.59	661.782	939.285	994.891	1297.12	835.671	1031.81	661.243	2390.48	1806.01	1268.15	2016.99	743.966	1456.47	1512.03	1044.09
Edem2	108687	Turquoise	0.00172331	1.11551	0.595376	2173.68	1666.55	2517.19	2748.63	2402.74	2113.13	2614.09	2540.73	5074.59	4445.63	4732.69	5477.36	2489.24	3079.2	5249.43	3793.24
Tcn2	21452	Turquoise	0.001783	1.11445	1.09354	2736.69	2964.73	4965.24	5787.12	1558.81	2893.09	3077.2	3435.01	8635.29	8536.72	9090.8	9361.65	3732.42	6463.09	6894.21	6307.39
Tnfrsf1a	21937	Turquoise	0.00765211	1.10338	0.641187	771.928	930.393	1461.72	2157.47	1256.65	1122.05	1222.87	1206.47	2860.81	2537.92	3065	2969.96	1464.82	1892.59	2081.87	2059.4
Rcbtb2	105670	Turquoise	0.0386926	1.10069	0.361421	1039.33	1449.84	1605.39	1266.14	2812.07	1387.9	1865.26	1623.93	4304.65	2727.07	1520.06	2944.62	2359.15	2253.98	2803.88	2461.19
Tgfbr2	21813	Turquoise	0.00295621	1.09814	1.07088	2628.06	2383.36	5089.43	4546.88	3042.02	2814.9	1868.86	4288.85	8913.99	7051.99	7955.13	7436.45	4213.32	5972.79	6284.44	8768.68
Camk1	52163	Turquoise	0.000466461	1.09683	0.334322	3589.03	3536.77	4911.1	4427.84	5993.13	4942.69	5263.66	4781.85	9092.04	7316.23	9899.66	8907.54	5751.4	7518.36	7334.54	5848.65
Nek6	59126	Turquoise	0.017153	1.09472	0.705268	1838.38	1798.98	1253.24	1964.93	2292.16	1674.28	2182.81	1350.41	4949.29	1729.94	3863.02	4099.26	1899.45	3032.19	4107.59	3188.57
Ssr4	20832	Turquoise	0.0105066	1.08911	0.563463	1726.63	1929.75	2066.59	3412.23	3697.66	1977.27	2784.24	2560.51	3239.08	4882.88	5336.35	5976.17	3301.65	4004.35	5332.53	3646.47
Cd53	12508	Turquoise	0.0266086	1.07527	0.407948	5751.22	4991.27	9442.59	11039	12337.6	8925.59	9015.1	6482.25	20068.8	14029.8	15583.5	16110.9	8715.76	12675.6	16698	10684.5
C1qc	12262	Turquoise	0.00792202	1.07505	0.758123	23016.3	24342.9	41397.1	43480.1	31234.4	27547.9	45723.4	31984	69587.1	57017.6	67078.5	84911	31037.2	61396	76577.7	61832.8
Nucb1	18220	Turquoise	0.027201	1.07368	0.789185	1959.56	2926.07	4198.03	1647.12	1268.73	3053.39	3477.58	3572.69	4791.02	4383.84	4963.96	8447.28	4408.96	5302.97	4121.65	5819.04
Ramp1	51801	Turquoise	0.00279868	1.07354	0.506258	4906.18	3223.26	4866.75	3472.29	6197.82	4215.51	5094.43	4050.39	9154.66	6439.84	9487.09	9577.86	7067.83	8464.01	7246.05	5001.76
Atp1b3	11933	Turquoise	0.000223693	1.05704	0.709959	4235.59	3287.52	4944.82	3481.61	4123.51	4619.18	4190	4101.68	8038.59	6393.26	10579.3	8174.42	5445.9	7283.45	7807.25	7327.5
Tpm4	326618	Turquoise	0.00398839	1.0559	0.324569	846.082	964.5	892.265	965.906	1124.19	1088.82	1017.24	877.182	1981.68	2358.29	1731.74	1555.67	1259.56	1099.93	1341.52	1442.7
Kcnj2	16518	Turquoise	0.0197613	1.05496	1.71003	572.408	259.214	881.689	782.652	167.532	630.421	448.549	754.863	1666.15	1307.92	1341.97	869.701	1696.13	1190.26	2730.43	931.004
Tmem219	68742	Turquoise	0.0161657	1.05185	0.732511	288.311	482.99	613.777	733.997	489.321	644.106	638.74	568.598	952.829	928.66	1196.47	1315.27	919.371	909.563	814.849	1245.47
Agpat2	67512	Turquoise	0.045445	1.05146	1.64435	178.631	113.68	446.204	552.798	296.645	176.901	264.768	89.9157	513.292	461.942	896.791	804.374	713.143	776.997	703.668	395.289
Fabp5	16592	Turquoise	0.000314709	1.03935	0.927134	1436.25	1364.67	1502.49	1582.93	2673.07	1575.56	2041.78	1751.69	3166.6	2113.96	3624.17	3193.46	3129.15	3993.47	4587.84	3581.55
Ifnar2	15976	Turquoise	0.00265926	1.03636	0.894986	1833.17	1467.61	2692.83	2141.97	2744.24	1847.28	2896.17	1655.4	4001.52	3259.36	3620.92	5804.65	3174.44	4842.76	5019.55	3965.67
Reep3	28193	Turquoise	0.00336612	1.02854	0.746226	1378.79	1111.55	1232.86	865.495	1177.85	1798.42	1284.74	1533.08	1701.84	2533.16	3342.94	1782.78	2810.17	2577.99	2317.14	2013.68
Tlr13	279572	Turquoise	0.0326759	1.02852	0.907274	1223.15	921.89	1071.43	1577.74	1294.96	780.932	1579.58	708.919	2605.44	2415.3	1682.9	3076.22	1373.27	1375.81	3873.35	1562.96
Sil1	81500	Turquoise	0.0023511	1.02531	0.856808	1156.3	1081.39	1404.97	676.042	1097.93	1098.59	1013.6	919.465	2014.89	1748.97	2474.37	2552.06	1569.87	1644.42	2605.28	1659.21
Cyp4v3	102294	Turquoise	0.0389681	1.01312	0.906943	441.855	427.212	949.074	1007.3	926.046	807.331	576.843	490.299	1871.15	1088.35	1911.95	831.05	1352.08	1207.12	1722.46	969.509
C1qa	12259	Turquoise	0.013152	1.00799	0.673332	18617.8	16041.5	26914.8	35758.1	28462.8	19447.3	33077.8	22815.3	45270	40311.1	50019.5	60144.9	25257.8	40475.7	56046.1	43760.6
Gpr137b-ps	664862	Turquoise	0.029829	1.00743	0.690902	361.424	631.677	600.475	437.926	552.798	369.448	696.075	634.29	1098.9	789.88	1090.07	1105.13	590.739	949.3	1251.91	844.428
Tmed3	66111	Turquoise	0.000252672	1.00491	1.03567	1239.88	1819.89	1814.72	1892.47	1790.83	1801.34	1608.66	1775.99	3442.85	2968.5	2821.83	4346.86	2473.83	3676.66	3585.25	4567.21
Itm2b	16432	Turquoise	0.000952258	1.0019	0.468109	47509.6	43381.7	61688.1	65215.5	64996.4	56598.1	71776.9	56883.9	109892	97094.8	108594	120583	69918	88690.2	104335	83234
Cadm1	54725	Turquoise	0.000142332	0.998576	0.447573	4320.21	5592.04	4824.16	3890.54	7245.4	6410.75	5493.85	6384.22	8519.92	8685	9613.05	10399.2	9378.8	8531.49	8612.37	8299.47
Abhd4	105501	Turquoise	0.00296354	0.998465	0.687597	2167.42	2257.2	2991.71	2824.21	3815.89	3380.82	2247.38	3766.13	4421.45	4305.89	6322.19	5409.76	7689.44	4827.14	4226.33	4533.45
C1qb	12260	Turquoise	0.0198031	0.995854	0.792484	22315.5	28869.8	43902.8	47432.8	30585.3	26111.1	48669.6	32827	61287	60987	66278.3	95671.3	29422.9	60545.5	75647.3	73742
Aldh1a1	11668	Turquoise	0.0228828	0.993586	0.963031	878.469	1078.26	2112.79	1403.82	713.746	1592.18	765.173	2153.91	2736.84	2672.89	3361.4	2126.99	2106.66	2491.28	2623.65	2964.06
Rin2	74030	Turquoise	0.00828437	0.98954	0.973193	1206.45	2353.27	1747.3	2374.9	1402.26	1827.73	1799.73	2514.66	4329.31	4016.94	5013.88	1892.72	2739.81	3879.05	3393.15	4798.97
Gm1673	381633	Turquoise	0.0141206	0.988418	0.648705	763.56	672.64	476.254	709.163	1432.82	716.428	890.775	670.249	1213.14	1121.61	1575.39	1291.17	1435.92	1706.99	1499.07	1174.83
Ehd4	98878	Turquoise	0.0195019	0.984298	0.758599	1070.65	1031.05	1540.67	953.488	1323.42	1035.06	898.938	1510.6	2075.05	2379.18	1234.51	3403.49	1367.49	2671.93	2016.04	2011.29
Ptplb	70757	Turquoise	0.00408586	0.982771	0.847393	1262.84	863.842	925.082	978.33	796.922	1342.95	596.846	1341.46	1829.49	1655.82	2271.34	2207.85	1682.63	1780.53	2023.58	1850.91
Litaf	56722	Turquoise	0.00706763	0.981978	0.759524	2522.55	1473.79	2990.85	2482.57	1963.8	2724.98	2452.12	2494.84	4911.3	4477	3058.53	6257.57	2856.42	4417.54	5546.22	3492.49
Lims1	110829	Turquoise	0.0238389	0.981581	0.454932	1990.88	1024.03	1866.15	2613	2433.37	1867.8	1674.16	1712.1	4785.98	3668.1	3121.48	3222.43	2670.43	3269.48	2555.67	2041.72
Kcnj10	16513	Turquoise	0.00807921	0.973901	0.67639	1303.57	749.262	847.026	724.696	1032.25	824.918	1043.63	1244.29	2075.01	1192.9	2313.67	1537.57	1585.29	1722.69	1686.86	1629.56
Syngr1	20972	Turquoise	9.20342e-05	0.972277	0.822628	6582.67	9093.29	8525.47	7757.25	8557.89	7560.16	8059.72	8270.86	15637.6	14169.6	14617.2	18276.5	10045.7	15792	16937.6	14614.1
Rnase4	58809	Turquoise	0.00429973	0.970284	0.789201	4796.51	4762.95	7302.37	9709.74	5456.79	5070.73	5522.97	3937.92	11841.2	10285.7	13116.7	16816.2	5762.96	10281.9	8744.04	9753.43
Coro1b	23789	Turquoise	0.0110865	0.967548	0.281374	2808.76	2239.39	2556.2	2881.15	3178.83	2985.95	4526.69	2626.18	5034.09	3869.6	4898.81	6702.03	3579.2	4282.63	4723.85	3599.95
Mfsd1	66868	Turquoise	0.0153705	0.963608	0.590044	950.545	1521.05	2542.96	1648.15	1787.55	1826.75	1371.17	2125.08	2418.87	3969.43	3289.76	3315.42	2948.94	2160.03	2987.35	2607.14
Ddrgk1	77006	Turquoise	0.0280006	0.963481	0.251074	1598.15	1353.82	1910.51	1572.58	2876.67	2073.06	1978.99	1423.28	3363	2537.91	2805.53	3841.97	2876.67	2612.96	2578.32	1871.71
Clic1	114584	Turquoise	0.0238389	0.962304	0.774981	1292.1	1210.6	2072.83	2937.03	1843.38	1500.3	2524.03	1190.26	3679.8	3081.61	4746.78	3129.45	2064.25	3065.91	4010.46	2936.75
Rps5	20103	Turquoise	0.0235455	0.960276	0.45582	3741.53	2629.53	2297.19	4043.75	6586.38	3584.11	3553.98	2900.58	5806.42	5590.07	6419.92	6917.08	6540.69	5728.22	6366.45	4166.93
Naga	17939	Turquoise	0.0173838	0.956305	0.612894	1450.85	752.344	1239.09	936.923	814.439	1039.95	1497.69	1040.03	2936.87	1668.17	1789.29	2102.78	1659.5	2063.6	1611.33	1382.52
Rnh1	107702	Turquoise	0.0056173	0.940885	0.409677	1276.43	1614.74	1765.94	1317.9	1534.7	1825.78	1766.99	2001.82	3019.22	2440.96	3501.46	2508.63	2671.4	1679.38	2662.5	2457.18
Plod3	26433	Turquoise	0.00610344	0.939982	0.934376	971.423	724.479	1473.28	1449.36	782.693	1005.74	1086.39	742.214	3094.02	1495.17	2572.08	1699.42	1646	1699.83	1736.52	1830.05
Cyb5r1	72017	Turquoise	0.0167109	0.936951	0.723554	1039.31	671.852	1033.32	488.66	641.487	830.784	1303.89	964.47	1577.77	1519.89	1427.75	1664.36	1681.67	1354.09	1881.11	1259.83
Pgd	110208	Turquoise	0.00920045	0.935289	0.693498	595.402	845.269	1152.17	1140.86	1180.01	1200.25	752.448	787.207	1365.4	1740.42	2234.41	1799.63	1604.57	1602.24	1567.07	1565.4
Nfatc1	18018	Turquoise	0.0114304	0.934119	1.03441	574.499	372.255	823.131	570.435	581.262	541.474	656.935	582.991	1489.32	1365.92	942.434	674.039	1038.87	1600.95	1285.38	914.185
Tram1	72265	Turquoise	0.0199192	0.932116	0.57728	2270.83	2403.49	3540.74	5230.15	3524.74	3290.89	4565.8	3223.58	6735.85	5955.07	6562.15	6401.36	6080.03	4466.97	7525.55	3718.62
Syngr2	20973	Turquoise	0.00563309	0.924741	0.651511	2165.33	2274.24	2622.73	3851.18	3195.24	2261.69	2483.96	2351.78	5700.77	4100.58	4682.76	6233.43	2623.2	4630.76	4617.01	4296.88
Gns	75612	Turquoise	0.00268409	0.922529	0.925801	5213.28	4638.3	10195.7	5761.26	4251.61	6392.17	7927.8	6270.84	12503	12282.8	11982.1	12150.5	8800.57	13312.8	10707.2	14373.6
Prdx6	11758	Turquoise	0.00519868	0.912109	0.489925	15133.2	9198.48	12888.4	8068.88	17239.5	15587.5	16772.8	14490.4	21737.5	21130.3	26133.5	16223.3	22763.7	24099.4	25855.4	17287.8
Nrp1	18186	Turquoise	0.00402329	0.910583	1.05392	1375.65	997.745	1749.11	826.155	1281.83	1447.52	1675.11	1020.22	3198.46	1709.04	2633.98	1761.05	2151.95	2896.02	3234.48	2980.1
Rasgrp3	240168	Turquoise	0.024086	0.907325	1.01694	1257.62	886.262	1426.23	2007.37	1569.7	1210.01	692.38	1274.85	2895.21	1703.33	3483	2379.4	1313.52	2199.76	2454.21	3638.57
Apip	56369	Turquoise	0.0419532	0.906584	0.636837	452.284	480.725	345.003	254.689	490.391	401.708	429.459	447.145	616.412	697.685	742.642	816.464	785.422	583.106	592.521	789.135
Clu	12759	Turquoise	0.00233012	0.90308	0.580188	30244.5	23489.1	25987.1	19213.5	22104.1	28648.5	26204.6	32215.3	40143.8	53145.2	53086.7	38636.5	53486.8	39398.7	32675.2	37656.9
Znrf2	387524	Turquoise	0.0174833	0.902845	0.688624	584.952	535.599	713.1	1025.94	501.378	901.161	1016.36	852.909	1419.37	1231.88	1539.56	1155.91	1223.9	1310.7	1186.1	1552.61
Adipor1	72674	Turquoise	0.0039351	0.899161	0.316792	4490.46	3467.87	4353.19	4583.13	6163.89	4390.46	5211.8	5025.67	7987.01	7673.64	8250.45	7597.09	4802.14	7303.92	8147.2	5644.16
Smc6	67241	Turquoise	0.0325663	0.898821	0.699193	417.83	814.378	703.359	693.629	716.988	695.906	363.005	788.14	917.242	1496.15	1271.39	1217.47	853.835	1020.39	1301.56	987.177
Slc38a10	72055	Turquoise	0.0429175	0.896714	0.223286	1890.62	2710.08	2581.04	3577.87	2589.93	2723.03	2242.84	3233.5	5333.64	5375.26	4281.03	5042.55	2252.17	2862.36	3046.72	4434.04
Glb1	12091	Turquoise	0.0454492	0.89472	1.1856	575.552	851.497	1210.75	828.215	312.021	918.754	797.048	887.097	1470.98	1801.26	1211.7	1960.25	699.634	1105.96	2400.21	2424.4
Msn	17698	Turquoise	0.00638893	0.882279	0.966385	2280.23	2576.13	4662.79	3913.3	2905.19	3552.84	2679.58	3311.76	8405.65	6145.18	6311.35	3897.66	3837.47	7118.38	5839.79	7529.64
Ctsc	13032	Turquoise	0.00767662	0.870955	0.829181	2335.59	2451.48	4063.18	4740.47	4186.98	2749.41	3185.48	4075.61	6464.52	5099.59	7951.87	5339.74	4261.5	6164.31	7057.17	7741.36
Sh3glb1	54673	Turquoise	0.00267401	0.869946	0.556445	2796.23	2199.13	3658.73	3322.17	2513.31	3211.73	2887.95	3583.48	6648.64	4506.46	5402.59	5330.04	4043.71	5416.19	4579.24	3897.48
Shisa5	66940	Turquoise	0.00181198	0.869927	0.706203	3255.83	2739.44	4174.03	5584.22	4051.27	4880.14	3956.15	4305.02	7979.64	6114.76	7565.36	7130.89	5571.19	7029.26	7102.5	8346.83
Gm2a	14667	Turquoise	0.00352178	0.869358	0.524824	3711.24	2764.99	4351.44	4355.36	3085.81	4276.11	3281.92	4639.72	6614.31	6283.96	6436.21	8402.64	4736.61	5682.46	4817.76	6752.52
M6pr	17113	Turquoise	0.0056173	0.867191	0.405541	2318.88	2605.55	3315.46	2563.33	3091.27	3479.53	4295.57	3337.85	5624.66	6242.15	3667.62	4171.79	4919.73	5124.67	4120.56	4649.75
Abhd12	76192	Turquoise	0.000747277	0.859652	0.370912	14826.1	16684	21086.6	16628.4	21891.7	18543.2	18314.1	17748.2	33199.2	30445.5	29431.9	32539.4	20523.1	23545.3	28634.5	26220.9
Sparc	20692	Turquoise	0.00693629	0.859322	0.684638	16153.7	18387.8	24152.8	20613.2	19426.6	15785.9	22415.8	20046	33582.3	31512	38818.1	39966.2	50978.2	24630.7	22238.9	26998
Timp2	21858	Turquoise	0.0017275	0.858765	1.12124	6923.18	12879.5	8635.45	7761.39	6393.81	6624.79	10164.3	7131.83	15570.1	15526	14162.3	20388.9	10451.4	14675.3	17891.7	22926.5
Mafb	16658	Turquoise	0.00322309	0.854277	1.07209	3102.27	2729.41	4934.22	3029.19	2712.53	2361.38	2025.36	3958.66	6101.09	6101.46	7266.78	5470.18	3439.46	5735.45	7209.33	6864.8
Cdc42se1	57912	Turquoise	0.0230186	0.850855	0.372562	880.561	1700.69	1736.68	1530.13	1610.22	1608.79	1383.91	1603.25	2973.76	2702.36	1974.96	2896.28	1897.53	1760.08	2038.7	2338.5
Ccnd2	12444	Turquoise	0.0135673	0.848344	0.687065	1303.58	1323.72	1234.65	542.496	1014.75	1097.61	1158.27	1253.27	2075.03	2391.54	1596.04	1867.29	1599.75	2022.65	1873.57	1787.55
Gnas	14683	Turquoise	0.00157649	0.84567	0.515373	28285	41775.5	34929.4	37584.3	30207.7	34493.3	45251.1	42110.1	69428.7	57086	67843.9	61861.3	44614.8	56695.4	63928.9	52113
Gnb2l1	14694	Turquoise	0.0207308	0.844403	0.265586	2609.25	2435.25	2009.82	3001.24	3461.24	3219.55	3536.72	2936.59	3755.96	3775.5	4898.8	5624.7	3768.09	4252.5	4946.16	2846.09
Ptpn6	15170	Turquoise	0.00960013	0.841074	1.10436	1308.81	1322.09	3306.68	2086.06	1160.35	1511.05	1691.46	1710.3	4622.72	2380.11	3894.51	3476.07	2158.69	3288.77	3528.05	4082
Lgals9	16859	Turquoise	0.024086	0.836778	0.835607	1789.3	1458.32	2923.46	2522.94	1299.37	2098.47	1953.5	2224.04	4048.14	2689.99	4569.82	4220.05	1716.35	3715.21	3501.07	4586.45
Gnai2	14678	Turquoise	0.000642825	0.836323	0.416214	6718.46	6106.77	7587.05	8234.51	10933.2	7858.27	8425.49	7605.08	12613.5	13087.9	13942.9	11504.4	11800.6	12185.2	11942.9	10538.5
Pfn1	18643	Turquoise	0.0283194	0.835598	0.132393	5961.16	4326.35	5147.02	5843.04	7377.85	5523.27	6075.27	5053.55	8562.87	8019.63	12403.3	8986.05	6288.18	6598.02	7951.87	5501.39
Sepp1	20363	Turquoise	0.00284603	0.829222	0.271289	19081.6	17513	21680.9	24595.8	29344	24201.3	24844.3	20051.4	37151.6	36892	31671.8	41524.3	28600.9	32224.9	30053.7	27927.5
Gsto1	14873	Turquoise	0.0186416	0.828074	0.647455	1763.18	1462.22	1736.66	1985.64	2199.11	1504.21	926.221	1638.33	3208.3	2229.93	3065.01	3831.1	2203.99	2847.85	2944.18	1821.99
Lamp1	16783	Turquoise	0.00148788	0.827889	0.660212	12583.5	14909.8	23136.4	18834.6	16907.8	18021.2	20800.8	21053.7	28779.1	28647.1	28967.3	36911.7	24423.2	29372.3	34450.5	33096.2
Ergic3	66366	Turquoise	0.000259458	0.819111	0.578939	3202.55	3817.02	3863.59	5160.8	4077.54	4454	3970.71	4180.86	7019.5	7213.58	7807.47	6266.11	5964.38	6031.81	6494.89	6429.31
Rragc	54170	Turquoise	0.0188885	0.814308	0.478256	1677.54	2850.97	3638.33	2257.92	3121.91	3436.53	2978.94	3219.1	4918.68	5590.08	3171.44	4651.26	4958.28	3821.25	4979.63	4011.38
Aldh2	11669	Turquoise	0.0215506	0.811703	0.513134	2223.81	1452.91	2401.9	1915.25	1091.4	1993.89	2559.51	2134.97	3511.58	3486.55	3885.81	3147.55	3100.24	2811.73	2265.35	2925.53
Med28	66999	Turquoise	0.0160575	0.802742	0.145262	2994.69	2550.58	2508.3	2694.81	4619.35	3579.23	3725.06	3237.08	3785.44	5194.66	4708.81	5060.69	4791.55	4242.87	4353.67	3378.61
Hexb	15212	Turquoise	0.0295489	0.796054	0.550201	44969.3	41006.8	86922.2	78050.8	60235.8	55696	70130	54219	125887	98955	109061	101831	57040.9	86336.3	109568	98895.5
Plbd2	71772	Turquoise	0.0307222	0.794374	0.605929	2034.76	1627.09	2378.84	1936.99	1251.21	1889.3	3057.23	2006.3	2835.1	3270.77	4199.59	3530.41	2385.17	2810.53	4513.37	2777.15
Fcrls	80891	Turquoise	0.03998	0.794301	0.548772	15372.4	14953.1	26310	24597.9	15759.5	17328.3	24116.4	15423.4	37386.1	27716.5	33288.5	42486.8	14662.8	29592.7	33999.4	27987.6
Chmp1b	67064	Turquoise	0.0242396	0.781115	0.502823	970.375	1084.52	1083.87	637.736	1041	974.463	828.885	929.371	1811.02	1511.34	1585.17	1582.23	980.078	1719.05	1433.24	1214.93
Fth1	14319	Turquoise	0.0393746	0.777722	0.285211	104603	65638.4	81941	104470	163676	108972	126974	105501	140133	129611	176065	165643	138872	165148	184986	126530
Slc9a9	331004	Turquoise	0.0364866	0.775998	0.772539	673.736	1059.76	1176.14	834.428	1036.61	524.853	575.924	935.679	1975.52	1299.37	1581.91	1554.45	903.944	1275.78	1860.6	1209.31
Ybx1	22608	Turquoise	0.0480824	0.774782	0.260863	1297.32	1219.92	1412.91	1486.64	1997.69	1453.39	1441.24	1607.75	2427.41	2459.03	2325.63	2055.71	1526.5	2138.3	2687.3	1436.25
Use1	67023	Turquoise	0.0458573	0.76528	0.585427	1039.31	812.745	865.652	798.199	1509.47	988.146	1059.1	919.469	1412.04	1561.72	1453.8	1548.43	1956.33	1599.82	2303.08	857.212
Fam50a	108160	Turquoise	0.0482403	0.762286	0.846381	543.161	384.655	553.458	759.874	638.166	684.182	343.902	351.744	945.443	720.489	1170.4	965.046	780.595	815.599	1158.02	874.111
Dgkd	227333	Turquoise	0.0448538	0.758896	0.452038	1227.34	1580.7	1943.36	1409	870.274	1601.95	1299.3	1371.12	2642.26	2471.38	2177.98	3132.98	1162.22	1720.32	1987.98	2164.48
Rnf130	59044	Turquoise	0.0181655	0.757954	0.319087	3507.55	2651.98	3891.1	3354.27	4410.29	3158.94	3803.3	3602.36	5757.28	5444.64	5391.73	6075.24	3420.19	4159.77	6318.96	4782.87
Echs1	93747	Turquoise	0.0198031	0.75047	0.316541	2215.46	1838.44	2053.31	2067.43	1990.06	1787.65	2156.42	1920.83	3254.97	2439.05	3543.81	4514.68	2119.18	2775.58	2747.76	2139.57
Rhoa	11848	Turquoise	0.0214495	0.747501	0.151858	4400.62	3064.58	3784.65	3631.72	5035.33	3929.13	4528.48	3707.61	6600.78	7114.73	6036.65	5232.23	5138.49	4807.87	5185.77	3977.67
Itgam	16409	Turquoise	0.0375306	0.740445	0.665663	2388.86	2409.7	3774.04	3194.83	2905.18	2138.54	3315.61	3602.38	4854.85	6303.93	4755.5	3745.45	2865.09	6138.96	3523.75	6447.01
Arsb	11881	Turquoise	0.0314815	0.740251	0.191683	3319.54	3247.27	4739.93	4189.72	3684.57	3521.56	5088.98	4200.66	7125.05	5393.31	6971.45	6396.52	4142.97	4057.39	5186.85	5452.52
Cd81	12520	Turquoise	0.0106554	0.738882	0.22557	29099.7	22814.8	37301.1	38288.3	36521.5	35396.4	35449	33165.3	55626.7	52274.5	56806.4	48081.5	42493.7	40380.5	43902.5	37539
Eif4b	75705	Turquoise	0.03998	0.734115	0.361747	2031.62	1900.36	2323.84	1525.99	2041.51	2783.63	2453.95	1660.8	3958.47	3020.78	3496.04	2468.8	2142.31	3276.7	3175.14	2893.45
Fuca2	66848	Turquoise	0.0049032	0.733744	0.258856	2122.5	2305.22	2154.41	2223.76	3174.44	2557.85	2771.5	2403.96	3453.9	4312.57	3738.17	3139.12	3542.59	3146.63	3188.09	3174.13
S100b	20203	Turquoise	0.00521769	0.731072	0.666139	2395.12	2023.43	2307.86	2490.85	3266.38	1829.68	2824.27	2563.22	2605.53	4457.99	4222.4	4013.55	4331.87	3452.62	4728.16	4122.87
Sgce	20392	Turquoise	0.0418001	0.726385	0.396903	1200.18	964.457	1796.13	1049.77	1250.09	1170.92	1586.84	1193.88	2237.08	2028.43	1977.12	2047.23	1830.08	1480.59	2129.34	1408.99
Erp29	67397	Turquoise	0.0460737	0.725922	0.312375	2111.02	2405.05	2537.57	3941.25	4377.43	2435.67	3739.62	3250.58	4321.98	3956.1	4968.29	4938.7	4219.11	4547.64	4545.77	3827.72
Cebpa	12606	Turquoise	0.0105066	0.720164	1.15142	434.54	527.119	621.755	902.738	522.16	505.309	588.685	613.584	1175.04	1123.52	915.29	881.752	810.467	1609.38	1541.14	991.989
Acadl	11363	Turquoise	0.0490761	0.715142	0.385621	1287.92	1059.68	1308.26	1305.47	1406.61	1306.78	1437.61	1500.69	2223.59	1663.42	2361.45	1896.27	2052.7	2179.24	2106.68	1044.87
Sh3bgrl3	73723	Turquoise	0.0010567	0.713523	0.708932	6078.15	5888.5	5893.84	7696.16	7121.72	5605.37	6954.22	5874.07	8680.79	10064.2	10218.9	12944	8117.3	11325.1	12681.1	9649.17
Asah1	11886	Turquoise	0.0114304	0.711191	0.401802	4810.09	3911.44	5579.87	5912.4	4250.5	5203.66	5835.07	4212.33	8944.7	7010.16	8694.51	8443.75	5359.17	6736.54	8176.34	5492.58
Tmem123	71929	Turquoise	0.0406127	0.710743	0.868719	798.034	820.493	1345.55	927.602	1326.68	789.731	948.997	708.028	2034.48	1282.25	1693.74	1358.83	2349.53	959	2158.47	1423.44
Prdx1	18477	Turquoise	0.0284365	0.710251	0.296072	5717.78	3553.79	4621.05	5083.16	7065.87	5400.12	6039.79	4890.71	8048.41	7088.1	9149.43	6760.11	8813.11	7503.9	6968.68	5440.45
Akr1a1	58810	Turquoise	0.00576238	0.709699	0.203328	12683.8	13142.5	14152.3	15341.6	22005.5	16288.3	15786.4	16885.4	22423.8	21540	23673.2	22837.2	19487.1	19743.4	24075.7	18400.2
Pon2	330260	Turquoise	0.0192496	0.709357	0.327711	3303.86	2082.24	2911.88	2457.73	3661.55	2669.27	2741.46	3076.94	4439.83	3820.18	4460.18	4866.22	3375.86	4589.79	4095.73	3186.14
Pddc1	213350	Turquoise	0.0313704	0.698891	0.511309	575.552	809.685	830.189	825.109	779.393	880.634	966.302	741.331	1195.93	1371.62	1024.95	1343.08	1028.27	1193.85	1531.43	1046.52
Arpc2	76709	Turquoise	0.00252616	0.695488	0.275956	5725.1	6183.43	6696.55	7474.62	6664.17	6783.13	7103.44	6617.22	10721.4	9152.66	11255.7	11104.5	6986.87	9067.57	8899.44	7940.98
Gas6	14456	Turquoise	0.00509167	0.691678	0.828708	2137.13	2485.6	2962.46	2485.68	2383.04	1638.11	2426.64	3029.27	4970.22	5163.29	2971.67	3160.88	4379.09	3969.41	4693.62	3790.04
Tpd52	21985	Turquoise	0.00563309	0.689847	0.433972	2528.83	2703.08	3479.54	3730.06	4009.65	3923.27	3319.24	3161.5	5462.6	5877.14	4760.93	3968.89	4886	4978.91	4893.29	4713.91
Mif	17319	Turquoise	0.00253607	0.675613	0.488695	2676.1	2537.45	1984.1	2838.7	2977.42	2421.99	3040.83	2736.86	3656.5	3905.73	4205.03	4263.55	3350.8	4323.56	4360.14	3648.9
Dock2	94176	Turquoise	0.00882253	0.672703	1.5453	793.838	416.387	1125.64	562.155	408.333	562	332.978	646.875	1146.83	825.043	1459.22	1188.51	1094.76	1441.99	1973.9	1181.26
Cdk4	12567	Turquoise	0.00909935	0.669193	0.763921	1174.06	1147.96	1225.78	1225.76	920.616	1147.46	1329.34	1191.18	2033.29	1402.97	1957.58	2196.99	2151	1688.98	2599.88	1352.04
Pde3b	18576	Turquoise	0.0278616	0.666569	0.968393	1216.89	1399.55	1931.84	1818.95	1401.14	864.988	1212.86	907.754	1836.89	2766.05	3235.45	2268.28	1129.45	1738.4	2712.13	3003.38
Clint1	216705	Turquoise	0.0192629	0.663699	0.634183	1481.16	1703.74	2481.74	1439.03	2490.28	2249.97	1912.56	1433.18	3237.78	3307.85	2232.28	2478.46	2646.34	3102.03	3315.43	3486.14
Ostf1	20409	Turquoise	0.0246068	0.66309	0.786769	1252.39	789.509	1080.31	1472.14	1497.44	924.613	862.545	663.934	1836.84	1708.1	1489.64	2240.44	1659.5	1709.45	1827.16	1615.92
Tex261	21766	Turquoise	0.0165223	0.653451	0.367732	1347.46	1517.99	1516.7	1252.68	1661.66	1400.61	1483.1	1565.46	2086.1	1810.75	2676.31	2290	1653.71	1910.64	2189.79	2130.8
Rpn2	20014	Turquoise	0.0198031	0.648604	0.327915	5156.87	4976.62	5881.44	4934.08	3933.07	6118.5	6044.34	5663.55	8591.1	9282.89	7007.31	7959.43	5958.6	5831.86	6864	8657.99
Prkcsh	19089	Turquoise	0.00563309	0.647372	0.80725	1057.07	1295.85	1247.96	912.077	859.317	1137.69	1293.86	1077.82	2190.43	1866.84	1565.64	1445.79	1867.66	1973.25	2266.4	1537.32
Bcap31	27061	Turquoise	0.0118153	0.646735	0.30641	4008.93	3508.14	4598	4462	3999.82	4920.22	4889.7	3725.6	6220.18	7251.61	6551.29	5930.33	5458.44	5142.77	6590.93	4492.53
Havcr2	171285	Turquoise	0.00930223	0.642106	0.864537	1599.17	1185.89	1498.98	1140.87	1236.95	731.084	1488.57	969.841	2129.07	1922.92	2033.58	2380.57	1602.64	1740.79	2549.16	2166.89
Eef2	13629	Turquoise	0.0114304	0.638242	0.238705	10922.7	7859.31	9574.73	10794.7	12945.2	11227.4	10910.4	10703.6	16401.3	14759.8	16527	13248.4	12826	14011.5	15586.4	11601.1
Capzb	12345	Turquoise	0.00812427	0.631635	0.183252	7735.83	7863.22	8193.74	8298.69	8076.25	7931.57	9684.78	7482.72	12742.4	11772.3	13592.2	11613	8807.32	10484.3	10326.2	8050.84
Bag1	12017	Turquoise	0.0466704	0.630333	0.0680283	4746.37	4394.48	4842.79	5314.02	7348.29	5625.89	6027.05	5061.65	8081.54	6775.38	7894.33	7120.01	6794.14	6146.26	6913.63	5370.69
Rpl4	67891	Turquoise	0.0349713	0.626302	0.272033	4846.65	5325.72	4809.07	6920.75	9014.32	5649.35	6444.68	5747.22	8807.21	7438.85	8973.55	8588.7	8372.69	8284.53	8954.48	6816.63
Lrpap1	16976	Turquoise	0.00431661	0.624843	0.415008	6227.52	6373.09	7571.99	5797.5	7520.17	6330.6	6895.98	6270.84	11594.3	8300.98	10682.5	9469.2	7927.45	8178.54	10921.9	8994.78
Pld3	18807	Turquoise	0.00402889	0.594007	0.577444	11927.5	13404.2	14211.8	12052.6	9350.43	12241.9	14341.5	12436.4	21320	17082.9	18221.8	21256.1	13378.2	17548.4	20140.8	21110.8
Akirin1	68050	Turquoise	0.0262575	0.59023	0.461816	1984.62	1590.72	1912.29	1710.26	1447.14	1923.52	2321.12	1418.79	2847.33	2604.45	2404.9	2979.64	2241.58	2438.28	3021.87	2091.47
Pdia3	14827	Turquoise	0.00204598	0.578115	0.384338	11714.5	9183.8	10475.9	9544.12	11507.9	11466.8	10534.6	11439.6	15371.2	17451.8	15017.8	13246	13322.3	14141.6	16447.7	14758.5
Sirt2	64383	Turquoise	0.00638802	0.568402	0.497292	2580.01	2594.74	3414.82	2529.16	2574.6	2398.53	2329.28	2802.54	3264.84	4085.38	4958.51	4179	3636.06	3780.27	3156.8	3690.6
Gstm1	14862	Turquoise	0.040831	0.561036	0.377107	5770.01	4471.89	5139.92	4713.57	7193.95	4982.77	5375.57	5484.51	6184.62	7222.13	8869.31	7371.24	10296.3	6971.45	6698.87	5952.11
Calr	12317	Turquoise	0.0026857	0.552447	0.352374	11771.9	9834.82	11347.8	9342.25	10393.6	12066.9	13590	12396.8	16085.8	15081.1	15275.1	15589.1	15221.8	16111.3	16449.8	14068
Cyfip1	20430	Turquoise	0.0259775	0.546489	0.643257	4963.63	4396.8	7325.44	5017.94	3863.01	5242.75	5423.79	5912.77	10716.4	8361.82	6700.05	5920.71	6568.62	7362.97	9705.62	8290.67
Sdcbp	53378	Turquoise	0.000597598	0.541703	0.581285	10322.1	10132.9	12846.7	12291.7	12531.4	11036.8	10279.8	10549.8	18950.3	14649.6	16039.5	16730.5	16306.9	17462.9	17164.3	15493.1
Capns1	12336	Turquoise	0.0312465	0.53486	0.436761	1094.68	1298.91	1230.2	1349.99	1280.74	950.023	1561.37	1427.81	1657.6	1859.24	1875.06	1814.14	1817.55	1893.75	1755.94	1598.28
Clta	12757	Turquoise	0.0469081	0.528801	0.319964	3835.54	4529.97	4557.19	5833.72	4859.11	4022.96	5912.42	4344.59	5888.69	5912.3	6906.32	8353.13	5613.59	6165.52	6683.75	5428.44
P4hb	18453	Turquoise	0.0241522	0.524884	0.341649	6457.31	4673.15	6168.81	6627.77	5773.13	5858.51	5027.98	5331.56	10657.5	9081.38	7587.08	7100.71	6789.31	7831.57	6160.34	7086.1
Tmem50a	71817	Turquoise	0.00495669	0.514868	0.562206	5310.42	4785.4	6079.23	7132.98	5116.36	4702.25	5974.28	5319.86	6965.51	8343.76	8081.09	9913.63	7187.33	8055.64	8878.93	7051.61
Arhgdia	192662	Turquoise	0.00166544	0.493663	0.512063	8543.25	8437.59	10538.9	9595.88	7613.23	9758.33	8392.73	9218.23	13030.9	11315.1	13591.2	14322.1	11521.1	13104.4	13185.1	12077.5
Mcl1	17210	Turquoise	0.0154483	0.493311	0.517796	1912.55	2103.17	2903.92	2562.28	2320.64	2550.03	2241.93	2457.05	3359.36	3325.9	4039.99	2622.2	3133.01	3834.45	3358.61	3375.44
Hsp90b1	22027	Turquoise	0.00454328	0.488286	0.442263	10603.1	10872.1	10130.8	11452.1	11510.1	12493.1	12245.2	10570.5	16713.2	16704.6	14946.2	12037	13432.2	15767.9	17753.5	16660.8
Ifngr2	15980	Turquoise	0.0214495	0.479838	0.536191	2190.4	2517.31	2824.07	3697.96	2702.68	3056.32	3112.7	2740.45	4647.32	3203.28	3872.81	3937.46	3793.15	4917.44	4488.57	3640.07
Stard3nl	76205	Turquoise	0.0296122	0.476998	0.672811	2112.05	1805.14	1867.03	2397.68	2408.2	2342.82	2318.38	1788.56	2589.54	2338.29	3226.79	3233.31	4755.91	3379.1	3747.12	2239.01
Copz1	56447	Turquoise	0.03998	0.444721	0.256821	2625.96	2705.44	2555.32	1983.58	2797.9	2968.35	2848.84	2644.18	3479.68	3678.56	3061.77	3213.99	3345.99	3361.04	3586.33	3159.7
Tmed9	67511	Turquoise	0.00799651	0.438434	0.389266	3668.41	3368.07	3274.65	3598.58	3253.28	3150.15	3412.96	2776.43	4238.49	4318.26	5178.92	5113.83	3819.17	4245.28	4326.69	4102.01
H3f3b	15081	Turquoise	0.0423345	0.391193	0.352315	5509.92	5061.76	6017.14	5756.08	5774.22	5096.14	6708.56	4682.87	6856.22	6801.99	7276.56	8370.07	7038.92	6997.94	8469.89	5912.82
Ddost	13200	Turquoise	0.0288643	0.380148	0.330393	5845.22	4960.36	5812.25	5569.73	5052.87	5784.23	5636.71	5343.26	7689.88	7510.15	5913.98	7762.55	6448.16	6759.42	8068.41	6155.82
Sdf4	20318	Turquoise	0.036641	0.375202	0.410851	5445.17	6061.9	7410.57	6860.71	6655.41	6286.61	6370.07	5564.57	7504.52	6664.16	8597.89	10668.5	8270.54	8047.21	7839.63	8915.41
Spcs2	66624	Turquoise	0.029116	0.357249	0.460249	4572.97	3873.53	4164.27	3968.18	4896.32	4639.7	4673.15	4062.99	5450.36	5161.38	4947.68	5677.91	7539.09	5336.71	7375.53	4887.11
Pea15a	18611	Turquoise	0.0295489	0.296913	0.421423	16249.8	16255.2	14707.6	16635.7	18842	17740.7	13913	14189.9	16995.6	20655	19796.1	20991.6	25010.2	20422.8	21277.3	19919.9
Aplp1	11803	Turquoise	0.015627	-0.34397	-0.491313	55977.6	43240.8	47565.9	46655.3	39734.3	56065.4	47768.7	56301.8	38747.8	36929.1	36133.1	40595.5	33064.8	40221.5	35002	33894.9
Mapk8ip1	19099	Turquoise	0.0277999	-0.376947	-0.39408	5373.09	4800.13	4882.71	4544.82	4437.68	5404.03	5625.8	5098.54	3633.17	3715.62	3851.09	3893.97	4088.05	4825.87	3286.31	3450.01
Gpm6a	234267	Turquoise	0.0370795	-0.378306	-0.357774	43535.2	45246.6	45351.2	45082.7	38128.5	49069.2	38687.2	40626.5	39403.4	37500.4	32114.8	28859.3	36494.7	34224.7	26553.7	32667.1
Car2	12349	Turquoise	0.0137207	-0.428746	-0.656437	10814.1	6341.31	9572.09	6486.99	8300.66	9829.68	7984.19	8861.06	5109.03	6594.79	6599.06	6372.37	5455.55	6601.58	5054.11	5078.79
Flywch1	224613	Turquoise	0.0325768	-0.436782	-0.462071	5519.33	7210.69	5827.32	6319.27	4617.22	6474.27	8192.58	7427.86	4609.29	4825.84	4355.96	4587.26	4904.31	4151.33	4576	5759.71
Elmo1	140580	Turquoise	0.0066908	-0.446389	-0.483166	4473.74	4259.82	4433.91	4053.07	3821.4	4101.15	4653.13	4555.13	3458.79	2659.58	3633.93	2885.47	3050.13	3433.31	2788.78	2983.27
Fbxl16	214931	Turquoise	0.0375306	-0.461593	-0.348611	15379.7	12641.7	11997	10244	11700.6	11620.3	11232.5	11511.5	8327.16	7691.69	10471.9	10009.1	7772.3	10486.6	7670.19	10247.5
Slc25a12	78830	Turquoise	0.0340047	-0.482097	-0.590412	3149.28	4562.54	3720.79	3270.41	4322.72	3847.03	3436.61	3493.49	2803.13	2171	3351.63	2200.66	2624.17	2057.63	2007.41	3339.41
Phyhipl	70911	Turquoise	0.0375306	-0.501718	-0.294261	8083.65	7377.12	6598.09	5894.81	5238.97	6315.94	6319.11	6723.39	4761.54	4326.81	5314.65	5339.7	5968.25	5399.33	3994.3	4697.06
Syp	20977	Turquoise	0.0434581	-0.502454	-0.170375	28493.9	29923.4	29887	25941.7	19139.8	25688.9	25426.6	27442.4	18368.3	23160.6	18911.2	20206.6	19273.2	21952.7	22744	22845.5
Tspyl4	72480	Turquoise	0.0273432	-0.505914	-0.409649	12715.1	17681.1	15098.7	13263.8	12638.7	13464.6	14439.8	18590.3	9496.06	9646.93	11052.7	11183.1	8802.5	10110.8	11914.8	13687.9
Gnai1	14677	Turquoise	0.0200771	-0.513071	-0.342635	9609.71	6866.18	6961.74	6683.68	7860.61	8123.14	6443.76	8147.6	4728.41	6028.27	5775	4575.21	5929.69	6449.79	5837.63	5894.41
Vsnl1	26950	Turquoise	0.00775287	-0.543096	-0.517752	8660.25	11776.3	10341.1	13243.1	9776.23	9123.02	12012.2	10772.9	7039.16	6387.56	7521.94	9262.62	6088.7	7855.65	7596.79	7573.71
Mfn2	170731	Turquoise	0.0437957	-0.550407	-0.51233	5627.96	6313.5	7309.46	4375.04	5055.06	6463.52	4405.62	8427.44	4002.74	4777.37	3831.55	3520.79	3688.1	4487.39	3783.84	5113.33
Vamp2	22318	Turquoise	0.0333895	-0.554453	-0.264608	31000.7	28635.3	31624.6	28321.8	22119.4	31703.8	23406.7	29609.7	18904.9	20187.4	24001.1	18332.1	18484.9	25152.3	19749.1	25549.7
Ctxn1	330695	Turquoise	0.0232545	-0.569828	-0.402069	6195.14	7652.7	5501.79	8700.37	6844.78	6511.41	6702.17	6880.83	4180.8	4814.44	5679.44	4222.52	4454.25	4454.9	4891.13	6586.56
Ptprs	19280	Turquoise	0.030484	-0.573956	-0.406653	6935.72	8844.03	6759.51	8026.42	6842.6	9120.09	7679.39	7696.85	5197.42	5183.24	4836.94	5315.57	5034.4	5799.28	4323.47	8484.04
Chst1	76969	Turquoise	0.040831	-0.581733	-0.366323	6843.79	5653.96	4341.64	5983.84	5350.61	5998.28	3966.14	6547.06	3516.54	4267.88	3193.15	4272.01	3550.29	4163.35	4308.34	4937.7
Atf2	11909	Turquoise	0.0173051	-0.606768	-0.543559	4819.48	3423.77	3645.39	3773.55	4924.77	4352.35	3450.25	3103.91	2709.83	1917.21	3089.98	2567.81	2731.15	2564.76	2306.36	3259.2
Pak1	18479	Turquoise	0.0375306	-0.60837	-0.294923	11930.7	15247.3	14656.1	18019.8	9439.1	13845.8	12262.5	11524.1	7667.84	12002.4	10723.7	8866.52	7956.36	10069.8	9726.14	10616.4
Baiap2	108100	Turquoise	0.0312896	-0.614748	-0.574322	7336.8	6130.82	4560.73	6229.19	5027.69	5112.76	4760.48	5309.07	5277.13	4143.37	3340.8	3079.94	2469.01	2791.28	3432	4880.78
Gria2	14800	Turquoise	0.0087974	-0.617999	-0.67466	13492.3	11735.2	8482.86	13053.7	12234.8	12203.8	11471.8	10147.6	7196.32	9328.52	6337.42	7607.97	5504.69	6320.94	6729.09	10299.6
Mapk1	26413	Turquoise	0.00896576	-0.626753	-0.264072	22077.3	18918.1	18387.6	17261	13917.3	19143.3	14780.1	17484.6	10613.4	13111.6	13214.4	12697.7	11763	14554.8	13416.1	14664.7
Arhgap44	216831	Turquoise	0.0286697	-0.654728	-0.423721	3898.2	3059.97	3374	3269.37	2140.05	3470.74	3019.88	3036.45	1807.41	2732.78	2351.69	1747.74	2566.36	1894.98	1821.78	2414.71
Sh3gl2	20404	Turquoise	0.0369429	-0.654959	-0.366223	13068.2	13728.6	10781.9	10997.6	9365.75	11381.8	12904.8	11557.4	7268.78	9256.27	6105.08	8220.33	6084.84	7434.05	9811.39	11744
Gabrg2	14406	Turquoise	0.00372298	-0.655183	-0.497215	6172.16	6873.95	8050.07	5744.7	5507.15	6007.08	6857.77	5994.63	3549.7	4773.57	4714.24	4006.31	5034.41	4510.29	3394.24	4324.16
Edil3	13612	Turquoise	0.0137774	-0.670872	-0.543783	5812.84	4105.73	6443.78	5109.04	4965.3	6523.15	5714.05	3954.11	4388.22	2981.81	3144.29	2972.45	4194.06	2940.64	4005.07	3373.03
Scamp1	107767	Turquoise	0.0072226	-0.672132	-0.204124	8509.82	9162.96	8019.89	9254.24	7025.41	8091.87	7451	6277.12	5618.57	5069.17	6191.92	5052.28	6974.36	5266.85	5993.04	6805.46
Ggt7	207182	Turquoise	0.0262575	-0.674701	-0.292712	2872.47	3137.41	2866.65	2862.51	2395.09	2715.21	3097.24	2158.33	1793.89	1893.45	2322.37	1344.36	2071.01	2288.86	2105.6	1996.87
Spock2	94214	Turquoise	0.0262555	-0.691561	-0.653092	1872.85	2587.86	1596.51	1698.88	1504.06	1795.48	1560.43	2192.56	1712.74	905.843	901.178	1282.69	1160.3	962.577	1146.16	1215.77
Glrb	14658	Turquoise	0.0306498	-0.704338	-0.295037	10092.3	8621.81	11293.7	10953.1	8109.11	10407.3	10664.7	8682.9	7026.87	8404.6	4651.29	5055.93	6787.39	8885.61	6897.45	8290.7
Faim2	72393	Turquoise	0.00464855	-0.716104	-0.261648	11135.8	12792.7	13081.8	13963.7	10024.7	12122.6	11981.3	12503	6190.78	7549.11	8452.41	8837.51	10833	8791.69	8935.05	10337.3
Pcsk2	18549	Turquoise	0.0434581	-0.720079	-0.436094	6127.25	6526.36	6631.8	8999.56	3842.22	5955.27	6616.65	8389.64	3850.51	4427.57	4772.87	4119.85	3104.09	4734.35	4583.55	5911.3
B230219D22Rik	78521	Turquoise	0.0141206	-0.742886	-0.375408	3758.23	3454	3197.48	4069.63	3181.03	3519.61	2221.9	3013.95	2113.12	2335.45	2221.41	1982.04	2113.41	1703.46	2536.22	2848.6
Elmod1	270162	Turquoise	0.00974209	-0.758112	-0.326688	8332.24	6090.54	5641.94	6813.09	5126.22	4898.71	7016.09	7599.7	3959.78	3477.03	3883.67	4571.55	4779.99	4856.02	4625.64	5386
Gabra4	14397	Turquoise	0.00321392	-0.805633	-0.705666	4774.56	3334	3321.66	3243.49	3084.71	2990.83	3162.73	3435.91	1944.91	2175.76	2224.66	2049.66	1636.37	2355.12	1286.49	2493.32
Clasp2	76499	Turquoise	0.014998	-0.811845	-0.583128	3975.5	3966.43	3969.14	4558.28	4831.73	4365.05	3541.24	4062.1	3391.21	1733.75	2756.67	1500.18	2380.35	2989.98	2350.6	3493.39
Sgtb	218544	Turquoise	0.00804287	-0.816372	-0.491678	4095.62	4105.01	4000.19	3803.57	3493.01	4283.93	2716.88	4101.69	1733.76	2006.56	2288.73	3059.34	2598.16	2249.15	2251.31	3281.67
Ppm1l	242083	Turquoise	0.0284373	-0.849976	-0.623376	1654.55	2357.15	2378.85	1733.04	1008.2	1637.14	2175.53	2190.75	1107.52	1125.42	991.287	1282.68	944.426	975.823	958.384	1672.96
Sema4a	20351	Turquoise	0.0480824	-0.86026	-0.604932	1066.48	1322.93	1087.4	1343.77	1009.28	1040.92	1482.21	1159.69	408.961	717.647	485.35	1043.47	630.258	686.686	813.746	954.376
Bbs4	102774	Turquoise	0.034979	-0.9133	-0.659441	1468.62	1857.85	1650.63	1631.58	1419.76	1798.41	1110.94	1236.15	839.862	812.697	1202.97	653.482	965.635	1104.65	405.833	1047.38
Pcdh9	211712	Turquoise	0.0118043	-0.918156	-0.672468	4356.76	4655.4	5093.83	2622.34	2935.85	4319.11	5643.1	4665.8	2095.95	2534.11	1484.23	2738.09	2526.84	3046.58	2143.39	3303.32
Lzts3	241638	Turquoise	0.0072226	-0.938621	-0.472478	3372.8	3299.18	2691.91	3154.46	2793.53	2637.99	3123.62	3400.83	1355.59	1763.23	1458.16	1954.24	1327.01	2422.56	2816.79	2050.61
Dock4	238130	Turquoise	0.0315238	-0.971951	-1.07842	1370.42	1175.09	1001.37	937.956	1134.04	1085.89	363.905	927.567	621.248	576.025	399.569	689.599	548.35	219.349	359.412	535.708
Cacnb1	12295	Turquoise	0.0480824	-0.979928	-0.422572	2501.66	2579.31	1945.09	2637.85	1314.7	1957.72	1461.24	2285.22	1590	1211.92	732.902	1364.82	842.268	1176.99	1354.45	1863.03
Lmo3	109593	Turquoise	0.0175062	-1.03446	-0.801228	2609.25	2923.77	2894.16	1625.38	2754.11	3118.88	2119.09	1873.13	1183.66	1705.26	1414.71	604.002	1851.29	951.752	1273.52	1584.69
Aatk	11302	Turquoise	0.049072	-1.0503	-0.460143	4119.65	4581.83	5106.23	6741.64	3326.64	5430.42	3968.88	5309.98	2380.81	2397.23	1552.63	3591.98	4519.81	3620	1580.05	3390.71
Plp1	18823	Turquoise	0.00472392	-1.06934	-0.622312	53863.5	28077.9	43166.6	32278.6	20104.2	37199.7	41548.8	35981.4	20375.8	14253.2	18007.9	22363.7	21288.3	25345	22765.5	18193.3
Dctn4	67665	Turquoise	0.0264293	-1.08691	-0.902801	2320.95	1826.05	1741.97	1440.07	2506.71	1871.71	2140.04	2251.03	701.165	914.402	439.763	1394.96	1164.16	1650.3	493.251	1382.63
Rab40b	217371	Turquoise	0.0198031	-1.0878	-0.890838	1256.57	1041.16	756.55	559.058	1422.99	684.171	947.178	887.982	523.056	299.399	370.257	507.285	380.655	622.776	539.619	583.048
Ube2v2	70620	Turquoise	0.0232866	-1.10008	-0.816387	1018.43	853.763	838.146	1451.44	1678.05	1419.18	663.267	1002.24	579.555	529.438	352.895	479.546	610.026	727.592	438.195	928.765
Sstr2	20606	Turquoise	0.0121758	-1.19727	-0.572659	1047.68	1260.22	1275.45	901.726	1280.73	1460.23	941.706	1030.13	453.141	430.574	626.475	445.747	616.769	528.897	1132.07	891.033
Rapgef2	76089	Turquoise	0.00536917	-1.30978	-0.594637	2078.63	2266.56	1695.85	2373.86	1856.52	2006.59	1045.41	2416.58	631.191	1108.32	782.835	872.078	1132.36	1160.09	892.549	1665.77
Fa2h	338521	Turquoise	0.00799651	-1.40988	-0.909045	1270.15	720.609	1118.46	765.072	849.461	1123.03	1165.56	1130.91	584.414	206.241	413.678	253.728	664.969	633.607	388.545	586.262
Efnb3	13643	Turquoise	0.00638802	-1.41848	-0.721464	3826.11	2554.49	2090.54	2888.39	1511.73	2314.47	2243.75	2644.19	1033.88	828.847	931.578	1455.38	2154.88	1168.55	686.431	1275.11
Spock3	72902	Turquoise	0.0214117	-1.44521	-0.693064	6700.66	2970.92	3129.18	2813.86	6035.79	2393.64	1998.97	2821.41	1483.26	1464.76	1269.24	1517.04	3027.99	2326.17	1598.37	1242.98
Rprm	67874	Turquoise	0.0226586	-1.55281	-0.776509	877.424	2083.96	933.934	1990.8	1037.74	1570.68	948.978	1054.41	267.776	782.298	250.846	705.338	774.828	556.584	717.688	643.173
Ugt8a	22239	Turquoise	0.0274036	-1.70115	-0.868005	2093.24	1147.14	2530.55	1289.95	847.292	2551.02	736.961	1447.59	780.879	669.171	481.004	240.462	355.593	821.555	1018.77	862.951
Ppp1r1b	19049	Turquoise	0.00767662	-1.7312	-0.639156	13879.7	3634.29	5992.31	4330.53	6194.56	3643.73	3381.99	3009.42	1928.97	2244.2	2398.38	1812.97	2011.25	3279.05	2305.27	2825.33
Crybb1	12960	Turquoise	0.00656911	-1.87485	-1.47057	1119.75	1191.29	1726.05	2029.11	1242.43	964.684	1382.1	923.051	480.066	517.096	572.156	84.6646	243.804	722.672	271.997	389.728
Gnal	14680	Turquoise	0.0169293	-1.87564	-0.00340103	6632.75	3410.66	3165.56	1728.91	1888.29	2449.35	2209.16	3083.23	990.949	1266.09	1036.9	776.718	2248.34	2476.73	1922.13	2960.16
Pik3c2b	240752	Turquoise	0.0295489	-2.55223	-2.42537	130.579	103.64	101.068	237.067	109.499	192.547	294.853	217.739	2.57436	50.4007	11.9851	32.6211	12.5106	26.5442	50.6876	61.9124
Cdh23	22295	Turquoise	0.00284603	-2.92326	-5.35678	189.053	232.329	156.989	207.043	38.3649	61.5648	63.6476	227.664	41.3664	3.77729	26.0037	32.3932	5.76576	0.0803317	2.19882	1.50264
Ncaph	215387	Turquoise	0.0119903	-3.35844	-6.80339	337.357	121.449	146.317	315.738	227.678	153.446	22.6962	211.428	21.9639	67.7079	0.0332728	0.0797058	0	0.0785271	5.42987	0
Zfp369	170936	Turquoise	0.0467972	-6.87599	-2.45423	122.209	61.0604	198.759	150.104	0.0418828	136.839	98.2526	97.1497	0.0815616	0	4.3743	0.0745883	0.946619	0.0734934	58.9048	0.708315
Zfp773	76373	Turquoise	0.0144495	-7.07649	-13.9446	0.0196895	67.2707	42.5191	345.691	0.0418134	45.927	188.415	99.8581	0.0164734	0	0.00670196	3.35166	0	0.0149809	0.00621813	0
Htr6	15565	Turquoise	0.0313205	-7.12728	-0.846693	107.57	53.3491	33.6524	97.3064	94.1198	31.2659	94.6465	54.8546	0.0925737	1.87547	0.0351472	0.0845433	21.2011	84.8679	0.0325013	46.7516
Tmem232	381107	Turquoise	0.041309	-7.80413	-2.1889	49.0965	68.1819	94.9964	64.1796	0.0409966	29.3133	24.5272	56.6865	0.0627958	0	1.11658	0.05756	0	0.0567357	0.0226726	24.1703
St18	240690	Turquoise	0.0216648	-8.92509	-0.343763	246.496	64.9074	299.862	91.1187	13.1874	141.717	171.96	342.87	0.0994582	0	0.0375305	1.30797	343.241	120.33	0.0346953	64.1347
Bhlha9	320522	Turquoise	0.0396022	-10.6178	-2.79633	20.9149	65.7591	24.7754	161.464	165.185	44.9517	63.6741	41.3446	0.0754886	0	0.0291023	0.0690864	0	0.0680803	0.0269306	45.2724
Bank1	242248	Turquoise	0.0248747	-12.981	-1.27154	442.859	266.268	526.951	493.796	0.042325	63.518	134.622	209.602	0.0933326	0	0.0354114	0.0852283	0	107.591	0.0327446	61.2872
Cwh43	231293	Turquoise	0.0398429	-60.5815	-59.9143	26.1344	33.9703	52.3112	174.893	0.04127	9.76135	0	171.125	4.16334e-17	4.16334e-17	4.16334e-17	4.16334e-17	4.16334e-17	4.16334e-17	4.16334e-17	4.16334e-17
Thsd1	56229	Turquoise	0.00336612	-61.8358	-62.1872	228.75	46.3184	121.471	288.827	331.622	252.172	0	290.637	4.16334e-17	4.16334e-17	4.16334e-17	4.16334e-17	4.16334e-17	4.16334e-17	4.16334e-17	4.16334e-17
Gm1966	434223	Grey	0.0345674	12.778	2.29891	0.0189137	0	0	0.0149831	0.0401094	49.8577	0	195.802	89.735	42.7461	93.4107	12.1905	503.118	246.908	131.692	327.335
Rorc	19885	Grey	0.0344903	8.72352	4.01495	0.0110533	0	0.851074	0.00877934	0.0231136	17.6887	0	0	120.251	92.2026	0.0377325	155.648	5.76272	0.0899099	234.055	46.4329
Zmynd15	574428	Grey	0.0369401	5.20415	7.98773	0.00477385	0	3.69922	0.00379969	0.00987342	0	0	0.902443	132.206	0	4.38918	0.0895592	126.304	0.088216	28.0901	77.0919
Clec1b	56760	Grey	0.041997	3.15027	14.463	0.00608295	0	6.47814	0.00483953	0.0126096	0	0	0	0.0978059	15.1832	0.0369612	42.2931	94.4816	72.1714	104.584	13.5291
Dab2	13132	Grey	0.0307995	2.40411	1.56447	156.691	128.422	192.461	61.0997	210.171	351.879	222.016	206.027	1084.09	1291.8	446.267	29.0961	522.318	798.694	837.488	769.877
Pqlc3	217430	Grey	0.0384429	1.91187	4.03407	56.3809	28.5975	80.858	30.0284	1.14098	11.7173	55.5492	0.851005	192.821	149.215	20.6764	374.322	183.095	268.632	263.333	419.557
Mvp	78388	Grey	0.0487343	1.70543	0.587854	305.018	260.007	478.959	274.359	770.564	258.024	656.969	466.038	672.921	1312.7	1592.72	721.116	907.809	286.823	967.006	1072.23
Rab32	67844	Grey	0.0407498	1.4317	0.599088	687.293	517.855	394.668	311.628	430.213	429.072	571.408	689.188	1581.35	763.262	2212.63	599.156	870.22	754.186	891.471	695.232
Lrig1	16206	Grey	0.0264128	1.36828	1.30613	314.417	386.244	259.838	281.604	268.22	435.918	315.705	984.396	552.62	703.377	1439.65	510.996	1578.57	1220.31	523.468	1633.69
Rela	19697	Grey	0.0249573	1.05037	0.682529	1000.67	942.825	1463.53	734.013	654.626	901.157	761.548	1158.81	1652.69	2184.33	3105.13	1634.19	948.273	2110.56	1209.86	1310.35
Mpp6	56524	Grey	0.0282022	0.968359	0.259226	1422.67	1061.97	1242.6	1249.58	2477.14	2104.34	1895.28	2220.46	2190.49	2818.33	2908.66	1820.22	3756.55	2555.12	2292.32	1805.15
Kdm3b	277250	Grey	0.0482403	0.960993	0.942517	545.238	348.293	417.749	429.637	450.992	383.136	370.306	381.454	917.179	729.049	344.219	1398.51	598.452	807.145	1036.06	606.227
Tor1b	30934	Grey	0.0434581	0.903093	1.17973	462.732	465.992	608.481	283.676	559.348	215.994	511.356	491.231	887.747	1348.82	435.418	733.19	906.845	678.291	1450.47	992.021
Arhgap17	70497	Grey	0.0384187	0.895865	1.43372	592.235	325.841	721.177	466.902	130.313	313.739	143.714	478.646	1376.28	601.67	815.393	1125.63	631.218	519.291	804.046	926.264
Sdc3	20970	Grey	0.010482	0.84819	0.948858	3939.99	3662.21	4869.43	2100.57	2557.11	4909.47	3024.42	5629.4	7811.44	6927.47	5104.04	6390.52	7010.01	6638.96	6806.79	10662.2
Arap1	69710	Grey	0.0114304	0.84551	1.03478	711.326	633.967	748.606	941.043	396.294	547.338	545.912	445.316	814.125	1724.28	1336.53	1578.55	1127.53	838.514	1356.6	641.484
Rdm1	66599	Grey	0.0434581	0.844349	1.43891	312.302	166.367	323.781	174.969	217.842	276.607	148.28	127.716	520.602	239.511	594.969	399.83	531.967	578.222	487.823	490.787
Gng12	14701	Grey	0.0167363	0.81192	0.68152	3368.62	2240.95	2560.64	2170.96	1748.17	3920.35	2674.13	2496.63	5784.25	4662.35	4752.24	2955.57	4901.42	4142.89	3463.31	4876.73
Fgfrl1	116701	Grey	0.0454525	0.798639	0.773811	695.664	395.469	815.125	470.023	532.02	1031.16	662.382	932.103	1084.21	737.593	1225.79	1085.85	1768.42	1313.09	954.07	1363.34
Hpgds	54486	Grey	0.0454256	0.549164	0.969987	1062.3	1068.22	1365.93	1608.79	795.832	867.922	1588.68	483.085	1597.45	2325.96	1799.06	1747.72	1920.67	2144.3	1393.32	1858.93
Il6st	16195	Grey	0.0280006	0.432689	0.638185	1701.55	1247.01	1654.18	1642.97	1507.33	1420.15	1530.41	2089.1	1763.22	2689.06	2240.95	1736.88	2267.6	2400.92	2844.87	2676.16
Pfkfb3	170768	Grey	0.036641	0.314917	1.03168	689.398	804.286	596.899	1106.69	540.779	704.701	577.752	776.431	994.587	1025.61	738.327	1218.68	1199.81	1184.2	1546.54	1384.2
Btbd3	228662	Grey	0.0163334	-0.213208	-0.807952	3637.07	2809.92	2756.65	2385.26	2834.04	3486.37	3558.55	3951.46	2805.55	2715.67	2529.75	1945.81	1920.66	2035.92	1854.16	2089.08
Mapk8ip2	60597	Grey	0.0327095	-0.224142	-0.596892	5484.86	5544.02	5955.04	4620.4	5679	7285.52	7200.8	7130.96	5752.34	4218.45	4113.84	4410.92	5012.24	4931.92	3644.62	4458.89
Fez1	235180	Grey	0.0180216	-0.334326	-0.588132	7399.49	7332.2	7367.98	6147.42	7239.95	7459.49	8439.15	7538.51	3844.4	6594.79	5763.05	6202.06	5027.66	4480.21	5677.9	5220.75
Ralyl	76897	Grey	0.0155656	-0.397158	-0.603164	2012.83	2649.7	2634.26	2488.78	3577.26	2377.02	2865.21	2658.58	1825.8	1777.49	1827.29	2000.13	1636.37	1785.35	1970.7	2163.7
Crmp1	12933	Grey	0.0437888	-0.411407	-0.52955	3670.5	4174.7	3765.15	3402.92	3576.19	3677.94	3434.79	2742.23	2611.61	2653.88	3645.85	2376.99	1626.73	2433.46	2720.77	2523.75
Tmem119	231633	Grey	0.0249962	-0.466048	-1.11266	17721.6	15190.8	27160.6	26569.1	14927.6	13622.9	18411.4	17686.1	21200.7	13404.4	14781.1	13337.8	3508.84	8227.95	7679.92	10479.2
Gatm	67092	Grey	0.038121	-0.48484	-0.60825	8418.94	4468.77	7589.73	4394.72	7053.86	7406.71	7293.61	6584.83	4716.1	5199.41	4365.73	3491.82	4726.99	5215	4996.89	3651.28
Mgat4a	269181	Grey	0.0416852	-0.496826	-1.05725	1150.04	1371.67	1415.58	2122.28	860.422	1110.32	1335.69	1720.22	1377.5	973.347	891.386	1051.97	390.284	477.134	703.684	844.45
Ppp3ca	19055	Grey	0.0296122	-0.501138	-0.43921	24752.3	21726.5	22714.2	22126.7	17384	19683.8	23595	21322.7	16438.2	14050.7	16139.4	17893.6	10315.5	20124	13709.6	16318.3
Sept7	235072	Grey	0.0482403	-0.556136	-0.220847	21155	15742.7	22814.4	23525.4	18111.9	20156.9	17323.2	19670.8	15088.8	14865.4	14868	11789.4	12472.3	18502.5	15922.1	17683.3
Abce1	24015	Grey	0.0467082	-0.566221	-0.634685	2436.91	2770.47	2305.19	3595.47	2783.67	2741.6	2408.44	2667.58	2578.37	1139.67	2061.8	1722.35	1216.19	1644.4	1960.98	2006.51
Ywhaz	22631	Grey	0.0429175	-0.587184	-0.225206	17088.6	17208.9	15320.5	17042.5	15304.2	18728.9	13946.6	14695.5	12089.2	7579.52	12590.1	12113.1	11517.3	12980.3	14874.1	14245.3
Foxg1	15228	Grey	0.0307831	-0.597582	-0.818099	1655.59	1281.86	1392.51	1195.74	1728.43	1491.51	1417.58	1587.95	752.708	747.106	1357.13	794.772	569.538	1045.64	1129.96	785.885
Ttc9b	73032	Grey	0.0266086	-0.721108	-0.489718	2585.23	2489.45	2525.16	3857.39	2319.56	2662.43	3160.93	1872.23	1356.81	1682.43	1738.26	2172.81	1358.82	1882.9	1983.65	1907.06
Brsk2	75770	Grey	0.020526	-0.746201	-0.674659	2885.01	2700.78	3347.4	3097.52	2968.67	2147.33	3024.44	2997.77	1283.15	2295.54	2187.73	1405.94	1174.75	1678.13	1581.1	2543.89
Homer1	26556	Grey	0.0487343	-0.756316	-0.489943	3766.59	2964.74	2676.82	3278.69	3009.18	3111.05	3611.32	4022.53	2092.24	2005.61	1207.37	2205.46	1734.67	1909.44	2312.82	3836.71
Ermn	77767	Grey	0.0328006	-0.76809	-0.95553	2562.25	1658.8	2853.36	2602.66	2155.36	3218.57	2917.08	2276.2	1171.4	1306.97	1055.35	2148.6	683.252	1091.48	2171.4	1502.87
Kalrn	545156	Grey	0.0486937	-0.771476	-0.56463	1878.07	1833.82	1993	1935.95	2028.36	1374.21	1022.67	2032.41	1436.52	760.408	933.745	1345.47	780.592	1046.88	1331.78	1206.95
Fam105a	223433	Grey	0.0121758	-0.819702	-0.896503	3024.98	2830.8	4402	6180.52	4040.31	2655.58	3483.92	3302.75	3157.88	1757.52	2758.82	1639.04	1329.9	1963.64	1823.93	2125.19
Wdr47	99512	Grey	0.0400871	-0.901652	-0.277913	2643.73	3476.46	3952.31	4525.14	2399.47	3348.56	2225.54	2631.58	2039.44	2337.36	1250.79	2186.13	1678.77	2418.96	2079.71	2569.51
Lancl2	71835	Grey	0.0183109	-0.958903	-0.621313	1163.63	2721.72	3115.03	2670.99	2514.39	2361.39	1827.02	2781.85	1076.87	1426.74	1445.11	1026.69	1820.45	1216.75	1723.54	1405.02
Meis2	17536	Grey	0.0246068	-1.03337	-0.552003	2599.84	1579.08	1806.71	3045.74	2409.3	2373.12	1294.72	2283.41	1114.91	1146.33	654.733	1496.45	1424.36	1191.45	1557.34	1529.36
Rhot1	59040	Grey	0.0423345	-1.0917	-0.333593	2726.24	2610.22	2799.24	4215.59	2365.53	2441.53	2370.22	2107.95	1722.65	1403.92	735.08	1933.68	1962.11	1162.57	2374.31	1869.38
Ecscr	68545	Grey	0.0211302	-1.55296	-1.88411	865.918	502.306	1064.38	1265.08	727.948	484.78	992.695	278.852	344.951	357.417	356.089	201.749	147.433	392.621	46.4526	86.5078
Trim23	81003	Grey	0.0497457	-1.68068	-0.236136	1889.55	1044.96	1123.75	2016.69	838.53	1633.23	1330.24	1206.47	170.798	842.17	427.813	454.217	1009.97	1131.11	1115.91	995.27
Adrb2	11555	Grey	0.0120945	-1.89622	-1.88827	1308.81	876.963	1700.32	1882.11	1542.35	593.269	2039.07	1326.13	838.356	365.949	238.892	106.402	99.2416	490.265	351.845	544.594
Dsel	319901	Grey	0.0303515	-4.71689	-2.03412	77.321	509.375	528.644	94.2292	714.746	395.843	600.548	458.841	2.57061	39.9018	2.2144	1.3077	1.90936	280.089	99.2706	148.546
Adamts20	223838	Grey	0.024712	-8.18388	0.337418	64.7749	151.844	64.7132	138.712	15.3782	12.6935	225.775	49.4407	0.0983242	0	0.03714	1.30899	123.406	49.405	20.5437	189.847
9930014A18Rik	320469	Grey	0.0259333	-8.98945	-1.59015	10.4701	40.9165	27.4341	488.492	111.648	49.8373	38.1697	0	0.0822814	0.927116	0.0315283	0.0752399	37.6925	4.88992	7.56763	16.1629
Scarf1	380713	Grey	0.037201	-10.5333	-1.61923	79.3846	26.2027	122.464	67.2972	82.0948	52.7727	122.885	23.3387	0.0868211	0	0.0331329	0.0793464	0	0.0781737	41.9083	49.5112
Ceacam9	26368	Grey	0.0488349	-57.5813	-59.9117	0.0187703	20.8415	15.0329	0.0148702	51.38	9.76271	43.715	75.738	4.16334e-17	4.16334e-17	4.16334e-17	4.16334e-17	4.16334e-17	4.16334e-17	4.16334e-17	4.16334e-17
Fbxw10	213980	Grey	0.0323194	-59.5402	-60.6693	21.9574	26.2151	91.4134	0.0153742	176.039	53.7543	75.5407	0	4.16334e-17	4.16334e-17	4.16334e-17	4.16334e-17	4.16334e-17	4.16334e-17	4.16334e-17	4.16334e-17

## Sheet: S8B_Turquoise-gProfiler
Table S8B: GO analysis of the PAM vs PCM DEGs Turquoise module, related to Figure 4C
source	term_name	term_id	adj_pv	-log10(adj-pv)	term_size	query_size	intersection_size	effective_domain_size
GO:BP	myeloid dendritic cell activation	GO:0001773	0.038774	1.41146	37	478	7	21354
GO:BP	microglial cell activation	GO:0001774	0.000712047	3.14749	54	478	10	21354
GO:BP	negative regulation of cytokine production	GO:0001818	1.49539e-08	7.82524	258	478	28	21354
GO:BP	cell killing	GO:0001906	0.00193436	2.71346	162	478	16	21354
GO:BP	leukocyte mediated cytotoxicity	GO:0001909	0.000142204	3.84709	101	478	14	21354
GO:BP	regulation of leukocyte mediated cytotoxicity	GO:0001910	0.00653929	2.18447	68	478	10	21354
GO:BP	positive regulation of leukocyte mediated cytotoxicity	GO:0001912	0.0183731	1.73582	46	478	8	21354
GO:BP	T cell mediated cytotoxicity	GO:0001913	0.032052	1.49415	36	478	7	21354
GO:BP	cell activation involved in immune response	GO:0002263	2.23657e-07	6.65042	289	478	28	21354
GO:BP	myeloid leukocyte activation	GO:0002274	8.6021e-15	14.0654	233	478	34	21354
GO:BP	myeloid cell activation involved in immune response	GO:0002275	6.04944e-08	7.21828	93	478	17	21354
GO:BP	leukocyte activation involved in immune response	GO:0002366	1.75085e-07	6.75675	286	478	28	21354
GO:BP	cytokine production involved in immune response	GO:0002367	0.00180424	2.74371	106	478	13	21354
GO:BP	myeloid leukocyte mediated immunity	GO:0002444	0.00608793	2.21553	100	478	12	21354
GO:BP	myeloid leukocyte differentiation	GO:0002573	8.50772e-05	4.07019	223	478	21	21354
GO:BP	regulation of leukocyte migration	GO:0002685	2.49125e-06	5.60358	220	478	23	21354
GO:BP	positive regulation of leukocyte migration	GO:0002687	3.64335e-06	5.4385	152	478	19	21354
GO:BP	regulation of leukocyte chemotaxis	GO:0002688	0.0153663	1.81343	128	478	13	21354
GO:BP	positive regulation of leukocyte chemotaxis	GO:0002690	0.00834168	2.07875	103	478	12	21354
GO:BP	negative regulation of leukocyte activation	GO:0002695	1.74254e-05	4.75882	185	478	20	21354
GO:BP	positive regulation of immune effector process	GO:0002699	6.20306e-05	4.20739	219	478	21	21354
GO:BP	positive regulation of production of molecular mediator of immune response	GO:0002702	0.0492801	1.30733	103	478	11	21354
GO:BP	regulation of leukocyte mediated immunity	GO:0002703	4.86979e-05	4.31249	216	478	21	21354
GO:BP	positive regulation of leukocyte mediated immunity	GO:0002705	0.0129048	1.88925	126	478	13	21354
GO:BP	regulation of lymphocyte mediated immunity	GO:0002706	0.0267309	1.57299	155	478	14	21354
GO:BP	positive regulation of myeloid leukocyte differentiation	GO:0002763	0.00427481	2.36908	65	478	10	21354
GO:BP	regulation of adaptive immune response	GO:0002819	3.52357e-05	4.45302	174	478	19	21354
GO:BP	positive regulation of adaptive immune response	GO:0002821	6.78081e-05	4.16872	111	478	15	21354
GO:BP	regulation of adaptive immune response based on somatic recombination of immune receptors built from immunoglobulin superfamily domains	GO:0002822	0.0357657	1.44653	159	478	14	21354
GO:BP	positive regulation of adaptive immune response based on somatic recombination of immune receptors built from immunoglobulin superfamily domains	GO:0002824	0.0102253	1.99032	105	478	12	21354
GO:BP	receptor-mediated endocytosis	GO:0006898	0.000577402	3.23852	228	478	20	21354
GO:BP	vacuole organization	GO:0007033	0.0214339	1.6689	173	478	15	21354
GO:BP	integrin-mediated signaling pathway	GO:0007229	0.0449081	1.34768	102	478	11	21354
GO:BP	ensheathment of neurons	GO:0007272	6.73671e-07	6.17155	154	478	20	21354
GO:BP	blood coagulation	GO:0007596	0.000149728	3.8247	171	478	18	21354
GO:BP	hemostasis	GO:0007599	0.00017913	3.74683	173	478	18	21354
GO:BP	regulation of actin polymerization or depolymerization	GO:0008064	0.0265152	1.57651	198	478	16	21354
GO:BP	actin polymerization or depolymerization	GO:0008154	0.00923421	2.0346	226	478	18	21354
GO:BP	glial cell migration	GO:0008347	0.0344023	1.46341	65	478	9	21354
GO:BP	axon ensheathment	GO:0008366	6.73671e-07	6.17155	154	478	20	21354
GO:BP	intrinsic apoptotic signaling pathway in response to DNA damage	GO:0008630	0.0151452	1.81972	109	478	12	21354
GO:BP	glial cell differentiation	GO:0010001	0.000780346	3.10771	254	478	21	21354
GO:BP	regulation of endothelial cell migration	GO:0010594	0.00968969	2.01369	183	478	16	21354
GO:BP	positive regulation of endothelial cell migration	GO:0010595	0.00341065	2.46716	112	478	13	21354
GO:BP	regulation of epithelial cell migration	GO:0010632	2.00328e-05	4.69826	245	478	23	21354
GO:BP	positive regulation of epithelial cell migration	GO:0010634	0.000190882	3.71923	155	478	17	21354
GO:BP	negative regulation of neuron projection development	GO:0010977	0.00552319	2.25781	155	478	15	21354
GO:BP	glial cell proliferation	GO:0014009	0.0175635	1.75539	60	478	9	21354
GO:BP	antigen processing and presentation	GO:0019882	1.95338e-09	8.70921	113	478	20	21354
GO:BP	glial cell development	GO:0021782	0.00900222	2.04565	122	478	13	21354
GO:BP	positive regulation of cell-cell adhesion	GO:0022409	0.00488544	2.3111	261	478	20	21354
GO:BP	cellular monovalent inorganic cation homeostasis	GO:0030004	0.0337435	1.47181	99	478	11	21354
GO:BP	actin filament polymerization	GO:0030041	0.00622115	2.20613	198	478	17	21354
GO:BP	regulation of endocytosis	GO:0030100	0.00591415	2.22811	219	478	18	21354
GO:BP	sphingolipid catabolic process	GO:0030149	0.0111222	1.95381	31	478	7	21354
GO:BP	regulation of blood coagulation	GO:0030193	0.00369014	2.43296	64	478	10	21354
GO:BP	osteoclast differentiation	GO:0030316	3.58223e-05	4.44585	106	478	15	21354
GO:BP	leukocyte chemotaxis	GO:0030595	0.00288265	2.54021	230	478	19	21354
GO:BP	regulation of actin filament length	GO:0030832	0.0282507	1.54897	199	478	16	21354
GO:BP	regulation of actin filament polymerization	GO:0030833	0.0394165	1.40432	182	478	15	21354
GO:BP	regeneration	GO:0031099	0.00328338	2.48368	232	478	19	21354
GO:BP	positive regulation of protein-containing complex assembly	GO:0031334	0.0179194	1.74668	237	478	18	21354
GO:BP	regulation of cell killing	GO:0031341	0.00171815	2.76494	89	478	12	21354
GO:BP	positive regulation of cell killing	GO:0031343	0.0131626	1.88066	58	478	9	21354
GO:BP	negative regulation of cell projection organization	GO:0031345	0.000455533	3.34148	204	478	19	21354
GO:BP	positive regulation of defense response	GO:0031349	0.000156725	3.80486	252	478	22	21354
GO:BP	regulation of myelination	GO:0031641	0.00974265	2.01132	56	478	9	21354
GO:BP	cellular response to extracellular stimulus	GO:0031668	0.0118017	1.92806	253	478	19	21354
GO:BP	positive regulation of intracellular transport	GO:0032388	0.015709	1.80385	190	478	16	21354
GO:BP	interleukin-10 production	GO:0032613	0.0152274	1.81737	59	478	9	21354
GO:BP	interleukin-6 production	GO:0032635	6.92557e-07	6.15954	171	478	21	21354
GO:BP	tumor necrosis factor production	GO:0032640	5.56406e-12	11.2546	174	478	27	21354
GO:BP	regulation of interleukin-10 production	GO:0032653	0.00834046	2.07881	55	478	9	21354
GO:BP	regulation of interleukin-6 production	GO:0032675	1.20108e-06	5.92043	159	478	20	21354
GO:BP	regulation of tumor necrosis factor production	GO:0032680	3.55803e-12	11.4488	171	478	27	21354
GO:BP	negative regulation of tumor necrosis factor production	GO:0032720	0.00493852	2.3064	66	478	10	21354
GO:BP	positive regulation of interleukin-10 production	GO:0032733	0.00496968	2.30367	39	478	8	21354
GO:BP	positive regulation of tumor necrosis factor production	GO:0032760	2.01951e-07	6.69475	100	478	17	21354
GO:BP	regulation of mononuclear cell proliferation	GO:0032944	7.77962e-07	6.10904	226	478	24	21354
GO:BP	positive regulation of mononuclear cell proliferation	GO:0032946	0.0063038	2.2004	137	478	14	21354
GO:BP	response to tumor necrosis factor	GO:0034612	0.00923421	2.0346	226	478	18	21354
GO:BP	T cell proliferation	GO:0042098	1.52027e-07	6.81808	209	478	24	21354
GO:BP	positive regulation of T cell proliferation	GO:0042102	0.0337435	1.47181	99	478	11	21354
GO:BP	macrophage activation	GO:0042116	1.82098e-05	4.73969	101	478	15	21354
GO:BP	regulation of T cell proliferation	GO:0042129	5.40445e-06	5.26725	173	478	20	21354
GO:BP	myelination	GO:0042552	4.70764e-07	6.3272	151	478	20	21354
GO:BP	leukocyte degranulation	GO:0043299	0.000215147	3.66727	74	478	12	21354
GO:BP	regulation of neuron apoptotic process	GO:0043523	0.0206231	1.68565	263	478	19	21354
GO:BP	endothelial cell migration	GO:0043542	0.00269945	2.56872	229	478	19	21354
GO:BP	entry into host	GO:0044409	0.00546665	2.26228	99	478	12	21354
GO:BP	regulated exocytosis	GO:0045055	0.0333531	1.47686	248	478	18	21354
GO:BP	mast cell activation	GO:0045576	0.0143341	1.84363	74	478	10	21354
GO:BP	regulation of myeloid cell differentiation	GO:0045637	0.0287901	1.54076	222	478	17	21354
GO:BP	positive regulation of myeloid cell differentiation	GO:0045639	0.0075201	2.12378	102	478	12	21354
GO:BP	positive regulation of angiogenesis	GO:0045766	0.0129474	1.88782	166	478	15	21354
GO:BP	membrane lipid catabolic process	GO:0046466	0.0263238	1.57965	35	478	7	21354
GO:BP	alpha-beta T cell activation	GO:0046631	0.000173471	3.76077	154	478	17	21354
GO:BP	alpha-beta T cell proliferation	GO:0046633	0.000299617	3.52343	38	478	9	21354
GO:BP	regulation of alpha-beta T cell activation	GO:0046634	0.0250716	1.60082	96	478	11	21354
GO:BP	regulation of alpha-beta T cell proliferation	GO:0046640	0.0173831	1.75987	33	478	7	21354
GO:BP	viral entry into host cell	GO:0046718	0.0226485	1.64496	95	478	11	21354
GO:BP	antigen processing and presentation of peptide antigen	GO:0048002	2.8243e-07	6.54909	64	478	14	21354
GO:BP	regulation of lymphocyte proliferation	GO:0050670	3.25088e-06	5.488	223	478	23	21354
GO:BP	positive regulation of lymphocyte proliferation	GO:0050671	0.027561	1.5597	135	478	13	21354
GO:BP	positive regulation of inflammatory response	GO:0050729	0.000699381	3.15529	132	478	15	21354
GO:BP	regulation of phagocytosis	GO:0050764	0.0024944	2.60303	109	478	13	21354
GO:BP	positive regulation of phagocytosis	GO:0050766	0.00278206	2.55563	77	478	11	21354
GO:BP	coagulation	GO:0050817	0.000195733	3.70834	174	478	18	21354
GO:BP	regulation of coagulation	GO:0050818	0.00569014	2.24488	67	478	10	21354
GO:BP	negative regulation of cell activation	GO:0050866	7.42847e-07	6.1291	207	478	23	21354
GO:BP	positive regulation of T cell activation	GO:0050870	0.000308101	3.51131	199	478	19	21354
GO:BP	regulation of chemotaxis	GO:0050920	0.00015656	3.80532	231	478	21	21354
GO:BP	positive regulation of chemotaxis	GO:0050921	2.61389e-05	4.58271	153	478	18	21354
GO:BP	actin filament bundle assembly	GO:0051017	0.0149959	1.82403	168	478	15	21354
GO:BP	movement in host environment	GO:0052126	0.0408226	1.3891	120	478	12	21354
GO:BP	monovalent inorganic cation homeostasis	GO:0055067	0.0248154	1.60528	154	478	14	21354
GO:BP	bone development	GO:0060348	0.0177374	1.75111	214	478	17	21354
GO:BP	regulation of wound healing	GO:0061041	0.0118102	1.92774	125	478	13	21354
GO:BP	actin filament bundle organization	GO:0061572	0.0186114	1.73022	171	478	15	21354
GO:BP	regulation of leukocyte proliferation	GO:0070663	8.46051e-07	6.0726	246	478	25	21354
GO:BP	positive regulation of leukocyte proliferation	GO:0070665	0.00365098	2.43759	150	478	15	21354
GO:BP	cellular response to biotic stimulus	GO:0071216	8.16023e-05	4.0883	264	478	23	21354
GO:BP	cellular response to molecule of bacterial origin	GO:0071219	5.61861e-05	4.25037	238	478	22	21354
GO:BP	cellular response to lipopolysaccharide	GO:0071222	0.000713134	3.14683	231	478	20	21354
GO:BP	mononuclear cell migration	GO:0071674	1.44355e-05	4.84057	183	478	20	21354
GO:BP	regulation of mononuclear cell migration	GO:0071675	0.000139307	3.85603	117	478	15	21354
GO:BP	positive regulation of mononuclear cell migration	GO:0071677	0.00978122	2.00961	71	478	10	21354
GO:BP	tumor necrosis factor superfamily cytokine production	GO:0071706	8.61929e-12	11.0645	177	478	27	21354
GO:BP	reactive oxygen species metabolic process	GO:0072593	5.62035e-06	5.25024	290	478	26	21354
GO:BP	protein localization to plasma membrane	GO:0072659	0.0264312	1.57788	292	478	20	21354
GO:BP	lymphocyte migration	GO:0072676	0.00417718	2.37912	114	478	13	21354
GO:BP	positive regulation of intracellular protein transport	GO:0090316	0.0133656	1.87401	146	478	14	21354
GO:BP	dendritic cell differentiation	GO:0097028	0.00252738	2.59733	48	478	9	21354
GO:BP	intrinsic apoptotic signaling pathway	GO:0097193	0.00178532	2.74828	290	478	22	21354
GO:BP	myeloid leukocyte migration	GO:0097529	0.00982587	2.00763	227	478	18	21354
GO:BP	regulation of actin filament organization	GO:0110053	0.00480812	2.31802	284	478	21	21354
GO:BP	regulation of hemostasis	GO:1900046	0.00427481	2.36908	65	478	10	21354
GO:BP	carbohydrate derivative catabolic process	GO:1901136	0.00815503	2.08857	140	478	14	21354
GO:BP	positive regulation of neuron death	GO:1901216	0.0444132	1.35249	121	478	12	21354
GO:BP	regulation of leukocyte differentiation	GO:1902105	0.000615144	3.21102	295	478	23	21354
GO:BP	positive regulation of leukocyte differentiation	GO:1902107	0.000941974	3.02596	173	478	17	21354
GO:BP	regulation of response to wounding	GO:1903034	0.00228149	2.64178	164	478	16	21354
GO:BP	positive regulation of leukocyte cell-cell adhesion	GO:1903039	0.00136919	2.86354	219	478	19	21354
GO:BP	regulation of cellular protein catabolic process	GO:1903362	0.0414082	1.38291	252	478	18	21354
GO:BP	regulation of tumor necrosis factor superfamily cytokine production	GO:1903555	4.79874e-12	11.3189	173	478	27	21354
GO:BP	negative regulation of tumor necrosis factor superfamily cytokine production	GO:1903556	0.00653929	2.18447	68	478	10	21354
GO:BP	positive regulation of tumor necrosis factor superfamily cytokine production	GO:1903557	2.37878e-07	6.62365	101	478	17	21354
GO:BP	positive regulation of hemopoiesis	GO:1903708	0.000941974	3.02596	173	478	17	21354
GO:BP	positive regulation of vasculature development	GO:1904018	0.0129474	1.88782	166	478	15	21354
GO:BP	macrophage migration	GO:1905517	0.000200916	3.69698	60	478	11	21354
GO:BP	regulation of macrophage migration	GO:1905521	0.00172749	2.76259	46	478	9	21354
GO:BP	regulation of leukocyte apoptotic process	GO:2000106	0.0184065	1.73503	93	478	11	21354
GO:BP	regulation of reactive oxygen species metabolic process	GO:2000377	1.76668e-05	4.75284	204	478	21	21354
GO:BP	positive regulation of reactive oxygen species metabolic process	GO:2000379	0.0024944	2.60303	109	478	13	21354
