# Supplementary material for: Comparative analysis of transcriptome remodeling in plaque-associated and plaque-distant microglia during amyloid-β pathology progression in mice
Source: J Neuroinflammation. 2022 Sep 24;19:234. doi: 10.1186/s12974-022-02581-0 (PMC9508749; doi:10.1186/s12974-022-02581-0)
Supplement: Supplementary file 21 — Additional file 21: Table S9. Differentially expressed genes in PCM vs CM excluding DEGs in PAM vs CM, related to Fig. 4D. Table S9B: Differentially expressed genes in PAM vs PCM excluding DEGs in PAM vs CM, related to Fig. 4D. [file 12974_2022_2581_MOESM21_ESM.xlsx]

## Sheet: S9A-PCM-specific-genes
Table S9A: Differentially expressed genes in PCM vs CM excluding DEGs in PAM vs CM, related to Figure 4D
		Pseudocounts
Genes	GeneID	ct_4m_1037	ct_4m_1038	ct_4m_1039	ct_4m_1135	ct_8m_1087	ct_8m_1090	ct_8m_1115	ct_8m_1116	ct_12m_1100	ct_12m_1101	ct_12m_1170	ct_12m_1171	pa_4m_1130	pa_4m_1192	pa_4m_1193	pa_4m_1212	pa_8m_1088	pa_8m_1089	pa_8m_1129	pa_8m_1190	pa_12m_1032	pa_12m_1033	pa_12m_1107	pa_12m_1108	pl_8m_1088	pl_8m_1089	pl_8m_1129	pl_8m_1190	pl_12m_1032	pl_12m_1033	pl_12m_1107	pl_12m_1108
Gp49a	14727	0	0	0	0	10.9372	0	0.00372739	0.0121437	3.55871	0.0215777	0	0	0	0	0	25.7203	0.0234376	0	0	0.0183812	0.0332939	0.00523687	4.70805	0	0.125072	40.0008	0.0628193	0.115729	60.9365	132.307	69.4274	0
Zfp607	545938	4.40276	0	6.91472	5.68354	2.97331	17.7748	0.00602653	1.09484	0	0.0355393	0.98627	0	56.8444	0	0	0	129.861	63.2972	67.1385	179.922	0.056808	132.595	235.342	8.42687	22.1119	7.70513e-06	0.060762	0.111643	0	0.107522	153.026	4.14398
Zfp808	630579	0	1.81857	0	0	0	0	0.00367022	1.07759	9.97451	1.13938	0	0	63.5975	175.127	105.755	74.8553	87.313	3.96125	56.1003	0.0306917	0.0565136	83.6406	74.9734	1.85038	0.119027	7.62145e-06	53.7963	0.110205	0	0.106145	19.3871	81.5997
Abcc9	20928	0.8199	7.19941	0	37.8571	0.987431	4.5818	0.00814404	0.026984	12.9885	1.1881	89.1545	0	124.305	126.778	117.044	166.259	132.102	223.424	110.372	23.6134	0.057393	188.704	18.7065	203.064	0.119769	7.66098e-06	0.0603782	14.1273	0	130.27	18.2595	4.14453
Tstd2	272027	422.464	293.024	319.703	112.328	504.683	193.909	240.954	315.588	225.296	190.516	143.541	189.873	724.65	513.733	395.497	378.809	399.611	256.489	668.749	1023.26	1083.11	646.722	424.478	394.763	292.291	90.0017	209.239	426.234	596.375	268.447	257.588	196.869
Egr4	13656	2113.8	1600.76	2066.22	698.65	1578.47	2241.31	1586.6	1316.96	1252.23	3917.61	1443.37	1588.94	1162.13	921.514	843.881	687.595	1067.73	734.772	987.934	429.717	715.385	1402.59	1366.28	1219.14	1089.83	1075.02	1125.27	418.802	528.445	626.802	2145.84	1010.79
Efnb3	13643	1042.37	1417.17	1147.57	1352.03	1597.31	1503.43	1824.48	1015.27	1967.26	1877.71	1704.72	1530.98	1476.26	1468.36	1690.6	1990.47	3999.04	2679.48	2168.12	2989.55	1563.17	2415.52	2310.83	2762.55	1093.78	872.016	986.235	1538.05	2233.65	1228.11	724.879	1343.79
Casp8	12370	732.435	688.257	700.582	724.182	862.613	495.9	485.988	584.117	345.735	229.987	192.048	422.717	847.985	663.215	999.646	858.571	915.984	610.534	1142.49	999.733	992.651	682.43	1022.36	665.476	875.442	862.016	617.257	541.268	466.51	849.491	402.353	735.284
Wscd1	216881	1710.67	2312.52	2748.05	2079.97	2434.14	2170.18	2254.32	2799.68	2195.15	2604.69	1976.96	1854.76	2675.98	2609.39	2355.14	2697.84	3434.65	2603.11	2766.96	3167.44	3600.49	3255.03	2765.31	3045.47	2095.27	1740.03	929.95	3476.87	3375.46	1668.76	2908.39	2450.94
Trp53inp2	68728	3429.32	3040.56	3073.67	1522.9	4017.58	3282.06	3103.77	4552.01	2404.85	2717.42	2799.62	2629.24	4497.23	4329.44	4463.94	3258.65	5394.34	4060.59	4899.23	2942.44	3902.73	4162.9	4433.31	4665.02	4148.88	4113.08	3202.3	3096.66	3474.35	4123.59	4919.89	4674.56
Emc2	66736	1838.9	1732.8	1880.71	2243.32	1956.24	1498.79	2171.62	2083.99	1838.09	2183.16	2521.45	2161.56	1245.96	1500.54	1157.27	1327.24	1488.07	1663.71	1355.87	1551.58	1781.56	1413.82	1391.55	1805.67	2054.91	2088.04	1551.73	2060.11	1278.66	1248.42	1815.48	1209.37

## Sheet: S9B-PAM-specific-genes
Table S9B: Differentially expressed genes in PAM vs PCM excluding DEGs in PAM vs CM, related to Figure 4D
		Pseudocounts
Gene Name	GeneID	ct_4m_1037	ct_4m_1038	ct_4m_1039	ct_4m_1135	ct_8m_1087	ct_8m_1090	ct_8m_1115	ct_8m_1116	ct_12m_1100	ct_12m_1101	ct_12m_1170	ct_12m_1171	pa_4m_1130	pa_4m_1192	pa_4m_1193	pa_4m_1212	pa_8m_1088	pa_8m_1089	pa_8m_1129	pa_8m_1190	pa_12m_1032	pa_12m_1033	pa_12m_1107	pa_12m_1108	pl_8m_1088	pl_8m_1089	pl_8m_1129	pl_8m_1190	pl_12m_1032	pl_12m_1033	pl_12m_1107	pl_12m_1108
Aatk	11302	4943.3	3568.71	3723.92	4556.51	6276.23	4586.94	5489.79	5115.83	4333.97	3658.55	2145.25	6304.79	3965.3	4917.93	3290.59	5245.28	4305.89	4805.97	5295.69	6977.77	3439.82	5667.49	4087.52	5547.65	2518.74	2522.05	1643.72	3796.03	4685.08	3804.49	1668.52	3573.32
Acads	11409	356.524	442.25	509.156	458.865	807.093	396.169	361.429	331.655	296.349	151.094	444.495	140.906	236.075	394.531	408.732	610.583	319.9	343.435	471.907	371.825	226.424	299.904	371.079	281.972	766.375	639.012	680.464	1329.8	370.61	574.849	604.043	419.139
Adrb2	11555	1084.58	384.322	647.293	1114.12	1383.15	730.463	856.6	863.338	799.014	427.22	854.34	633.576	1589.01	1081.4	1206.36	1833	1367.98	919.881	1763.4	1948.02	1594.82	619.19	2100.01	1385.49	886.864	385.007	252.926	112.475	102.891	515.245	371.549	573.906
Atf2	11909	3455.65	2976.34	3448.63	2870.23	2210.06	2738.11	4725.08	4558.44	3732.55	3652.89	3075.82	3768.48	3732.11	3351.15	2646.82	3142.08	5037.33	3591.27	3780.65	3905.73	5092.29	4542.36	3553.39	3242.85	2866.82	2017.04	3271.22	2713.7	2831.03	2695.49	2435.48	3434.72
Edil3	13612	3062.19	6225.85	3578.87	6756.42	3399.87	5414.39	6924.26	4898.66	4685.82	4717.99	3658.91	6448.69	5376.05	4576.37	4163.75	4700.95	6075.6	4306.59	6682.86	5288	5134.21	6807.92	5884.85	4131.11	4642.43	3137.06	3328.73	3141.32	4347.43	3090.53	4229.27	3554.7
Egr2	13654	492.713	303.865	0	28.2943	203.255	165.271	153.156	109.157	202.742	1163.94	613.787	348.767	390.315	0	0	159.095	77.5562	147.748	212.505	32.1857	28.3705	274.387	403.968	204.92	631.308	492.009	475.895	793.88	435.542	1068.39	437.671	504.523
Stom	13830	242.356	235.122	57.2231	273.801	673.243	79.3782	235.85	385.113	486.258	263.754	14.8442	380.746	219.692	392.637	461.598	596.382	77.5658	210.22	441.542	280.761	216.242	442.708	684.109	489.73	1240.42	782.015	717.268	659.986	1304.63	877.407	747.644	665.939
Htr6	15565	62.3934	0	96.715	61.3885	0	46.1745	94.9276	6.45663	27.6875	14.7158	0	88.9412	3.83541	6.59356	14.1293	17.2196	112.361	56.0193	34.9281	100.67	97.251	32.6495	97.4996	57.3369	0.119534	2.00005	0.0602694	0.110669	21.9769	89.0414	0.0563669	49.2028
Ceacam9	26368	0	0	0	0	0	0	19.3131	11.6278	1.70003	0.0326298	0	0	27.9515	0	0	0.68619	0.0372458	21.9122	15.6157	0.02907	53.0292	10.2093	45.0374	79.1102	0	0	0	0	0	0	0	0
Tor1b	30934	740.352	675.602	587.107	114.212	955.817	439.564	332.846	117.718	565.042	613.12	332.625	534.643	545.408	843.961	775.944	611.258	483.663	488.768	631.034	293.629	578.394	225.445	526.631	513.21	939.182	1419.03	460.984	774.856	940.013	712.875	1531.64	1045.45
Thsd1	56229	91.4563	86.0028	0	0	0	0	2.0525	115.426	129.391	0.0537019	0	73.951	141.645	0	202.01	65.272	239.068	48.6159	125.999	298.912	342.843	263.169	0	303.646	0	0	0	0	0	0	0	0
Apip	56369	416.232	467.557	719.332	581.604	235.974	348.129	921.928	191.531	475.759	724.677	563.291	427.714	404.716	377.491	688.164	341.018	472.731	504.235	357.81	263.624	507.074	419.25	442.296	467.159	652.131	734.014	786.204	862.844	814.145	612.836	625.702	831.634
Copz1	56447	2864.62	3982.96	2988.81	2843.8	2783.15	3095.51	3109.9	2823.24	3222.1	3496.21	2697.66	3163.89	2950.61	2994.47	3249.08	3329.61	2744.68	2837.78	2650.13	2053.07	2893.09	3097.94	2933.99	2762.54	3681.26	3870.07	3241.37	3396.58	3468.36	3532.35	3787.09	3329.89
Rdm1	66599	119.374	224.267	313.781	70.7812	407.511	75.684	177.657	311.313	249.566	414.721	461.33	482.678	371.009	100.262	370.994	248.111	326.414	174.514	335.773	181.109	225.263	288.677	152.721	133.449	550.761	252.005	629.859	422.555	551.421	607.689	515.135	517.224
Chmp1b	67064	1039.76	525.41	997.585	193.521	1901.71	1113.72	735.11	1438.87	1059.01	1227.38	1188.95	778.48	983.857	666.051	894.858	914.494	1014.24	1137.57	1124.09	660.085	1076.41	1017.01	853.668	970.975	1915.93	1590.03	1678.15	1672.12	1015.93	1806.66	1513.48	1280.37
Gatm	67092	4220.53	3583.17	3694.32	4212.82	7109.09	4937.86	5788.94	5009.92	5245.67	6481.85	7414.85	5181.54	5600.57	4875.34	3783.33	4640.27	8799.5	4687.39	7871.33	4548.66	7293.81	7730.07	7511.62	6879.57	4989.31	5470.1	4621.81	3690.2	4899.85	5480.79	5276.62	3847.95
Smc6	67241	1020.45	643.895	1643.9	646.73	1257.23	772.939	689.166	1222.78	624.79	574.862	1276.07	1016.32	703.44	724.722	1113.88	859.392	436.737	854.192	729.449	717.932	741.39	726.29	373.866	823.406	970.392	1574.03	1345.96	1286.64	885.07	1072.4	1374.42	1040.35
Tmed9	67511	4198.59	4266.92	4489.63	2984.47	3344.34	4319.13	4319.75	4234.31	4260.32	4417.05	4376.64	4402.06	2846.53	4687.09	3658.75	4276.43	3834.24	3532.82	3396.15	3724.64	3363.96	3287.68	3514.97	2900.7	4484.04	4543.09	5482.69	5404.34	3958.84	4461.65	4568.9	4322.94
Ube2v2	70620	878.178	419.595	763.729	957.379	1054.96	1116.51	1129.2	935.013	661.2	831.802	711.784	729.512	681.269	677.403	892.967	578.085	1064.46	895.558	869.26	1502.26	1735.09	1481.13	683.109	1047.11	613.133	557.01	373.616	506.8	632.336	764.669	462.74	978.76
Eif4b	75705	2660.02	2647.16	2092.86	1979.89	2386.55	3100.15	2012.35	3267.18	2123.21	2226.01	1800.75	2456.36	2556.49	2933.92	2124.82	2627.77	2123.47	1993.32	2410.05	1579.46	2110.97	2905.15	2527.3	1735.15	4187.78	3178.06	3701.1	2609.07	2220.67	3443.71	3352.88	3049.29
Brsk2	75770	3452.18	2866.93	2912.83	2119.63	2340.94	2150.78	2086.88	2469.13	1986.27	1716.59	3357.97	2626.25	2687.54	2656.7	2414.61	2530.05	3015.43	2832.91	3471.59	3206.01	3069.65	2241.09	3114.85	3131.95	1357.5	2415.05	2316.05	1485.82	1217.72	1763.67	1669.62	2680.88
Clasp2	76499	4528.82	3325.44	1890.57	3550.03	6390.25	2475.84	3477.45	3566.75	3129.36	2932.7	3955.91	3934.37	3975.9	3872.46	2306.99	4690.75	4155.22	4160.47	4116.41	4717.94	4996.09	4555.62	3647.1	4243.92	3587.66	1824.03	2918.36	1585.42	2467.41	3142.36	2482.2	3681.53
Ermn	77767	1269.82	1230.85	2258.63	964.907	1673.66	1550.52	1730.56	2211.29	1750.57	3081.38	2113.58	1595.93	2913.04	1233.72	1325.28	1283.86	2678.07	1739.98	2959.23	2693.82	2228.68	3359.07	3004.28	2378.1	1239.27	1375.03	1117.27	2270.64	708.256	1147.13	2292.93	1583.82
Elmo1	140580	4575.35	4673	5230.67	4041	3370.12	3302.36	4417.77	4088.82	4034.99	2743.37	4304.37	3940.37	4934.71	3971.8	4580.04	5426.47	4675.98	4468.19	4598.42	4195.05	3951.41	4280.2	4792.21	4759.02	3659.16	2798.05	3847.08	3049.4	3161.68	3608.29	2944.9	3143.95
Zfp369	170936	48.2981	0	0	16.0227	74.3672	142.375	0.0089178	0.0296364	111.105	0.0538638	99.0072	42.9712	96.3629	14.1619	22.6244	0	127.704	64.0915	206.151	155.325	0.0570364	142.799	101.208	101.52	0.105679	6.89597e-06	4.65168	0.0979818	0.998462	0.0944321	61.8924	0.772711
Pddc1	213350	864.105	1409.06	1713.96	938.484	1089.66	1016.75	936.24	790.609	811.123	1096.66	1060.25	1165.22	1189.11	1392.7	1432.93	1450.22	601.592	849.269	860.981	854.024	805.929	919.084	995.171	774.511	1265.21	1443.03	1085.08	1419.38	1065.88	1254.7	1617.15	1102.89
Fbxw10	213980	0	0	0	0	0	42.2089	0.00614343	0.0201994	0	0.0362632	0	0	37.5748	0	0	13.2806	22.9646	27.5414	94.8308	0.0303098	181.805	56.1	77.8187	0	0	0	0	0	0	0	0	0
Pqlc3	217430	84.4178	67.8791	54.273	0	16.8516	56.3521	65.3329	0.0295109	4.2618	68.684	65.3424	0	89.6413	74.7639	108.614	36.9641	58.9466	29.9732	83.7525	31.0996	1.19477	12.2516	57.1653	0.911565	204.003	157.003	21.9203	395.562	189.8	282.323	278.073	442.116
Fam105a	223433	3919.35	3577.77	2172.78	4091.99	5091.38	3770.59	2687.22	2966.59	3650.22	2634.03	3238.18	1798.8	3750.42	2708.72	3740.87	4456.81	3161.74	2969.29	4565.32	6396.99	4177.76	2771.53	3588.06	3450.58	3340.8	1849.03	2920.63	1732.17	1378.55	2063.72	1926.05	2239.65
Adamts20	223838	161.666	105.82	267.429	54.7403	0	180.145	67.3903	159.358	34.5984	2.31618	0	39.973	44.3105	13.2159	186.011	74.7859	67.7137	159.263	67.1282	143.552	15.9192	13.272	232.488	51.6741	0.126788	8.03069e-06	0.0636057	1.40883	127.867	51.9259	21.7194	199.908
Cwh43	231293	0	0	0	0	30.741	0	56.1142	33.1199	0	0.0507263	0	95.9387	142.632	245.13	75.5037	140.295	27.3426	35.6327	54.2415	181.029	0.0571049	10.2116	0	178.641	0	0	0	0	0	0	0	0
Tmem119	231633	22353.3	15508.5	22255.7	21919.6	26686.4	16265.3	15937.5	18313	14730.9	12002.4	18948	13406	30845.6	15724.5	23398.6	29696.3	18522.7	15933.8	28168.2	27499.7	15435.5	14217.7	18961.8	18477.7	22428.9	14102.3	15648.1	14095.5	3637.18	8647.32	8109.85	11043.6
St18	240690	0.821286	13.5133	0.980506	42.4669	134.852	23.0477	287.847	0.0300489	95.3646	20.3546	13.854	179.881	243.812	0.921431	69.8259	113.366	257.606	68.1148	310.985	94.3216	13.654	147.912	177.11	358.196	0.128199	8.10411e-06	0.0642506	1.40746	355.631	126.428	0.0600666	67.5963
Pik3c2b	240752	61.4953	14.4205	0.980436	26.4142	3.96154	67.4372	20.4293	132.538	71.1126	2.31815	71.2813	87.9417	170.562	15.1084	100.04	70.7951	136.484	108.746	104.84	245.345	113.224	200.949	303.669	227.493	2.7513	53.001	12.7157	34.4765	12.9859	27.9073	53.4999	65.2008
Mgat4a	269181	1393.74	1097.95	1289.66	526.82	1304.82	979.821	589.11	736.042	861.416	615.426	473.2	250.832	1579.38	1604.62	538.967	1567.52	1202.04	1438.78	1468.11	2196.6	889.704	1158.8	1375.62	1797.21	1457.28	1024.02	943.673	1111.72	404.575	501.471	743.087	889.934
Bhlha9	320522	18.394	65.1945	39.4705	36.8234	0	14.741	0.00879192	40.6444	54.6652	23.7054	28.7072	67.9552	0	39.7171	91.5791	30.6241	21.8822	69.0117	25.7171	167.055	170.714	46.929	65.591	43.2182	0.0979115	6.46069e-06	0.0501175	0.0908525	0	0.0875935	0.0469195	47.3829
Slc9a9	331004	1142.54	553.453	682.815	343.646	1717.29	371.203	1282.34	717.858	1257.51	836.314	1058.27	665.555	979.04	728.499	667.356	1477.82	704.205	1111.59	1219.76	863.662	1071.88	547.784	593.148	977.557	2089.95	1367.03	1674.7	1642.76	937.016	1340.82	1964.75	1274.46
Fa2h	338521	597.153	958.697	310.815	422.965	163.594	606.722	882.117	657.934	743.578	559.054	863.253	562.624	775.709	725.659	453.071	767.957	1327.54	755.889	1159.97	791.875	878.355	1172.05	1200.41	1181.54	618.262	217.004	437.952	268.164	689.276	665.89	410.307	617.829
Scarf1	380713	110.104	0	34.5367	0	0	30.4722	0.00873032	117.47	37.2866	10.2063	0	3.99697	111.796	13.216	111.409	20.3667	82.9684	27.5131	126.992	69.6568	84.8808	55.0889	126.545	24.4081	0.112316	7.26018e-06	0.0569153	0.104064	0	0.100262	44.1298	52.0094
Zmynd15	574428	0	0	0	0	0	0	34.5462	0.0186503	0	0.0334154	0	0	0	0	0	24.1002	0.0228866	0	3.69354	0.0179525	0.032499	0.00511729	0	0.920801	139.766	8.01855e-06	4.67701	0.117084	130.864	0.11273	29.6825	81.215
